# Supplementary material for: The Arabidopsis Cys2/His2 zinc finger transcription factor ZAT18 is a positive regulator of plant tolerance to drought stress
Source: J Exp Bot. 2017 Jun 6;68(11):2991–3005. doi: 10.1093/jxb/erx157 (PMC5853917; doi:10.1093/jxb/erx157)
Supplement: erx157_suppl_supplementary_tables2 [file erx157_suppl_supplementary_tables2.xlsx]

## Sheet: significantly changed
Ath_geneid	Gene_id	readcount_CK_18	readcount_CK_WT	log2FoldChange(ZAT18-control vs. WT-control)	pval	padj	readcount_Dr_18	readcount_Dr_WT	log2FoldChange(ZAT18-drought vs. WT-drought)	pval	padj	readcount_Dr_WT	readcount_CK_WT	log2FoldChange (WT-drought vs. WT-control)	pval	padj	readcount_Dr_18	readcount_CK_18	log2FoldChange (ZAT18-drought vs. ZAT18-control)	pval	padj	Annotation	Blast swiss prot
AT2G01300	814658	75.0109	25.7731	1.5412	1.5863e-05	0.002258	86.0813	38.6157	1.1565	0.010566	0.26492	37.055	25.5976	0.53366	0.31113	0.80846	86.6495	77.6208	0.15875	0.65624	1		-//-
AT2G01505	814679	16.2271	34.9017	-1.1049	0.022413	0.39299	12.4723	20.7081	-0.73147	0.2508	1	19.8577	34.6331	-0.80245	0.086332	0.4273	12.5566	16.7869	-0.41889	0.56212	1	CLE16__CLAVATA3/ESR-RELATED 16	sp|Q8S8M2|CLE16_ARATH CLAVATA3/ESR (CLE)-related protein 16 OS=Arabidopsis thaliana GN=CLE16 PE=2 SV=1//1.20129e-64
AT2G02220	814753	100.558	48.73	1.0452	0.0003795	0.026917	101.389	109.227	-0.10743	0.72784	1	104.783	48.3788	1.115	0.00015902	0.0039278	102.069	104.055	-0.027809	0.94111	1	ATPSKR1_PSKR1__phytosulfokin receptor 1	sp|Q9ZVR7|PSKR1_ARATH Phytosulfokine receptor 1 OS=Arabidopsis thaliana GN=PSKR1 PE=2 SV=4//0
AT2G04450	814985	11.804	28.5327	-1.2733	0.021308	0.38406	9.46656	58.4706	-2.6268	7.1051e-08	1.1045e-05	56.0373	28.3096	0.9851	0.011663	0.11198	9.53116	12.2144	-0.35786	0.68109	1	ATNUDT6_ATNUDX6_NUDT6_NUDX6__nudix hydrolase homolog 6	sp|Q9SJC4|NUDT6_ARATH Nudix hydrolase 6 OS=Arabidopsis thaliana GN=NUDT6 PE=1 SV=1//0
AT5G01750	815943	384.629	1591.09	-2.0485	2.4418e-51	1.0149e-47	213.065	2223.46	-3.3834	3.2692e-67	3.4304e-63	2132.28	1579.22	0.43318	0.0012217	0.02074	214.479	397.948	-0.89174	0.0010701	0.031321	Protein of unknown function (DUF567)	sp|Q9ZQR8|LURP1_ARATH Protein LURP1 OS=Arabidopsis thaliana GN=LURP1 PE=2 SV=1//1.04275e-146
AT2G17660	816273	48.4947	2.16262	4.487	5.3506e-07	0.00013238	59.5025	19.4985	1.6096	0.00017425	0.010389	18.6623	2.14831	3.1189	0.00044458	0.009189	59.898	50.1965	0.25492	0.53069	1	RPM1-interacting protein 4 (RIN4) family protein	sp|Q8GYN5|RIN4_ARATH RPM1-interacting protein 4 OS=Arabidopsis thaliana GN=RIN4 PE=1 SV=1//6.04828e-06
AT2G17840	816293	2495.76	576.094	2.1151	7.2906e-06	0.0012407	5165.68	1605.85	1.6856	4.0308e-23	3.845e-20	1541	571.86	1.4301	6.7946e-11	8.4819e-09	5200.14	2583.18	1.0094	6.2228e-07	6.2656e-05	ERD7__Senescence/dehydration-associated protein-related	sp|A0JNJ3|SPG20_BOVIN Spartin OS=Bos taurus GN=SPG20 PE=2 SV=1//1.24288e-06
AT2G18090	816321	84.6865	37.4208	1.1783	0.00028226	0.02197	62.9035	61.1607	0.040537	0.95249	1	58.5744	37.1457	0.65707	0.062401	0.34917	63.3265	87.6389	-0.46876	0.12531	0.63207	PHD finger family protein / SWIB complex BAF60b domain-containing protein / GYF domain-containing protein	sp|Q9SD34|C3H44_ARATH Zinc finger CCCH domain-containing protein 44 OS=Arabidopsis thaliana GN=At3g51120 PE=2 SV=3//1.79943e-07
AT2G18200	816336	20.7221	8.03553	1.3667	0.039019	0.51225	15.5012	8.1307	0.93093	0.19868	1	7.83522	7.98026	-0.026463	1	1	15.6042	21.444	-0.45864	0.43618	0.98334		-//-
AT2G18660	816381	13.1525	47.6604	-1.8575	0.00025487	0.020549	36.5721	329.277	-3.1705	6.3687e-30	1.1138e-26	315.978	47.2858	2.7403	1.0712e-22	4.5572e-20	36.8116	13.6115	1.4353	0.071061	0.47693	AtPNP-A_PNP-A__plant natriuretic peptide A	sp|Q9ZV52|EGC2_ARATH EG45-like domain containing protein 2 OS=Arabidopsis thaliana GN=EGC2 PE=2 SV=2//5.2117e-89
AT5G37620	816484	13.8852	30.3775	-1.1295	0.030976	0.46212	17.4921	16.1208	0.11778	0.9153	1	15.435	30.1486	-0.96588	0.066131	0.36199	17.6088	14.3631	0.29393	0.64449	1	Cysteine/Histidine-rich C1 domain family protein	-//-
AT2G20670	816595	2540.78	845.713	1.587	0.0002742	0.021658	3610.4	3543.22	0.027095	0.84178	1	3400.88	839.937	2.0176	6.4473e-08	4.3781e-06	3634.46	2629.64	0.46688	0.023343	0.26045	Protein of unknown function (DUF506)	-//-
AT2G20835	816616	52.4908	23.9878	1.1298	0.0048448	0.16297	41.9795	43.5895	-0.054296	0.97411	1	41.9097	23.8193	0.81515	0.22601	0.70546	42.2596	54.3139	-0.36204	0.33525	0.90765		-//-
AT2G23120	816844	3173	1555.37	1.0286	6.1452e-09	2.6063e-06	8585.59	3471.24	1.3065	0.00041649	0.021688	3331.93	1543.92	1.1098	2.2223e-05	0.00075577	8642.41	3283.7	1.3961	0.00018524	0.0082719	Late embryogenesis abundant protein, group 6	-//-
AT4G37260	816861	233.104	68.6509	1.7636	6.7866e-06	0.0011753	173.759	232.894	-0.42258	0.064364	0.83276	223.201	68.1502	1.7116	4.1686e-13	7.2418e-11	174.927	241.261	-0.46385	0.11359	0.60041	ATMYB73_MYB73__myb domain protein 73	sp|Q9FDW1|MYB44_ARATH Transcription factor MYB44 OS=Arabidopsis thaliana GN=MYB44 PE=2 SV=1//1.82313e-68
AT2G23810	816913	802.537	371.345	1.1118	0.00015945	0.014345	1133.49	847.733	0.41909	0.11826	1	813.498	368.717	1.1416	0.00018209	0.0044243	1141	830.543	0.45817	0.10137	0.57303	TET8__tetraspanin8	sp|Q8S8Q6|TET8_ARATH Tetraspanin-8 OS=Arabidopsis thaliana GN=TET8 PE=2 SV=1//2.83796e-160
AT2G24550	816991	578.709	283.629	1.0288	0.00030945	0.02305	836.142	855.001	-0.032177	0.87355	1	820.133	281.608	1.5422	1.5573e-13	2.8478e-11	841.719	598.908	0.491	0.0069024	0.12026		-//-
AT1G10340	816996	140.301	50.1588	1.484	6.2713e-08	2.1021e-05	132.538	127.049	0.061023	0.83761	1	121.807	49.7927	1.2906	5.3254e-06	0.00021811	133.418	145.202	-0.12211	0.61697	1	Ankyrin repeat family protein	sp|Q6AWW5|Y5262_ARATH Ankyrin repeat-containing protein At5g02620 OS=Arabidopsis thaliana GN=At5g02620 PE=1 SV=1//4.2697e-08
AT5G42530	817089	1336.08	5830.29	-2.1256	1.7119e-68	8.8939e-65	1648.61	8696.9	-2.3993	4.9492e-18	2.8071e-15	8346.8	5786.06	0.52864	0.0075424	0.080702	1659.49	1382.37	0.26359	0.4752	0.99877		-//-
AT2G27090	817250	296.407	32.6382	3.1829	1.0974e-08	4.386e-06	306.344	115.963	1.4015	1.1171e-09	2.4677e-07	111.451	32.4126	1.7818	0.0071898	0.077943	308.389	306.789	0.0075028	0.98965	1	Protein of unknown function (DUF630 and DUF632)	sp|Q9SJ52|YLS9_ARATH Protein YLS9 OS=Arabidopsis thaliana GN=YLS9 PE=2 SV=1//5.32044e-15
AT2G27500	817295	322.759	118.373	1.4471	0.0002967	0.022586	441.695	299.45	0.56074	0.0050293	0.15738	287.336	117.512	1.2899	6.6597e-09	5.858e-07	444.647	334.06	0.41255	0.074207	0.48818	Glycosyl hydrolase superfamily protein	sp|Q9ZQG9|E1314_ARATH Glucan endo-1,3-beta-glucosidase 14 OS=Arabidopsis thaliana GN=At2g27500 PE=1 SV=2//9.6031e-09
AT1G07900	817398	27.0152	10.8932	1.3103	0.031133	0.46378	24.4333	23.9202	0.030618	1	1	22.8999	10.808	1.0832	0.075948	0.39569	24.5991	27.964	-0.18497	0.74828	1	LBD1__LOB domain-containing protein 1	sp|Q9SK08|LBD11_ARATH LOB domain-containing protein 11 OS=Arabidopsis thaliana GN=LBD11 PE=2 SV=2//3.06473e-124
AT2G29330	817479	97.4816	36.1108	1.4327	0.00018462	0.015855	103.334	103.43	-0.001345	1	1	99.1653	35.8533	1.4677	3.1948e-06	0.00013818	104.029	100.854	0.044724	0.85553	1	TRI__tropinone reductase	sp|Q42182|TRNH7_ARATH Tropinone reductase homolog At2g29300 OS=Arabidopsis thaliana GN=At2g29300 PE=2 SV=2//0
AT2G31230	817680	24.2215	78.7329	-1.7007	0.0043937	0.15398	8.01781	24.9089	-1.6354	0.010147	0.26028	23.8485	78.1138	-1.7117	0.00059063	0.011682	8.07022	25.048	-1.634	0.21288	0.78011	ATERF15_ERF15__ethylene-responsive element binding factor 15	sp|Q8VYM0|ERF93_ARATH Ethylene-responsive transcription factor 15 OS=Arabidopsis thaliana GN=ERF15 PE=2 SV=1//9.04906e-121
AT2G32150	817774	459.462	225.636	1.0259	1.6263e-05	0.002275	2199.62	656.948	1.7434	8.5196e-14	3.1367e-11	630.003	223.979	1.492	1.9015e-18	5.8296e-16	2214.23	475.51	2.2193	1.8906e-17	8.4244e-15	Haloacid dehalogenase-like hydrolase (HAD) superfamily protein	sp|Q09893|YAI5_SCHPO Uncharacterized protein C24B11.05 OS=Schizosaccharomyces pombe (strain 972 / ATCC 24843) GN=SPAC24B11.05 PE=3 SV=1//4.23074e-12
AT2G32170	817775	65.8792	169.191	-1.3608	2.9411e-07	8.4891e-05	59.9751	182.825	-1.608	4.7576e-09	9.4191e-07	175.145	167.886	0.061069	0.79724	1	60.3751	68.1636	-0.17505	0.61966	1	S-adenosyl-L-methionine-dependent methyltransferases superfamily protein	sp|Q5BJZ6|CARME_RAT Carnosine N-methyltransferase OS=Rattus norvegicus PE=1 SV=1//1.45978e-79
AT2G32210	817779	14.0515	2.6587	2.4019	0.012009	0.27986	18.5146	12.7431	0.53895	0.4286	1	12.2077	2.63985	2.2093	0.025979	0.19468	18.637	14.543	0.35785	0.59695	1		sp|Q94C26|PCC1_ARATH Cysteine-rich and transmembrane domain-containing protein PCC1 OS=Arabidopsis thaliana GN=PCC1 PE=1 SV=1//2.20086e-06
AT2G32200	817780	25.5475	8.53162	1.5823	0.010404	0.25709	41.5455	41.883	-0.011672	1	1	40.1589	8.4718	2.245	2.6157e-05	0.00087247	41.8195	26.4346	0.66175	0.1322	0.64461		-//-
AT2G33030	817828	18.9241	126.848	-2.7448	1.0517e-16	1.1503e-13	26.9741	216.497	-3.0047	3.3524e-23	3.3501e-20	207.457	125.88	0.72077	0.00096427	0.01724	27.1547	19.5812	0.47174	0.36353	0.92927	AtRLP25_RLP25__receptor like protein 25	sp|Q9C9H7|RLP12_ARATH Receptor-like protein 12 OS=Arabidopsis thaliana GN=RLP12 PE=2 SV=2//1.08158e-144
AT2G34600	818025	29.8066	3.21421	3.2131	0.00016284	0.0144	371.208	77.3367	2.263	5.4862e-21	3.8378e-18	74.0711	3.19211	4.5363	5.2731e-17	1.4464e-14	373.69	30.8535	3.5983	2.2307e-41	3.8931e-38	JAZ7_TIFY5B__jasmonate-zim-domain protein 7	sp|O64687|TIF5B_ARATH Protein TIFY 5B OS=Arabidopsis thaliana GN=TIFY 5B PE=2 SV=1//1.57847e-77
AT4G20110	818059	0.946205	8.41278	-3.1524	0.027043	0.43298	1.00706	9.58618	-3.2508	0.030811	0.55339	9.22718	8.35035	0.14405	0.97311	1	1.0134	0.979058	0.049738	1	1	BP80-3;1_VSR3;1_VSR7__VACUOLAR SORTING RECEPTOR 7	sp|O64758|VSR5_ARATH Vacuolar-sorting receptor 5 OS=Arabidopsis thaliana GN=VSR5 PE=2 SV=1//0
AT2G35290	818096	43.9997	10.1387	2.1176	2.4785e-05	0.0031796	94.4867	36.5278	1.3711	5.5679e-05	0.0040292	35.0345	10.0678	1.799	0.00079579	0.014681	95.1155	45.5394	1.0626	0.00094269	0.028491	SAUR79__	-//-
AT4G16600	818140	118.539	29.3259	2.0151	2.7004e-08	9.8456e-06	127.333	96.3184	0.40272	0.13987	1	92.3906	29.1048	1.6665	8.616e-07	4.3849e-05	128.188	122.684	0.063316	0.84873	1	PGSIP8__Nucleotide-diphospho-sugar transferases superfamily protein	sp|Q8VZP6|GUX8_ARATH Putative glucuronosyltransferase PGSIP8 OS=Arabidopsis thaliana GN=PGSIP8 PE=2 SV=1//0
AT2G35930	818166	87.8577	26.4682	1.7309	0.00026623	0.02128	76.0726	60.1218	0.33949	0.39809	1	57.7264	26.277	1.1354	0.0035419	0.046381	76.5747	90.9359	-0.24798	0.54827	1	AtPUB23_PUB23__plant U-box 23	sp|Q84TG3|PUB23_ARATH E3 ubiquitin-protein ligase PUB23 OS=Arabidopsis thaliana GN=PUB23 PE=1 SV=1//0
AT2G37025	818277	41.0666	18.195	1.1744	0.01776	0.34852	64.0111	32.8489	0.96247	0.010348	0.26227	31.5488	18.0538	0.80528	0.1212	0.51648	64.4361	42.507	0.60017	0.09803	0.56111	TRFL8__TRF-like 8	sp|Q9LL45|TBP1_ORYSJ Telomere-binding protein 1 OS=Oryza sativa subsp. japonica GN=TBP1 PE=1 SV=2//9.65058e-09
AT2G37950	818372	64.1059	30.3568	1.0784	0.0027622	0.11458	45.4655	37.2957	0.28577	0.504	1	35.7362	30.1428	0.24557	0.54217	0.97409	45.7695	66.3378	-0.53544	0.12101	0.62331	RING/FYVE/PHD zinc finger superfamily protein	-//-
AT2G39650	818548	51.5446	21.745	1.2451	0.025809	0.42303	19.5217	35.9757	-0.88194	0.097581	1	34.4173	21.6046	0.6718	0.39434	0.88132	19.6504	53.3348	-1.4405	0.00067762	0.022044	Protein of unknown function (DUF506)	-//-
AT2G39975	818586	225.772	76.8053	1.5556	0.0036213	0.13625	554.525	248.583	1.1575	3.1131e-08	5.1851e-06	238.467	76.2519	1.6449	7.6627e-13	1.2987e-10	558.211	233.693	1.2562	2.2554e-05	0.0014489		sp|Q9FF86|DCR_ARATH BAHD acyltransferase DCR OS=Arabidopsis thaliana GN=DCR PE=2 SV=1//8.92607e-62
AT2G40000	818588	1831.09	587.093	1.641	6.0164e-11	3.206e-08	2046.19	1752.95	0.22316	0.18528	1	1681.38	583.007	1.5281	1.6335e-08	1.325e-06	2059.81	1894.87	0.12042	0.48134	1	ATHSPRO2_HSPRO2__ortholog of sugar beet HS1 PRO-1 2	sp|O04203|HSPR2_ARATH Nematode resistance protein-like HSPRO2 OS=Arabidopsis thaliana GN=HSPRO2 PE=1 SV=1//0
AT2G40475	818642	51.2591	116.172	-1.1804	4.594e-05	0.0052171	39.9963	53.0351	-0.40708	0.30559	1	50.9015	115.309	-1.1797	3.6572e-05	0.0011448	40.2624	53.0227	-0.39718	0.47223	0.99877	ASG8__	-//-
AT3G56400	818670	37.138	117.203	-1.658	2.9968e-07	8.5313e-05	13.9519	59.7052	-2.0974	3.1513e-06	0.00033742	57.1824	116.347	-1.0248	0.00038407	0.0081451	14.0471	38.4214	-1.4516	0.0035918	0.07755	ATWRKY70_WRKY70__WRKY DNA-binding protein 70	sp|Q93WU8|WRK54_ARATH Probable WRKY transcription factor 54 OS=Arabidopsis thaliana GN=WRKY54 PE=2 SV=2//0
AT2G41100	818708	787.085	2844.88	-1.8538	2.5621e-50	8.8744e-47	647.145	2604.59	-2.0089	2.0761e-29	3.1121e-26	2497.91	2823.5	-0.17676	0.17061	0.61587	651.44	814.502	-0.32229	0.067874	0.46728	ATCAL4_TCH3__Calcium-binding EF hand family protein	sp|P30187|CML10_ARATH Calmodulin-like protein 10 OS=Arabidopsis thaliana GN=CML10 PE=2 SV=1//2.43158e-136
AT2G41090	818709	1532.19	645.634	1.2468	0.0049568	0.16499	2092.89	1576.42	0.40884	0.17327	1	1511.55	640.965	1.2377	1.8383e-16	4.7313e-14	2106.73	1585.89	0.40972	0.3191	0.89871	Calcium-binding EF-hand family protein	sp|P25071|CML12_ARATH Calmodulin-like protein 12 OS=Arabidopsis thaliana GN=CML12 PE=1 SV=3//1.30502e-06
AT2G41640	818762	203.699	95.6359	1.0908	0.00052023	0.034652	213.337	183.763	0.21529	0.35692	1	176.194	94.9245	0.89231	0.00014577	0.00367	214.764	210.825	0.0267	0.95574	1	Glycosyltransferase family 61 protein	sp|A0JND3|EOGT_BOVIN EGF domain-specific O-linked N-acetylglucosamine transferase OS=Bos taurus GN=EOGT PE=2 SV=1//8.04229e-14
AT2G43290	818931	412.127	194.504	1.0833	1.9586e-05	0.0025926	421.367	435.608	-0.047953	0.80347	1	417.602	193.09	1.1129	7.8769e-10	8.4425e-08	424.175	426.52	-0.0079523	0.93989	1	MSS3__Calcium-binding EF-hand family protein	sp|O22845|CML5_ARATH Calmodulin-like protein 5 OS=Arabidopsis thaliana GN=CML5 PE=2 SV=2//3.51846e-137
AT2G44300	819037	89.9367	209.092	-1.2172	3.614e-08	1.2723e-05	180.498	378.076	-1.0667	7.9437e-07	9.5504e-05	362.614	207.489	0.8054	1.7466e-05	0.000613	181.699	93.0581	0.96534	0.00012033	0.0058745	Bifunctional inhibitor/lipid-transfer protein/seed storage 2S albumin superfamily protein	sp|O64864|YLS3_ARATH Protein YLS3 OS=Arabidopsis thaliana GN=YLS3 PE=2 SV=1//8.95952e-129
AT2G44500	819057	312.616	72.5809	2.1067	0.0080511	0.22132	455.298	314.251	0.5349	0.0073172	0.20921	301.452	72.0275	2.0653	3.114e-20	1.1592e-17	458.335	323.618	0.50211	0.22223	0.78766	O-fucosyltransferase family protein	sp|Q8W486|Y1491_ARATH Uncharacterized protein At1g04910 OS=Arabidopsis thaliana GN=At1g04910 PE=2 SV=1//2.93169e-56
AT2G25820	819103	44.2806	136.511	-1.6243	1.014e-05	0.0016336	44.0245	49.7376	-0.17603	0.66049	1	47.6855	135.462	-1.5063	5.8741e-08	4.0549e-06	44.316	45.7988	-0.047483	0.99225	1	ESE2__Integrase-type DNA-binding superfamily protein	sp|Q8LBQ7|ERF34_ARATH Ethylene-responsive transcription factor ERF034 OS=Arabidopsis thaliana GN=ERF034 PE=2 SV=2//1.0425e-132
AT2G45520	819159	16.1327	34.465	-1.0951	0.025835	0.42303	30.5529	52.2923	-0.77529	0.055546	0.77713	50.1495	34.2023	0.55214	0.15911	0.59388	30.7534	16.6916	0.88162	0.16742	0.70819		sp|Q50EK3|C04C1_PINTA Cytochrome P450 704C1 OS=Pinus taeda GN=CYP704C1 PE=2 SV=1//3.68804e-161
AT4G01010	819251	23.4663	77.1645	-1.7173	2.471e-06	0.00050101	29.9953	100.876	-1.7498	4.4953e-07	5.8234e-05	96.7013	76.5727	0.33671	0.23994	0.72431	30.1949	24.2859	0.31419	0.53957	1	ATCNGC13_CNGC13__cyclic nucleotide-gated channel 13	sp|Q9SKD7|CNGC3_ARATH Probable cyclic nucleotide-gated ion channel 3 OS=Arabidopsis thaliana GN=CNGC3 PE=2 SV=2//0
AT2G46430	819252	37.2571	103.157	-1.4693	1.7924e-06	0.00038009	28.4615	127.541	-2.1639	7.3281e-11	1.8986e-08	122.2	102.364	0.25554	0.31865	0.81638	28.6527	38.5537	-0.4282	0.32865	0.90173	ATCNGC3_CNGC3_CNGC3.C__cyclic nucleotide gated channel 3ATCNGC3_CNGC3_CNGC3.C__cyclic nucleotide gated channel 3	sp|Q9SKD6|CNG11_ARATH Cyclic nucleotide-gated ion channel 11 OS=Arabidopsis thaliana GN=CNGC11 PE=2 SV=2//0
AT2G46660	819278	6.62343	19.3654	-1.5478	0.029418	0.45086	3.98958	9.83209	-1.3013	0.20286	1	9.42374	19.2191	-1.0282	0.12099	0.51591	4.01662	6.85341	-0.77084	0.52767	1	CYP78A6_EOD3__cytochrome P450, family 78, subfamily A, polypeptide 6	sp|Q9ZNR0|C78A6_ARATH Cytochrome P450 78A6 OS=Arabidopsis thaliana GN=CYP78A6 PE=2 SV=1//0
AT2G47140	819326	18.8297	77.3428	-2.0383	8.0543e-08	2.6154e-05	19.483	153.253	-2.9756	3.5281e-18	2.0567e-15	147.025	76.7549	0.93773	0.0002584	0.0058938	19.6134	19.4859	0.0094093	1	1	AtSDR5_SDR5__NAD(P)-binding Rossmann-fold superfamily protein	sp|O80713|SDR3A_ARATH Short-chain dehydrogenase reductase 3a OS=Arabidopsis thaliana GN=SDR3a PE=2 SV=1//1.90926e-172
AT3G04640	819622	477.746	177.557	1.428	5.0921e-07	0.00012905	530.774	484.478	0.13167	0.48138	1	464.787	176.312	1.3984	6.6154e-07	3.5003e-05	534.314	494.408	0.11199	0.57177	1	glycine-rich protein	-//-
AT3G05490	819714	579.781	283.177	1.0338	0.0099791	0.25229	1236.54	565.323	1.1292	0.00075981	0.0352	542.858	281.084	0.94957	0.0045851	0.056491	1244.74	600.099	1.0526	0.0036977	0.078941	RALFL22__ralf-like 22	sp|Q9MA62|RLF22_ARATH Protein RALF-like 22 OS=Arabidopsis thaliana GN=RALFL22 PE=3 SV=1//7.81756e-51
AT3G06070	819780	523.294	259.941	1.0094	0.047373	0.56033	1015.45	720.202	0.49565	0.057728	0.786	690.76	258.048	1.4205	9.5007e-18	2.7508e-15	1022.18	541.667	0.91617	0.021667	0.25061		-//-
AT1G58037	819884	11.6152	2.53986	2.1932	0.037073	0.50261	8.97076	5.52084	0.70034	0.48092	1	5.30957	2.51839	1.0761	0.51002	0.95984	9.03186	12.0239	-0.41281	0.60877	1	Cysteine/Histidine-rich C1 domain family protein	-//-
AT5G03040	820128	39.5046	17.6989	1.1584	0.014307	0.30715	41.9563	18.2087	1.2043	0.010861	0.27168	17.4555	17.5623	-0.0087994	1	1	42.2374	40.8823	0.047046	0.9466	1	iqd2__IQ-domain 2	sp|Q9SF32|IQD1_ARATH Protein IQ-DOMAIN 1 OS=Arabidopsis thaliana GN=IQD1 PE=1 SV=1//0
AT1G47890	820272	28.9772	85.3189	-1.5579	4.3129e-06	0.00080028	26.9587	153.85	-2.5127	6.6682e-15	2.6911e-12	147.379	84.6744	0.79953	0.001224	0.020758	27.1399	29.9804	-0.1436	0.80808	1	AtRLP7_RLP7__receptor like protein 7	sp|Q9C9H7|RLP12_ARATH Receptor-like protein 12 OS=Arabidopsis thaliana GN=RLP12 PE=2 SV=2//4.02834e-156
AT3G12040	820378	15.6832	40.6558	-1.3742	0.00337	0.13018	29.0578	38.9168	-0.42147	0.35486	1	37.3133	40.3436	-0.11265	0.78953	1	29.2481	16.2259	0.85004	0.22845	0.79478	DNA-3-methyladenine glycosylase (MAG)	sp|Q39147|3MG_ARATH DNA-3-methyladenine glycosylase OS=Arabidopsis thaliana GN=MAG PE=2 SV=1//1.43488e-158
AT2G23010	820402	0.449504	6.30958	-3.8111	0.044427	0.54704	0.503528	12.6326	-4.6489	0.00080224	0.03684	12.0842	6.26276	0.94826	0.25513	0.74529	0.5067	0.465713	0.12169	1	1	SCPL9__serine carboxypeptidase-like 9	sp|Q9C7D4|SCP16_ARATH Serine carboxypeptidase-like 16 OS=Arabidopsis thaliana GN=SCPL16 PE=2 SV=1//0
AT1G54130	820619	303.123	143.234	1.0815	4.7017e-05	0.0053104	363.562	247.147	0.55683	0.0083335	0.22975	236.862	142.193	0.7362	0.00031877	0.0069658	366.001	313.711	0.22241	0.28382	0.86348	AT-RSH3_ATRSH3_RSH3__RELA/SPOT homolog 3	sp|Q9LVJ3|RSH2C_ARATH Probable GTP diphosphokinase RSH2, chloroplastic OS=Arabidopsis thaliana GN=RSH2 PE=2 SV=1//0
AT3G14395	820661	0.993402	9.5238	-3.2611	0.0143	0.30715	1.49513	0.466758	1.6795	0.77368	1	0.443416	9.45486	-4.4143	0.0053009	0.063003	1.50531	1.02669	0.55206	0.9842	1		-//-
AT1G53590	820685	16.7957	5.69465	1.5604	0.045075	0.54965	59.9133	14.7757	2.0196	5.9494e-06	0.00059172	14.1665	5.64977	1.3262	0.10999	0.4889	60.3159	17.3849	1.7947	2.1068e-05	0.0013618	NTMC2T6.1_NTMC2TYPE6.1__Calcium-dependent lipid-binding (CaLB domain) family protein	sp|Q93XX4|C2D61_ARATH C2 domain-containing protein At1g53590 OS=Arabidopsis thaliana GN=NTMC2T6.1 PE=1 SV=2//0
AT3G14620	820690	61.6224	124.008	-1.0089	0.00022297	0.018609	64.964	111.691	-0.7818	0.022711	0.45566	106.911	123.101	-0.20343	0.57601	0.99119	65.3977	63.7711	0.036338	0.94878	1	CYP72A8__cytochrome P450, family 72, subfamily A, polypeptide 8	sp|Q9LUC8|C7A13_ARATH Cytochrome P450 72A13 OS=Arabidopsis thaliana GN=CYP72A13 PE=2 SV=1//0
AT3G14650	820691	14.6426	3.21421	2.1876	0.015954	0.32796	15.4703	5.41041	1.5157	0.0618	0.81406	5.18614	3.19211	0.70015	0.63241	1	15.5746	15.1516	0.039725	1	1	CYP72A11__cytochrome P450, family 72, subfamily A, polypeptide 11	sp|Q9LUC5|C7A15_ARATH Cytochrome P450 72A15 OS=Arabidopsis thaliana GN=CYP72A15 PE=2 SV=1//0
AT3G15390	820778	15.2809	34.266	-1.1651	0.020011	0.37067	24.4642	31.7748	-0.37721	0.43517	1	30.4266	34.0144	-0.16081	0.77993	1	24.6286	15.8078	0.6397	0.23696	0.80536	SDE5__silencing defective 5	-//-
AT3G15460	820784	7587.81	2849.22	1.4131	0.0029599	0.11967	10871.2	7993.05	0.4437	0.078919	0.92017	7676.36	2829.35	1.4399	0.0020259	0.030664	10943.5	7853.59	0.47865	0.095115	0.55278	Ribosomal RNA processing Brix domain protein	sp|P24805|TSJT1_TOBAC Stem-specific protein TSJT1 OS=Nicotiana tabacum GN=TSJT1 PE=2 SV=1//4.61344e-29
AT5G08790	820789	54.8574	8.09496	2.7606	2.0699e-08	7.7732e-06	175.355	40.7838	2.1042	1.0643e-12	3.3843e-10	39.0869	8.04099	2.2812	2.3589e-05	0.00079504	176.528	56.7748	1.6366	2.1524e-09	3.3146e-07	ATAF2_anac081__NAC (No Apical Meristem) domain transcriptional regulator superfamily proteinATAF2_anac081__NAC (No Apical Meristem) domain transcriptional regulator superfamily protein	sp|Q9LDY8|NAC55_ARATH NAC domain-containing protein 55 OS=Arabidopsis thaliana GN=NAC055 PE=2 SV=1//0
AT3G16857	820941	70.3046	19.0476	1.884	1.28e-06	0.00028914	152.874	46.114	1.7291	4.8801e-09	9.5714e-07	44.2616	18.9097	1.2269	0.0059612	0.068095	153.897	72.7625	1.0807	6.5162e-05	0.0035174	ARR1_RR1__response regulator 1	sp|Q9LIB6|COBL8_ARATH COBRA-like protein 8 OS=Arabidopsis thaliana GN=COBL8 PE=2 SV=1//0
AT3G16990	820955	50.6928	10.8932	2.2183	5.0213e-06	0.00092348	48.9671	26.0633	0.90979	0.032651	0.57149	24.9822	10.808	1.2088	0.04368	0.27669	49.2942	52.4511	-0.089553	0.84075	1	Haem oxygenase-like, multi-helical	sp|Q9ASY9|TENAE_ARATH Bifunctional TENA-E protein OS=Arabidopsis thaliana GN=TENA_E PE=1 SV=3//4.13396e-150
AT3G03820	821111	7.07294	18.9287	-1.4202	0.046511	0.55706	18.4837	29.938	-0.69572	0.19601	1	28.7649	18.7883	0.61448	0.24597	0.73237	18.6074	7.31912	1.3461	0.053042	0.41235	SAUR29__SAUR-like auxin-responsive protein family SAUR29__SAUR-like auxin-responsive protein family SAUR29__SAUR-like auxin-responsive protein family	sp|Q9FJF6|SAU23_ARATH Auxin-responsive protein SAUR23 OS=Arabidopsis thaliana GN=SAUR23 PE=2 SV=1//2.07506e-40
AT3G02885	821194	6.93135	20.8537	-1.5891	0.022545	0.39306	11.5039	20.3518	-0.82304	0.20805	1	19.5377	20.6937	-0.082927	0.89663	1	11.5801	7.17622	0.69036	0.44028	0.98574	GASA5__GAST1 protein homolog 5	sp|Q84J95|GASA5_ARATH Gibberellin-regulated protein 5 OS=Arabidopsis thaliana GN=GASA5 PE=2 SV=1//9.80076e-38
AT3G01080	821213	13.2469	28.2149	-1.0908	0.045973	0.55511	13.9983	40.4275	-1.5301	0.0022724	0.084857	38.7669	28.0002	0.46939	0.28771	0.78274	14.0915	13.7068	0.039928	1	1	ATWRKY58_WRKY58__WRKY DNA-binding protein 58	sp|Q93WU7|WRK58_ARATH Probable WRKY transcription factor 58 OS=Arabidopsis thaliana GN=WRKY58 PE=2 SV=2//0
AT5G16480	821239	19.2792	7.53945	1.3545	0.047214	0.56001	20.0252	25.3205	-0.33849	0.52218	1	24.2302	7.48873	1.694	0.0066277	0.073454	20.1571	19.9516	0.014781	1	1	AtPFA-DSP5_PFA-DSP5__Phosphotyrosine protein phosphatases superfamily protein	sp|Q9ZVN4|Y1500_ARATH Probable tyrosine-protein phosphatase At1g05000 OS=Arabidopsis thaliana GN=At1g05000 PE=1 SV=1//4.37717e-63
AT3G02130	821240	166.395	65.1189	1.3535	0.0018513	0.08512	149.745	144.565	0.050783	0.90738	1	138.41	64.6487	1.0983	0.0014775	0.023841	150.753	172.224	-0.1921	0.56419	1	CLI1_RPK2_TOAD2__receptor-like protein kinase 2	sp|Q9S7I6|RPK2_ARATH LRR receptor-like serine/threonine-protein kinase RPK2 OS=Arabidopsis thaliana GN=RPK2 PE=2 SV=1//0
AT3G18560	821387	48.9442	19.6031	1.3201	0.017295	0.34362	76.5065	71.6804	0.094005	0.80312	1	68.6884	19.462	1.8194	2.9705e-06	0.00012955	77.0148	50.6622	0.60423	0.093868	0.54969		-//-
AT3G19250	821458	135.496	61.251	1.1454	1.7727e-05	0.0024079	128.936	113.317	0.18629	0.49591	1	108.651	60.7886	0.83782	0.0031473	0.042604	129.797	140.196	-0.11119	0.6841	1	Protein of unknown function (DUF677)	sp|P40781|CYPR4_CYNCA Protein CYPRO4 OS=Cynara cardunculus GN=CYPRO4 PE=2 SV=1//0
AT5G67450	821495	64.0115	25.476	1.3292	0.00040073	0.02804	79.4659	82.8575	-0.060297	0.84391	1	79.3807	25.2939	1.65	3.3506e-06	0.00014432	79.9959	66.2425	0.27217	0.39616	0.95499	AZF1_ZF1__zinc-finger protein 1	sp|Q9SSW2|AZF2_ARATH Zinc finger protein AZF2 OS=Arabidopsis thaliana GN=AZF2 PE=2 SV=1//4.01961e-153
AT3G19690	821505	2360.11	506.404	2.2205	0.001081	0.060718	2880.41	2587.44	0.15475	0.34813	1	2481.79	502.802	2.3033	6.7848e-43	1.0103e-39	2899.61	2443.02	0.2472	0.53197	1	CAP (Cysteine-rich secretory proteins, Antigen 5, and Pathogenesis-related 1 protein) superfamily protein	-//-
AT3G22235	821788	703.77	4387.69	-2.6403	1.8675e-99	1.9405e-95	474.385	3993.83	-3.0736	1.7142e-62	8.9936e-59	3831.33	4355	-0.18483	0.14537	0.5675	477.519	728.271	-0.60892	0.0086592	0.13918		sp|Q94C26|PCC1_ARATH Cysteine-rich and transmembrane domain-containing protein PCC1 OS=Arabidopsis thaliana GN=PCC1 PE=1 SV=1//2.25973e-40
AT3G22231	821791	1036.5	4927.36	-2.2491	2.0194e-77	1.3989e-73	698.365	4499.73	-2.6878	1.0975e-50	3.8389e-47	4316.45	4890.61	-0.18017	0.15385	0.5842	702.99	1072.54	-0.60945	0.0011179	0.032383	PCC1__pathogen and circadian controlled 1	sp|Q94C26|PCC1_ARATH Cysteine-rich and transmembrane domain-containing protein PCC1 OS=Arabidopsis thaliana GN=PCC1 PE=1 SV=1//7.69273e-20
AT3G05370	821886	8.01914	24.0085	-1.582	0.012931	0.29114	5.99597	20.1861	-1.7513	0.015943	0.359	19.3526	23.8251	-0.29995	0.59064	0.99627	6.03603	8.29818	-0.45919	0.676	1	AtRLP31_RLP31__receptor like protein 31	sp|Q9C9H7|RLP12_ARATH Receptor-like protein 12 OS=Arabidopsis thaliana GN=RLP12 PE=2 SV=2//0
AT3G23750	821957	328.819	120.874	1.4438	0.012017	0.27986	361.339	274.802	0.39496	0.12372	1	263.309	119.975	1.134	5.6651e-08	3.9289e-06	363.774	340.368	0.095949	0.85805	1	BARK1__Leucine-rich repeat protein kinase family protein	sp|Q9LK43|TMK4_ARATH Receptor-like kinase TMK4 OS=Arabidopsis thaliana GN=TMK4 PE=1 SV=1//0
AT3G24500	822041	19.9175	43.7304	-1.1346	0.010698	0.26064	15.5244	31.8853	-1.0384	0.046624	0.7142	30.55	43.4085	-0.50681	0.23258	0.71355	15.6264	20.6079	-0.39921	0.51738	1	ATMBF1C_MBF1C__multiprotein bridging factor 1C	sp|Q9LV58|MBF1C_ARATH Multiprotein-bridging factor 1c OS=Arabidopsis thaliana GN=MBF1C PE=1 SV=1//2.12479e-102
AT3G24540	822051	547.376	227.062	1.2694	0.024611	0.41294	702.204	481.23	0.54516	0.027581	0.51177	461.471	225.436	1.0335	6.647e-07	3.5081e-05	706.937	566.599	0.31925	0.46331	0.99705	AtPERK3_PERK3__Protein kinase superfamily protein	sp|Q9LV48|PERK1_ARATH Proline-rich receptor-like protein kinase PERK1 OS=Arabidopsis thaliana GN=PERK1 PE=2 SV=1//0
AT2G33060	822092	12.2535	60.6181	-2.3066	0.013527	0.29691	10.5123	137.79	-3.7123	1.2483e-21	9.3558e-19	132.168	60.1264	1.1363	0.0014703	0.023798	10.5815	12.6801	-0.26102	0.7629	1	AtRLP27_RLP27__receptor like protein 27AtRLP27_RLP27__receptor like protein 27	sp|Q9C9H7|RLP12_ARATH Receptor-like protein 12 OS=Arabidopsis thaliana GN=RLP12 PE=2 SV=2//2.20415e-121
AT3G26830	822222	26.5409	60.8945	-1.1981	0.0014283	0.072046	49.5401	177.831	-1.8438	1.0203e-10	2.549e-08	170.503	60.4243	1.4966	6.737e-09	5.9011e-07	49.8675	27.4613	0.8607	0.033068	0.31988	CYP71B15_PAD3__Cytochrome P450 superfamily protein	sp|Q9LTM0|C71BN_ARATH Cytochrome P450 71B23 OS=Arabidopsis thaliana GN=CYP71B23 PE=2 SV=1//0
AT3G22370	822384	0.449504	6.92452	-3.9453	0.031247	0.46417	0.999328	3.07662	-1.6223	0.52467	1	2.96906	6.87574	-1.2115	0.31712	0.81475	1.006	0.465713	1.1111	0.98819	1	AOX1A_ATAOX1A_AtHSR3_HSR3__alternative oxidase 1A	sp|O22048|AOX1C_ARATH Ubiquinol oxidase 1c, mitochondrial OS=Arabidopsis thaliana GN=AOX1C PE=1 SV=1//0
AT3G28040	822428	128.895	378.004	-1.5522	6.3813e-16	6.3151e-13	118.773	306.25	-1.3665	3.8941e-09	7.9342e-07	293.528	375.12	-0.35386	0.042948	0.27364	119.574	133.353	-0.15735	0.6588	1	Leucine-rich receptor-like protein kinase family protein	sp|Q9LRT1|Y3804_ARATH Probably inactive leucine-rich repeat receptor-like protein kinase At3g28040 OS=Arabidopsis thaliana GN=At3g28040 PE=2 SV=1//0
AT3G28960	822536	3.69042	13.0558	-1.8228	0.049943	0.57081	7.02621	4.83322	0.53976	0.72797	1	4.6193	12.9563	-1.4879	0.0925	0.44668	7.07162	3.82097	0.8881	0.56208	1	Transmembrane amino acid transporter family protein	sp|P47082|AVT1_YEAST Vacuolar amino acid transporter 1 OS=Saccharomyces cerevisiae (strain ATCC 204508 / S288c) GN=AVT1 PE=1 SV=1//1.71507e-32
AT3G29370	822596	34.2769	12.738	1.4281	0.0057178	0.18031	56.0087	45.2909	0.30643	0.39942	1	43.4982	12.647	1.7822	0.00025046	0.0057568	56.3806	35.4736	0.66845	0.079059	0.50637	P1R3__	-//-
AT3G29670	822645	86.7452	42.56	1.0273	0.0010601	0.059867	116.472	117.333	-0.010623	1	1	112.669	42.2433	1.4153	0.00012647	0.0032629	117.248	89.7769	0.38514	0.17217	0.71357	PMAT2__HXXXD-type acyl-transferase family protein	sp|Q9LRQ8|PMAT2_ARATH Phenolic glucoside malonyltransferase 2 OS=Arabidopsis thaliana GN=PMAT2 PE=1 SV=1//0
AT5G38970	822709	85.3697	175.26	-1.0377	7.3434e-06	0.0012407	38.9815	49.572	-0.34674	0.37816	1	47.5004	173.949	-1.8727	1.7186e-12	2.7142e-10	39.2416	88.3164	-1.1703	0.0077693	0.12934	ATBR6OX_BR6OX_BR6OX1_CYP85A1__brassinosteroid-6-oxidase 1	sp|Q940V4|C85A2_ARATH Cytochrome P450 85A2 OS=Arabidopsis thaliana GN=CYP85A2 PE=2 SV=1//0
AT3G43850	823498	10.5026	2.16262	2.2799	0.041168	0.52673	43.5519	39.4689	0.14202	0.78035	1	37.9304	2.14831	4.1421	5.997e-06	0.00024182	43.8389	10.8649	2.0125	0.0016516	0.043475		-//-
AT3G44450	823570	62.1641	130.38	-1.0686	0.00037935	0.026917	33.4659	69.4821	-1.0539	0.0041544	0.13632	66.5444	129.381	-0.95924	0.00033049	0.0071843	33.6901	64.3056	-0.93262	0.075955	0.49465		-//-
AT5G60680	823657	21.4548	49.5853	-1.2086	0.032278	0.46876	21.9929	43.203	-0.97409	0.033522	0.57987	41.4777	49.1912	-0.24606	0.55589	0.9792	22.1395	22.1955	-0.0036458	1	1	Protein of unknown function, DUF584	-//-
AT3G45730	823715	66.6142	29.9408	1.1537	0.0014183	0.071723	133.057	127.085	0.066261	0.83479	1	122.081	29.7177	2.0384	9.5748e-05	0.0025701	133.939	68.9415	0.95813	0.0028059	0.065637		-//-
AT3G45960	823740	719.862	153.492	2.2296	0.019167	0.36427	1429.74	614.945	1.2172	0.00041801	0.021714	590.258	152.382	1.9536	3.3075e-10	3.852e-08	1439.21	745.247	0.94948	0.05978	0.43882	ATEXLA3_ATEXPL3_ATHEXP BETA 2.3_EXLA3_EXPL3__expansin-like A3	sp|Q9LZT4|EXLA1_ARATH Expansin-like A1 OS=Arabidopsis thaliana GN=EXLA1 PE=2 SV=1//5.84873e-168
AT3G47340	823888	250.187	86.9053	1.5255	0.020132	0.37123	1508.22	796.741	0.92067	7.964e-07	9.5504e-05	764.88	86.2648	3.1484	3.5315e-15	7.9162e-13	1518.26	258.984	2.5515	3.7323e-28	3.7221e-25	ASN1_AT-ASN1_DIN6__glutamine-dependent asparagine synthase 1	sp|P49078|ASNS1_ARATH Asparagine synthetase [glutamine-hydrolyzing] 1 OS=Arabidopsis thaliana GN=ASN1 PE=2 SV=2//0
AT3G47480	823902	31.2248	73.1778	-1.2287	0.048754	0.56899	36.5721	100.956	-1.4649	3.8427e-05	0.0029113	96.7127	72.5912	0.41391	0.33724	0.83675	36.8116	32.3089	0.18823	0.75914	1	Calcium-binding EF-hand family protein	sp|Q9SN89|CML47_ARATH Probable calcium-binding protein CML47 OS=Arabidopsis thaliana GN=CML47 PE=2 SV=1//2.62214e-89
AT3G47500	823904	144.909	313.206	-1.112	0.017584	0.34605	98.3062	174.252	-0.82582	0.02262	0.45487	166.816	310.738	-0.89744	0.045362	0.28322	98.9695	149.912	-0.59906	0.14338	0.66654	CDF3__cycling DOF factor 3	sp|Q8LFV3|CDF3_ARATH Cyclic dof factor 3 OS=Arabidopsis thaliana GN=CDF3 PE=1 SV=2//0
AT3G47510	823905	35.5535	15.3373	1.2129	0.014968	0.31565	45.4501	33.0396	0.46008	0.27114	1	31.6837	15.2261	1.0572	0.038149	0.25207	45.7547	36.7861	0.31476	0.42512	0.97623		-//-
AT3G48090	823963	8.16073	34.9017	-2.0965	0.00016671	0.01468	7.01075	46.0286	-2.7149	7.3331e-07	8.9473e-05	44.0879	34.6331	0.34823	0.38973	0.87817	7.05682	8.44108	-0.25841	0.86115	1	ATEDS1_EDS1__alpha/beta-Hydrolases superfamily protein	sp|Q9SU71|EDSBC_ARATH Protein EDS1B OS=Arabidopsis thaliana GN=EDS1B PE=1 SV=1//0
AT3G48360	823994	3831.84	826.381	2.2132	0.00071427	0.044577	3298.98	2787.31	0.24315	0.33459	1	2675.52	820.86	1.7046	0.00014013	0.0035593	3320.87	3966.31	-0.25624	0.51789	1	ATBT2_BT2__BTB and TAZ domain protein 2	sp|Q94BN0|BT2_ARATH BTB/POZ and TAZ domain-containing protein 2 OS=Arabidopsis thaliana GN=BT2 PE=1 SV=1//0
AT3G48390	823997	26.2106	7.36118	1.8321	0.0037587	0.13899	28.0198	31.1174	-0.15127	0.78124	1	29.8483	7.30655	2.0304	0.00081955	0.015027	28.2051	27.1278	0.056183	0.97022	1	MA3 domain-containing protein	sp|Q53EL6|PDCD4_HUMAN Programmed cell death protein 4 OS=Homo sapiens GN=PDCD4 PE=1 SV=2//4.99355e-28
AT5G63450	824011	72.6218	2.22204	5.0304	8.1393e-18	9.95e-15	170.924	34.4701	2.3099	2.1951e-14	8.6916e-12	33.126	2.20904	3.9065	1.7028e-05	0.00059964	172.064	75.1493	1.1951	5.219e-06	0.00039602	CYP94B1__cytochrome P450, family 94, subfamily B, polypeptide 1	sp|Q9SMP5|C94B3_ARATH Cytochrome P450 94B3 OS=Arabidopsis thaliana GN=CYP94B3 PE=2 SV=1//0
AT3G49530	824115	221.911	96.8064	1.1968	3.6732e-08	1.2723e-05	148.761	124.931	0.25186	0.34603	1	119.674	96.0897	0.31666	0.19704	0.66005	149.762	229.639	-0.6167	0.0068395	0.11957	ANAC062_NAC062_NTL6__NAC domain containing protein 62	sp|Q9SCK6|NAC62_ARATH NAC domain-containing protein 62 OS=Arabidopsis thaliana GN=NAC062 PE=1 SV=1//0
AT3G49570	824119	71.2261	35.594	1.0008	0.036608	0.49921	27.4467	30.2943	-0.14241	0.81916	1	29.0849	35.3561	-0.28169	0.78439	1	27.6319	73.7045	-1.4154	0.0001187	0.0058219	LSU3__response to low sulfur 3	-//-
AT3G49580	824120	51.6637	13.4925	1.937	2.6211e-05	0.0033419	49.92	35.5391	0.49021	0.22006	1	34.0859	13.3871	1.3483	0.0099273	0.099354	50.2559	53.4671	-0.08936	0.81484	1	LSU1__response to low sulfur 1	-//-
AT3G49790	824141	205.78	102.478	1.0058	0.030434	0.4596	247.895	242.018	0.034615	0.87458	1	232.147	101.777	1.1896	0.0015486	0.0247	249.548	212.974	0.22864	0.31612	0.89606	Carbohydrate-binding protein	sp|Q9SY57|P2A10_ARATH Protein PHLOEM PROTEIN 2-LIKE A10 OS=Arabidopsis thaliana GN=PP2A10 PE=2 SV=1//7.50403e-88
AT3G49900	824151	13.6492	31.8657	-1.2232	0.019908	0.3704	28.5002	25.185	0.1784	0.74572	1	24.157	31.6232	-0.38854	0.4082	0.89436	28.6896	14.1249	1.0223	0.057486	0.42994	Phototropic-responsive NPH3 family protein	sp|Q9M2W8|Y3990_ARATH BTB/POZ domain-containing protein At3g49900 OS=Arabidopsis thaliana GN=At3g49900 PE=2 SV=1//1.92151e-09
AT3G50060	824168	683.564	208.71	1.7116	4.8878e-27	1.0158e-23	288.341	411.859	-0.51437	0.012177	0.29374	395.05	207.206	0.93097	7.6786e-06	0.00029921	290.266	707.324	-1.285	1.7855e-11	4.0209e-09	MYB77__myb domain protein 77	sp|Q9FDW1|MYB44_ARATH Transcription factor MYB44 OS=Arabidopsis thaliana GN=MYB44 PE=2 SV=1//9.59841e-81
AT3G51420	824307	11.804	28.2149	-1.2572	0.024823	0.41512	28.043	56.3024	-1.0056	0.012796	0.30518	54.0054	28.0002	0.94766	0.016458	0.14231	28.2273	12.2144	1.2085	0.055454	0.4217	ATSSL4_SSL4__strictosidine synthase-like 4ATSSL4_SSL4__strictosidine synthase-like 4	sp|Q9SD05|SSL6_ARATH Protein STRICTOSIDINE SYNTHASE-LIKE 6 OS=Arabidopsis thaliana GN=SSL6 PE=2 SV=1//0
AT3G51750	824338	27.0848	64.088	-1.2426	0.00085151	0.050997	25.5099	50.2044	-0.97676	0.020583	0.42516	48.129	63.6107	-0.40236	0.24241	0.72731	25.679	28.0222	-0.12598	0.84204	1		-//-
AT3G51970	824360	41.9409	20.8537	1.0081	0.025232	0.42018	65.5835	29.3608	1.1594	0.037425	0.62222	28.1981	20.6937	0.44641	0.41436	0.8998	66.0153	43.4014	0.60506	0.19899	0.75715	ASAT1_ATASAT1_ATSAT1__acyl-CoA sterol acyl transferase 1	sp|Q9SV07|ASAT1_ARATH Acyl-CoA--sterol O-acyltransferase 1 OS=Arabidopsis thaliana GN=ASAT1 PE=1 SV=1//0
AT3G52400	824405	560.371	267.819	1.0651	1.3364e-11	7.9354e-09	546.569	732.483	-0.42239	0.024013	0.46921	702.687	265.852	1.4023	2.1808e-17	6.1436e-15	550.2	579.883	-0.075806	0.67207	1	ATSYP122_SYP122__syntaxin of plants 122	sp|Q9SVC2|SY122_ARATH Syntaxin-122 OS=Arabidopsis thaliana GN=SYP122 PE=1 SV=1//0
AT3G52450	824410	27.6063	11.627	1.2475	0.02643	0.42783	38.5089	24.116	0.6752	0.12908	1	23.1971	11.5425	1.007	0.18627	0.64431	38.7645	28.5726	0.4401	0.32948	0.90173	AtPUB22_PUB22__plant U-box 22	sp|Q9SVC6|PUB22_ARATH E3 ubiquitin-protein ligase PUB22 OS=Arabidopsis thaliana GN=PUB22 PE=1 SV=1//0
AT3G53600	824528	53.7449	0	inf	1.2509e-16	1.2998e-13	93.0225	1.40028	6.0538	4.4764e-23	4.0844e-20	1.33025	0	inf	0.56855	0.98681	93.6398	55.6158	0.75163	0.015304	0.2035	C2H2-type zinc finger family protein	sp|Q9SLD4|ZAT11_ARATH Zinc finger protein ZAT11 OS=Arabidopsis thaliana GN=ZAT11 PE=2 SV=1//7.66849e-74
AT3G54000	824567	37.3043	15.9522	1.2256	0.011052	0.26667	36.9597	22.6304	0.70769	0.13513	1	21.6931	15.8391	0.45375	0.42103	0.90518	37.2074	38.6013	-0.053062	0.93339	1		-//-
AT2G37940	824569	293	67.3409	2.1213	6.1347e-07	0.00014999	615.601	199.643	1.6246	1.512e-15	6.6106e-13	191.595	66.8578	1.5189	5.0096e-08	3.5282e-06	619.714	303.254	1.0311	1.0394e-07	1.223e-05	AtIPCS2_ERH1__Arabidopsis Inositol phosphorylceramide synthase 2	sp|Q9M325|IPCS1_ARATH Phosphatidylinositol:ceramide inositolphosphotransferase 1 OS=Arabidopsis thaliana GN=IPCS1 PE=2 SV=1//0
AT3G54810	824646	487.401	241.71	1.0118	0.00020624	0.017423	440.215	579.712	-0.39713	0.037136	0.62009	555.731	239.896	1.212	1.6249e-12	2.6259e-10	443.156	504.442	-0.18687	0.36991	0.93554	BME3_BME3-ZF_GATA8__Plant-specific GATA-type zinc finger transcription factor family protein	sp|Q9SV30|GATA8_ARATH GATA transcription factor 8 OS=Arabidopsis thaliana GN=GATA8 PE=2 SV=1//7.77451e-148
AT3G55430	824709	879.422	364.328	1.2713	9.0577e-06	0.001494	1493.13	797.479	0.90482	2.3304e-07	3.2604e-05	765.469	361.638	1.0818	2.4161e-05	0.00081107	1503.1	910.164	0.72374	3.1403e-05	0.0019063	O-Glycosyl hydrolases family 17 protein	sp|P52409|E13B_WHEAT Glucan endo-1,3-beta-glucosidase OS=Triticum aestivum GN=GLC1 PE=2 SV=1//2.01035e-139
AT3G55830	824750	89.2534	22.6985	1.9753	6.2094e-05	0.0067562	127.526	73.9641	0.7859	0.0053894	0.16511	71.006	22.5326	1.6559	1.3224e-05	0.00048196	128.373	92.3807	0.47468	0.15314	0.68397	EPC1__Nucleotide-diphospho-sugar transferases superfamily protein	sp|Q9LY61|HSPR1_ARATH Nematode resistance protein-like HSPRO1 OS=Arabidopsis thaliana GN=HSPRO1 PE=1 SV=1//0
AT2G40140	824764	1323.93	302.017	2.1321	2.3155e-13	1.7822e-10	573.863	763.636	-0.41218	0.024802	0.47987	731.948	299.936	1.2871	6.5669e-05	0.0018728	577.709	1370.12	-1.2459	3.4937e-12	8.4102e-10	ATSZF2_CZF1_SZF2_ZFAR1__zinc finger (CCCH-type) family protein	sp|Q93ZS9|C3H47_ARATH Zinc finger CCCH domain-containing protein 47 OS=Arabidopsis thaliana GN=At3g55980 PE=2 SV=1//0
AT3G56710	824838	65.8792	142.798	-1.1161	0.00089403	0.052337	43.4978	151.878	-1.8039	1.8578e-09	4.0195e-07	145.644	141.762	0.038973	0.84199	1	43.7871	68.1636	-0.6385	0.067355	0.46659	SIB1__sigma factor binding protein 1	sp|Q9LDH1|SIB1_ARATH Sigma factor binding protein 1, chloroplastic OS=Arabidopsis thaliana GN=SIB1 PE=1 SV=1//8.95238e-65
AT3G56980	824864	15.1393	3.7103	2.0287	0.020691	0.37712	1.9832	0	inf	0.48098	1	0	3.68364	-inf	0.095062	0.45194	1.99722	15.6649	-2.9715	0.0019004	0.048953	BHLH039_ORG3_bHLH39__basic helix-loop-helix (bHLH) DNA-binding superfamily proteinBHLH039_ORG3_bHLH39__basic helix-loop-helix (bHLH) DNA-binding superfamily protein	sp|Q9M1K1|ORG2_ARATH Transcription factor ORG2 OS=Arabidopsis thaliana GN=ORG2 PE=1 SV=1//0
AT3G57240	824891	7.42805	69.6638	-3.2294	5.4236e-12	3.3151e-09	3.01344	113.348	-5.2332	6.1197e-25	7.1349e-22	108.763	69.139	0.65361	0.019812	0.16191	3.03281	7.68957	-1.3422	0.23336	0.80105	AtBG3_BG3__beta-1,3-glucanase 3	sp|P52408|E13B_PRUPE Glucan endo-1,3-beta-glucosidase, basic isoform OS=Prunus persica GN=GNS1 PE=3 SV=1//4.14981e-140
AT3G57260	824893	72.2891	362.874	-2.3276	0.0049265	0.1646	138.357	1491.77	-3.4306	3.1802e-63	2.2247e-59	1430.25	359.952	1.9904	1.3627e-23	6.6064e-21	139.284	74.7895	0.89712	0.00085325	0.026592	AtBG2_AtPR2_BG2_BGL2_PR-2_PR2__beta-1,3-glucanase 2	sp|P33157|E13A_ARATH Glucan endo-1,3-beta-glucosidase, acidic isoform OS=Arabidopsis thaliana GN=BG2 PE=1 SV=2//0
AT3G57520	824919	1105.45	411.825	1.4245	0.0408	0.52437	1044.55	548.63	0.92897	3.4477e-07	4.6069e-05	526.157	408.835	0.36398	0.062947	0.35079	1051.54	1144.36	-0.12204	0.77	1	AtSIP2_RS2_SIP2__seed imbibition 2	sp|Q94A08|RFS2_ARATH Probable galactinol--sucrose galactosyltransferase 2 OS=Arabidopsis thaliana GN=RFS2 PE=2 SV=2//0
AT2G17290	824920	286.305	89.763	1.6734	3.0861e-07	8.667e-05	292.129	217.591	0.42499	0.057168	0.78548	208.367	89.0925	1.2257	7.7113e-06	0.00029992	294.09	296.316	-0.010877	0.93927	1	ATCDPK3_ATCPK6_CPK6__Calcium-dependent protein kinase family protein	sp|Q6NLQ6|CDPKW_ARATH Calcium-dependent protein kinase 32 OS=Arabidopsis thaliana GN=CPK32 PE=1 SV=1//0
AT3G57930	824962	259.669	120.14	1.112	0.0013907	0.071362	431.198	226.911	0.92622	8.1473e-06	0.00077718	217.61	119.241	0.86786	7.1026e-05	0.0020036	434.08	268.759	0.69165	0.00064726	0.021381		-//-
AT2G42980	825077	319.541	103.55	1.6257	4.0701e-05	0.0047254	295.824	246.354	0.26401	0.2214	1	236.211	102.827	1.1999	2.3607e-05	0.00079504	297.8	330.715	-0.15125	0.47675	0.99877	Eukaryotic aspartyl protease family protein	sp|Q9LS40|ASPG1_ARATH Protein ASPARTIC PROTEASE IN GUARD CELL 1 OS=Arabidopsis thaliana GN=ASPG1 PE=1 SV=1//2.43791e-56
AT2G43230	825104	1083.09	356.967	1.6013	0.010216	0.25454	2245.51	884.783	1.3436	4.4795e-05	0.0033336	849.037	354.332	1.2607	8.7599e-10	9.2699e-08	2260.39	1121.15	1.0116	0.014181	0.19373	Protein kinase superfamily protein	sp|B9DFG5|PTI13_ARATH PTI1-like tyrosine-protein kinase 3 OS=Arabidopsis thaliana GN=PTI13 PE=1 SV=1//0
AT1G63090	825278	292.362	142.997	1.0318	0.0045001	0.15693	487.997	493.903	-0.017358	0.96035	1	473.992	141.95	1.7395	4.5045e-12	6.7557e-10	491.241	302.598	0.69903	0.0085337	0.1379	AtPP2-A11_PP2-A11__phloem protein 2-A11	sp|Q9LEX0|P2A13_ARATH F-box protein PP2-A13 OS=Arabidopsis thaliana GN=PP2A13 PE=1 SV=1//0
AT2G45840	825300	25.9498	68.3952	-1.3982	0.0015646	0.07633	23.9993	102.712	-2.0975	4.3636e-09	8.7214e-07	98.363	67.858	0.5356	0.10931	0.48669	24.1589	26.8526	-0.15251	0.78831	1	Arabidopsis thaliana protein of unknown function (DUF821)	sp|B0X1Q4|RUMI_CULQU O-glucosyltransferase rumi homolog OS=Culex quinquefasciatus GN=CPIJ013394 PE=3 SV=1//1.51464e-20
AT3G61380	825310	48.47	22.5202	1.1059	0.0087125	0.23415	46.0696	33.7273	0.4499	0.38874	1	32.374	22.3505	0.53453	0.27766	0.77077	46.3724	50.1595	-0.11326	0.79792	1	TRM14__Phosphatidylinositol N-acetyglucosaminlytransferase subunit P-related	-//-
AT3G61750	825348	19.2792	40.3974	-1.0672	0.020376	0.37445	21.9852	24.663	-0.16582	0.79045	1	23.6519	40.095	-0.76146	0.082835	0.41671	22.1321	19.9516	0.14964	0.82869	1	Cytochrome b561/ferric reductase transmembrane with DOMON related domain	sp|Q9M363|B561I_ARATH Cytochrome b561 and DOMON domain-containing protein At3g61750 OS=Arabidopsis thaliana GN=At3g61750 PE=3 SV=1//0
AT3G62420	825415	701.909	341.131	1.041	0.00013007	0.012457	636.85	499.564	0.35028	0.068723	0.85954	478.675	338.658	0.49922	0.021637	0.17165	641.091	726.429	-0.18029	0.34929	0.91879	ATBZIP53_BZIP53__basic region/leucine zipper motif 53	sp|P24068|OCS1_MAIZE Ocs element-binding factor 1 OS=Zea mays GN=OBF1 PE=2 SV=2//1.56264e-28
AT3G62720	825446	546.594	184.544	1.5665	0.0035618	0.13526	725.124	478.626	0.59933	0.0013255	0.055411	459.107	183.205	1.3254	2.4968e-13	4.4871e-11	729.964	565.773	0.3676	0.2541	0.82562	ATXT1_XT1_XXT1__xylosyltransferase 1	sp|Q9LZJ3|XXT1_ARATH Xyloglucan 6-xylosyltransferase 1 OS=Arabidopsis thaliana GN=XXT1 PE=1 SV=1//0
AT3G62780	825453	10.7162	24.564	-1.1968	0.048417	0.56719	21.5512	41.2808	-0.9377	0.079131	0.92057	39.6423	24.3773	0.7015	0.12237	0.51928	21.692	11.0925	0.96758	0.27998	0.85899	Calcium-dependent lipid-binding (CaLB domain) family protein	-//-
AT1G62300	825775	10.4555	1.60711	2.7017	0.023354	0.40178	7.99462	6.28871	0.34626	0.80452	1	6.01126	1.59605	1.9132	0.18344	0.63933	8.04804	10.8173	-0.42663	0.65031	1	ATWRKY6_WRKY6__WRKY family transcription factor	sp|Q9XEC3|WRK42_ARATH Probable WRKY transcription factor 42 OS=Arabidopsis thaliana GN=WRKY42 PE=2 SV=1//0
AT4G04510	825780	0	4.70248	-inf	0.045842	0.55454	2.50991	15.7093	-2.6459	0.0045901	0.14751	15.0533	4.66671	1.6896	0.041746	0.26794	2.52611	0	inf	0.22005	0.78718	CRK38__cysteine-rich RLK (RECEPTOR-like protein kinase) 38	sp|Q9XEC7|CRK37_ARATH Cysteine-rich receptor-like protein kinase 37 OS=Arabidopsis thaliana GN=CRK37 PE=3 SV=1//0
AT4G04670	825800	34.2522	16.3889	1.0635	0.033477	0.47856	17.4457	13.2098	0.40126	0.57101	1	12.6511	16.2699	-0.36294	0.63854	1	17.5644	35.4366	-1.0126	0.039244	0.35141	Met-10+ like family protein / kelch repeat-containing protein	sp|Q8W4K1|TYW23_ARATH tRNA wybutosine-synthesizing protein 2/3/4 OS=Arabidopsis thaliana GN=At4g04670 PE=2 SV=1//0
AT4G08040	826317	27.2983	8.65047	1.658	0.005283	0.17236	12.0151	14.6653	-0.28756	0.70418	1	14.043	8.59325	0.70858	0.31852	0.81615	12.0942	28.2498	-1.2239	0.026485	0.28114	ACS11__1-aminocyclopropane-1-carboxylate synthase 11	sp|Q9S9U6|1A111_ARATH 1-aminocyclopropane-1-carboxylate synthase 11 OS=Arabidopsis thaliana GN=ACS11 PE=1 SV=1//0
AT4G08950	826473	1079.82	160.892	2.7466	0.0090364	0.23771	1937.97	1279.05	0.59948	0.00047945	0.024129	1226.61	159.744	2.9408	3.7201e-69	9.6942e-66	1950.88	1117.91	0.80332	0.067619	0.46689	EXO__Phosphate-responsive 1 family protein	sp|Q9ZPE7|EXO_ARATH Protein EXORDIUM OS=Arabidopsis thaliana GN=EXO PE=2 SV=1//0
AT4G09980	826588	11.6624	27.0237	-1.2124	0.039324	0.51495	15.9506	20.0205	-0.32787	0.60012	1	19.1675	26.8293	-0.48515	0.39134	0.87947	16.0591	12.0715	0.41179	0.5729	1	EMB1691__Methyltransferase MT-A70 family protein	-//-
AT4G10500	826642	2.83861	26.5096	-3.2233	0.036976	0.50261	5.5079	80.7144	-3.8733	4.1642e-15	1.7135e-12	77.2984	26.2885	1.556	0.0013615	0.022562	5.54412	2.93717	0.91653	0.51403	1	2-oxoglutarate (2OG) and Fe(II)-dependent oxygenase superfamily protein	sp|Q05965|FL3H_MATIN Naringenin,2-oxoglutarate 3-dioxygenase (Fragment) OS=Matthiola incana GN=FHT PE=2 SV=1//1.53555e-63
AT4G26200	826730	465.533	181.009	1.3628	1.9941e-06	0.00041442	133.003	302.853	-1.1872	2.4409e-07	3.3924e-05	290.513	179.747	0.69264	0.059467	0.33853	133.887	481.697	-1.8471	4.3551e-18	2.1212e-15	ACCS7_ACS7_ATACS7__1-amino-cyclopropane-1-carboxylate synthase 7	sp|Q9SAR0|1A16_ARATH 1-aminocyclopropane-1-carboxylate synthase 6 OS=Arabidopsis thaliana GN=ACS6 PE=1 SV=2//0
AT4G11290	826731	25.2396	55.5357	-1.1377	0.0040699	0.14634	19.4598	18.043	0.10906	0.91719	1	17.2704	55.1331	-1.6746	0.00010496	0.0027802	19.5912	26.1118	-0.41449	0.45594	0.99594	Peroxidase superfamily protein	sp|Q9SUT2|PER39_ARATH Peroxidase 39 OS=Arabidopsis thaliana GN=PER39 PE=1 SV=1//0
AT4G11890	826796	17.6228	61.1916	-1.7959	1.0855e-05	0.001709	39.5391	176.897	-2.1616	2.7513e-13	9.165e-11	169.616	60.7279	1.4818	8.3162e-09	7.0475e-07	39.8001	18.2317	1.1263	0.021761	0.25061	ARCK1_CRK45__Protein kinase superfamily protein	sp|Q8GY82|CRK45_ARATH Cysteine-rich receptor-like protein kinase 45 OS=Arabidopsis thaliana GN=CRK45 PE=1 SV=1//0
AT2G02720	826936	4.68383	18.1743	-1.9561	0.032949	0.47377	12.0074	7.33266	0.71151	0.41957	1	7.02152	18.0481	-1.362	0.099281	0.46164	12.0868	4.84766	1.3181	0.13647	0.65444	Pectate lyase family protein	sp|Q9SVQ6|PLY14_ARATH Putative pectate lyase 14 OS=Arabidopsis thaliana GN=At4g13210 PE=2 SV=2//0
AT3G24480	826964	1930.24	462.299	2.0619	0.022245	0.3925	1848.55	1641.61	0.17128	0.3206	1	1573.61	458.98	1.7776	1.0111e-33	1.0037e-30	1860.96	1998.28	-0.10271	0.82275	1	Leucine-rich repeat (LRR) family protein	sp|Q9T0K5|LRX3_ARATH Leucine-rich repeat extensin-like protein 3 OS=Arabidopsis thaliana GN=LRX3 PE=1 SV=1//0
AT2G33060	827026	18.6634	44.2265	-1.2447	0.0050531	0.16695	15.9738	47.5393	-1.5734	0.00072747	0.033926	45.5416	43.9	0.052962	0.88545	1	16.0813	19.306	-0.26366	0.71542	1	AtRLP27_RLP27__receptor like protein 27AtRLP27_RLP27__receptor like protein 27	sp|Q9C9H7|RLP12_ARATH Receptor-like protein 12 OS=Arabidopsis thaliana GN=RLP12 PE=2 SV=2//1.13819e-180
AT4G05040	827085	394.071	1528.52	-1.9556	5.7035e-47	1.4816e-43	141.401	932.864	-2.7219	1.2698e-39	3.331e-36	894.009	1516.96	-0.76282	5.9069e-08	4.064e-06	142.346	407.754	-1.5183	1.6732e-12	4.3802e-10	ankyrin repeat family protein	sp|Q6AWW5|Y5262_ARATH Ankyrin repeat-containing protein At5g02620 OS=Arabidopsis thaliana GN=At5g02620 PE=1 SV=1//3.33892e-18
AT4G01950	827165	531.351	228.197	1.2194	8.349e-08	2.6694e-05	574.017	541.814	0.083296	0.66538	1	519.478	226.503	1.1975	5.5851e-12	8.3167e-10	577.857	549.908	0.071524	0.73197	1	ATGPAT3_GPAT3__glycerol-3-phosphate acyltransferase 3	sp|Q9SYJ2|GPAT3_ARATH Probable glycerol-3-phosphate acyltransferase 3 OS=Arabidopsis thaliana GN=GPAT3 PE=2 SV=1//0
AT4G15545	827229	35.9311	73.1157	-1.025	0.002364	0.10235	25.4944	46.7714	-0.87544	0.04205	0.67099	44.8399	72.574	-0.69467	0.036973	0.24647	25.6642	37.1672	-0.53427	0.34674	0.91845		sp|O23406|U75D1_ARATH UDP-glycosyltransferase 75D1 OS=Arabidopsis thaliana GN=UGT75D1 PE=2 SV=2//0
AT4G15690	827244	56.2778	19.0089	1.5659	0.032862	0.47322	66.4901	49.1354	0.43638	0.20796	1	47.169	18.8547	1.3229	0.0034717	0.045604	66.9326	58.2565	0.20029	0.68573	1	Thioredoxin superfamily proteinThioredoxin superfamily protein	sp|Q6NLU2|GRXS7_ARATH Monothiol glutaredoxin-S7 OS=Arabidopsis thaliana GN=GRXS7 PE=3 SV=2//1.16111e-68
AT4G15690	827245	43.7165	13.849	1.6584	0.01969	0.36798	42.0027	37.3509	0.16934	0.71437	1	35.7979	13.7515	1.3803	0.0054707	0.064051	42.2818	45.2536	-0.097996	0.82513	1	Thioredoxin superfamily proteinThioredoxin superfamily protein	sp|O23419|GRXS4_ARATH Monothiol glutaredoxin-S4 OS=Arabidopsis thaliana GN=GRXS4 PE=3 SV=1//3.0472e-68
AT4G17230	827435	347.125	160.538	1.1125	0.0015512	0.076212	450.573	364.119	0.30735	0.12412	1	349.049	159.336	1.1314	4.1538e-09	3.8487e-07	453.59	359.277	0.33629	0.16246	0.70078	SCL13__SCARECROW-like 13	sp|Q9M0M5|SCL13_ARATH Scarecrow-like protein 13 OS=Arabidopsis thaliana GN=SCL13 PE=2 SV=2//0
AT5G47370	827457	361.934	136.429	1.4076	0.00064856	0.041345	344.527	289.417	0.25147	0.23323	1	277.453	135.439	1.0346	3.1527e-07	1.7801e-05	346.816	374.609	-0.11121	0.696	1	HAT2__Homeobox-leucine zipper protein 4 (HB-4) / HD-ZIP protein	sp|P46600|HAT1_ARATH Homeobox-leucine zipper protein HAT1 OS=Arabidopsis thaliana GN=HAT1 PE=2 SV=1//0
AT2G44840	827463	289.73	139.961	1.0497	5.3594e-08	1.8259e-05	285.706	226.886	0.33256	0.28636	1	217.66	138.94	0.64761	0.0021723	0.03244	287.595	299.809	-0.060002	0.82175	1	ATERF13_EREBP_ERF13__ethylene-responsive element binding factor 13	sp|Q8VZ91|EF103_ARATH Ethylene-responsive transcription factor 6 OS=Arabidopsis thaliana GN=ERF6 PE=2 SV=2//5.91219e-178
AT4G18010	827526	199.892	71.8858	1.4754	0.0012941	0.068279	316.787	217.541	0.54223	0.012797	0.30518	208.467	71.348	1.5469	8.5577e-11	1.0433e-08	318.904	206.899	0.6242	0.012006	0.17377	5PTASE2_AT5PTASE2_IP5PII__myo-inositol polyphosphate 5-phosphatase 2	sp|Q9FUR2|IP5P2_ARATH Type I inositol polyphosphate 5-phosphatase 2 OS=Arabidopsis thaliana GN=IP5P2 PE=1 SV=2//0
AT5G38260	827551	21.2413	63.9692	-1.5905	3.6984e-05	0.0043671	20.5442	116.479	-2.5033	3.4774e-12	1.0425e-09	111.793	63.4892	0.81625	0.0038484	0.049286	20.6786	21.968	-0.087266	0.97594	1	Protein kinase superfamily proteinProtein kinase superfamily protein	sp|D7SFH9|GPDL2_ARATH Glycerophosphodiester phosphodiesterase protein kinase domain-containing GDPDL2 OS=Arabidopsis thaliana GN=GDPDL2 PE=1 SV=1//1.00061e-132
AT4G18280	827554	531.019	193.848	1.4538	1.8188e-08	6.9997e-06	1001.82	407.422	1.298	1.8802e-11	5.1919e-09	391.187	192.466	1.0233	0.0068227	0.075031	1008.49	549.548	0.87588	1.1484e-06	0.00010737	glycine-rich cell wall protein-related	-//-
AT4G19520	827694	171.148	72.5809	1.2376	8.0374e-06	0.0013363	227.553	212.647	0.097742	0.78713	1	203.624	72.0275	1.4993	1.0416e-06	5.1579e-05	229.088	177.13	0.37109	0.24309	0.81171	disease resistance protein (TIR-NBS-LRR class) family	sp|C4B7M5|WR52W_ARATH Disease resistance protein RRS1 OS=Arabidopsis thaliana GN=RRS1 PE=2 SV=1//2.57343e-72
AT2G12290	827714	25.3587	50.9728	-1.0072	0.013804	0.30039	29.4918	44.272	-0.58608	0.16929	1	42.4377	50.5936	-0.25361	0.51467	0.96153	29.6882	26.244	0.1779	0.74736	1		sp|O81851|BOI_ARATH E3 ubiquitin-protein ligase BOI OS=Arabidopsis thaliana GN=BOI PE=1 SV=1//0
AT2G34940	827757	18.4746	37.501	-1.0214	0.028068	0.44222	38.478	103.044	-1.4212	1.6373e-05	0.0014317	98.7333	37.2122	1.4078	9.1896e-06	0.00035281	38.7349	19.1154	1.0189	0.027274	0.28617	BP80-3;2_VSR3;2_VSR5__VACUOLAR SORTING RECEPTOR 5BP80-3;2_VSR3;2_VSR5__VACUOLAR SORTING RECEPTOR 5	sp|Q8L7E3|VSR7_ARATH Vacuolar-sorting receptor 7 OS=Arabidopsis thaliana GN=VSR7 PE=2 SV=2//0
AT4G20820	827830	39.1742	12.6192	1.6343	0.0034865	0.13344	28.9805	33.1751	-0.19502	0.67366	1	31.7568	12.5255	1.3422	0.010744	0.10545	29.1741	40.5488	-0.47497	0.25072	0.82198	FAD-binding Berberine family protein	sp|Q8GTB6|THCAS_CANSA Tetrahydrocannabinolic acid synthase OS=Cannabis sativa PE=1 SV=1//2.35386e-143
AT4G20860	827834	57.0083	23.8689	1.256	0.0015597	0.07633	127.085	57.0703	1.155	0.0019923	0.077001	54.7071	23.6979	1.207	0.0023404	0.034432	127.925	58.9816	1.117	0.0036791	0.078624	FAD-binding Berberine family protein	sp|A6P6V9|CBDAS_CANSA Cannabidiolic acid synthase OS=Cannabis sativa GN=CBDAS PE=1 SV=1//6.60377e-147
AT4G21366	827890	32.8093	85.5179	-1.3821	2.6419e-05	0.0033479	30.4602	85.7736	-1.4936	3.6302e-05	0.0027804	82.3269	84.8623	-0.043761	0.84695	1	30.6647	33.9442	-0.14659	0.78886	1	Protein kinase superfamily protein	sp|O81905|SD18_ARATH Receptor-like serine/threonine-protein kinase SD1-8 OS=Arabidopsis thaliana GN=SD18 PE=1 SV=1//0
AT4G01250	827896	147.138	41.3481	1.8313	2.4355e-05	0.0031437	164.548	97.6885	0.75225	0.0043866	0.14272	93.6088	41.0666	1.1887	0.0027116	0.038222	165.639	152.283	0.12129	0.70783	1	AtWRKY22_WRKY22__WRKY family transcription factor	sp|O04609|WRK22_ARATH WRKY transcription factor 22 OS=Arabidopsis thaliana GN=WRKY22 PE=2 SV=1//0
AT1G56550	827905	14.4066	31.8063	-1.1426	0.030013	0.45577	9.51294	29.963	-1.6552	0.0047006	0.15041	28.7146	31.5624	-0.13642	0.78838	1	9.57553	14.9134	-0.63919	0.3626	0.92888	RGXT3__RhamnoGalacturonan speciﬁc Xylosyltransferase 1	sp|Q9ZSJ0|RGXT2_ARATH UDP-D-xylose:L-fucose alpha-1,3-D-xylosyltransferase 2 OS=Arabidopsis thaliana GN=RGXT2 PE=1 SV=1//0
AT3G26240	827919	203.488	98.3748	1.0486	0.017831	0.34958	205.653	213.586	-0.054604	0.80729	1	204.673	97.6308	1.0679	2.6323e-06	0.00011577	207.037	210.624	-0.024781	0.92424	1	Cysteine/Histidine-rich C1 domain family protein	-//-
AT2G02930	827931	845.359	2063.92	-1.2878	3.0261e-25	5.7172e-22	577.802	2468.16	-2.0948	9.1462e-19	5.6453e-16	2368.2	2048.33	0.20934	0.13059	0.53845	581.604	874.664	-0.58869	0.1007	0.57092	ATGSTF3_GST16_GSTF3__glutathione S-transferase F3	sp|P46422|GSTF2_ARATH Glutathione S-transferase F2 OS=Arabidopsis thaliana GN=GSTF2 PE=1 SV=3//4.22147e-141
AT4G03310	827972	3.19372	13.1153	-2.0379	0.034247	0.48318	17.9724	19.9955	-0.15389	0.86486	1	19.2178	13.0171	0.56204	0.40127	0.88727	18.0933	3.30762	2.4516	0.0031225	0.070774	transposable element gene	sp|Q9ZQZ9|TI204_ARATH Protein TIC 20-IV, chloroplastic OS=Arabidopsis thaliana GN=TIC20-IV PE=2 SV=1//0
AT5G20860	828064	47.9036	16.7661	1.5146	0.022581	0.39336	108.524	122.904	-0.17952	0.51928	1	117.878	16.64	2.8246	1.2228e-15	2.9642e-13	109.244	49.5879	1.1395	0.0026706	0.063629	Plant invertase/pectin methylesterase inhibitor superfamily	sp|Q8RXK7|PME41_ARATH Probable pectinesterase/pectinesterase inhibitor 41 OS=Arabidopsis thaliana GN=PME41 PE=2 SV=2//0
AT4G01690	828131	26.1386	57.9981	-1.1498	0.011162	0.26786	26.083	52.1016	-0.99822	0.078229	0.91716	50.0146	57.5415	-0.20225	0.5584	0.98088	26.2523	27.0432	-0.042823	0.98764	1	HEMG1_PPO1_PPOX__Flavin containing amine oxidoreductase family	sp|Q5NB11|CHI10_ORYSJ Chitinase 10 OS=Oryza sativa subsp. japonica GN=Cht10 PE=2 SV=1//7.61992e-121
AT4G22560	828352	18.569	38.7101	-1.0598	0.024176	0.40814	11.9533	14.6101	-0.28956	0.70462	1	13.9813	38.4324	-1.4588	0.0042098	0.052964	12.0351	19.2107	-0.67467	0.30243	0.8818		-//-
AT4G23210	828412	5.77162	36.4494	-2.6588	6.3096e-06	0.0011112	5.49244	47.7852	-3.121	1.4895e-07	2.1409e-05	45.7382	36.1684	0.33867	0.3847	0.8761	5.52933	5.96961	-0.11053	1	1	CRK13__cysteine-rich RLK (RECEPTOR-like protein kinase) 13CRK13__cysteine-rich RLK (RECEPTOR-like protein kinase) 13CRK13__cysteine-rich RLK (RECEPTOR-like protein kinase) 13CRK13__cysteine-rich RLK (RECEPTOR-like protein kinase) 13CRK13__cysteine-rich RLK (RECEPTOR-like protein kinase) 13	sp|Q9C5S8|CRK5_ARATH Cysteine-rich receptor-like protein kinase 5 OS=Arabidopsis thaliana GN=CRK5 PE=1 SV=1//0
AT4G23210	828413	13.3413	69.6044	-2.3833	9.9185e-09	4.0486e-06	23.5499	185.329	-2.9763	9.8609e-21	6.6755e-18	177.709	69.0783	1.3632	4.422e-08	3.1463e-06	23.704	13.8021	0.78024	0.29594	0.87552	CRK13__cysteine-rich RLK (RECEPTOR-like protein kinase) 13CRK13__cysteine-rich RLK (RECEPTOR-like protein kinase) 13CRK13__cysteine-rich RLK (RECEPTOR-like protein kinase) 13CRK13__cysteine-rich RLK (RECEPTOR-like protein kinase) 13CRK13__cysteine-rich RLK (RECEPTOR-like protein kinase) 13	sp|Q9C5S9|CRK6_ARATH Cysteine-rich receptor-like protein kinase 6 OS=Arabidopsis thaliana GN=CRK6 PE=1 SV=1//0
AT5G23510	828414	2.34191	13.3737	-2.5136	0.010666	0.26017	5.98051	32.7084	-2.4513	8.3807e-05	0.0057854	31.3134	13.2657	1.2391	0.02059	0.16579	6.02124	2.42383	1.3128	0.3324	0.90385		sp|Q8L7G3|CRK7_ARATH Cysteine-rich receptor-like protein kinase 7 OS=Arabidopsis thaliana GN=CRK7 PE=2 SV=1//0
AT4G23280	828416	91.1188	260.838	-1.5173	6.9826e-13	4.837e-10	72.5942	233.661	-1.6865	4.9842e-11	1.341e-08	223.902	258.872	-0.20937	0.29107	0.78641	73.0722	94.2754	-0.36756	0.34964	0.919	CRK20__cysteine-rich RLK (RECEPTOR-like protein kinase) 20	sp|O65469|CRK9_ARATH Putative cysteine-rich receptor-like protein kinase 9 OS=Arabidopsis thaliana GN=CRK9 PE=5 SV=1//4.27424e-159
AT4G23205	828421	19.0432	47.0248	-1.3041	0.0032386	0.12651	37.4787	106.587	-1.5079	4.6643e-06	0.00048219	102.146	46.6671	1.1302	0.0001759	0.0043039	37.7289	19.7134	0.93649	0.048917	0.39604	other RNA	sp|Q8H199|CRK14_ARATH Cysteine-rich receptor-like protein kinase 14 OS=Arabidopsis thaliana GN=CRK14 PE=2 SV=2//0
AT4G11490	828422	5.13333	17.084	-1.7347	0.025942	0.42361	6.50722	24.2515	-1.898	0.0050413	0.15738	23.2702	16.9493	0.45726	0.4532	0.93317	6.55012	5.31337	0.3019	0.86212	1	CRK33__cysteine-rich RLK (RECEPTOR-like protein kinase) 33	sp|Q8W4G6|CRK15_ARATH Cysteine-rich receptor-like protein kinase 15 OS=Arabidopsis thaliana GN=CRK15 PE=2 SV=2//0
AT4G23870	828486	336.337	139.88	1.2657	0.00027482	0.021658	412.14	364.239	0.17825	0.44344	1	349.497	138.874	1.3315	3.3961e-08	2.5376e-06	414.873	348.1	0.25317	0.41701	0.97041		-//-
AT4G24390	828540	43.5254	21.6469	1.0077	0.02117	0.38323	54.9553	37.4613	0.55286	0.15376	1	35.9213	21.4888	0.74125	0.10622	0.47837	55.3229	45.0367	0.29678	0.41629	0.97023	AFB4__RNI-like superfamily protein	sp|Q7QBJ0|U483_ANOGA UPF0483 protein AGAP003155 OS=Anopheles gambiae GN=AGAP003155 PE=3 SV=3//7.39936e-14
AT4G25480	828653	173.792	52.28	1.733	0.001055	0.059779	96.5395	114.863	-0.25073	0.59015	1	110.379	51.9296	1.0878	0.10579	0.47734	97.1793	179.797	-0.88765	0.017762	0.22369	ATCBF3_CBF3_DREB1A__dehydration response element B1A	sp|P93835|DRE1B_ARATH Dehydration-responsive element-binding protein 1B OS=Arabidopsis thaliana GN=DREB1B PE=2 SV=2//2.70368e-140
AT4G26150	828721	14.6898	35.775	-1.2841	0.0089701	0.23706	45.5274	59.4342	-0.38456	0.30591	1	57.0361	35.4947	0.68427	0.074121	0.38939	45.8287	15.1992	1.5923	0.0005488	0.019061	CGA1_GATA22_GNL__cytokinin-responsive gata factor 1	sp|Q9SZI6|GAT22_ARATH Putative GATA transcription factor 22 OS=Arabidopsis thaliana GN=GATA22 PE=3 SV=1//0
AT5G54490	828836	560.03	212.18	1.4002	0.00013786	0.013083	234.152	385.098	-0.71778	0.0012596	0.052974	369.053	210.69	0.8087	0.011915	0.11363	235.701	579.417	-1.2976	3.1827e-05	0.0019154	PBP1__pinoid-binding protein 1	sp|Q9LSQ6|PBP1_ARATH Calcium-binding protein PBP1 OS=Arabidopsis thaliana GN=PBP1 PE=1 SV=1//2.25202e-49
AT4G27410	828849	213.968	63.4911	1.7528	0.0037749	0.1392	378.266	265.306	0.51174	0.054718	0.76964	254.418	63.0469	2.0127	5.3171e-18	1.5835e-15	380.817	221.479	0.78193	0.052158	0.40911	ANAC072_RD26__NAC (No Apical Meristem) domain transcriptional regulator superfamily protein	sp|Q93VY3|NAC72_ARATH NAC domain-containing protein 72 OS=Arabidopsis thaliana GN=NAC072 PE=2 SV=1//0
AT4G28085	828924	36.8323	11.1309	1.7264	0.0038406	0.14102	60.5173	52.3224	0.20992	0.5415	1	50.2615	11.0509	2.1853	8.3186e-05	0.0022969	60.9188	38.125	0.67615	0.076233	0.49553		-//-
AT5G56590	829057	16.6766	63.5118	-1.9292	1.394e-05	0.0020993	17.4921	45.8931	-1.3916	0.0027661	0.099197	44.0148	63.0527	-0.51857	0.14255	0.5623	17.6088	17.2526	0.029482	0.99832	1	O-Glycosyl hydrolases family 17 protein	sp|Q8VYE5|E1312_ARATH Glucan endo-1,3-beta-glucosidase 12 OS=Arabidopsis thaliana GN=At4g29360 PE=1 SV=1//1.08845e-32
AT4G29780	829100	247.836	81.9444	1.5967	2.7959e-13	2.0751e-10	166.701	164.154	0.022211	0.96642	1	157.408	81.3494	0.95231	0.00010071	0.0026781	167.799	256.455	-0.61197	0.033849	0.32253		sp|Q96MB7|HARB1_HUMAN Putative nuclease HARBI1 OS=Homo sapiens GN=HARBI1 PE=1 SV=1//1.07764e-17
AT5G48070	829151	42.1792	4.08754	3.3672	0.0035864	0.13551	68.5506	19.7194	1.7976	8.2585e-05	0.0057199	18.9092	4.05372	2.2218	0.0055628	0.064751	69.0038	43.6659	0.66017	0.2466	0.81717	ATXTH20_XTH20__xyloglucan endotransglucosylase/hydrolase 20	sp|Q9M0D2|XTH18_ARATH Probable xyloglucan endotransglucosylase/hydrolase protein 18 OS=Arabidopsis thaliana GN=XTH18 PE=2 SV=1//0
AT4G31270	829254	29.0244	13.6708	1.0862	0.048391	0.56719	42.0645	18.3442	1.1973	0.10139	1	17.5286	13.5693	0.36937	0.55206	0.97634	42.3409	30.028	0.49575	0.36765	0.93356	sequence-specific DNA binding transcription factors	-//-
AT4G31800	829308	176.639	51.9856	1.7646	0.0031927	0.12519	843.282	145.057	2.5394	1.1799e-05	0.0010813	138.803	51.5824	1.4281	0.0029927	0.040964	848.85	182.84	2.2149	7.573e-05	0.0039946	ATWRKY18_WRKY18__WRKY DNA-binding protein 18	sp|Q9C5T4|WRK18_ARATH WRKY transcription factor 18 OS=Arabidopsis thaliana GN=WRKY18 PE=1 SV=2//0
AT4G32480	829383	225.75	80.4742	1.4881	0.027359	0.43611	415.395	315.43	0.39716	0.048816	0.72606	302.536	79.9241	1.9204	2.6186e-12	4.014e-10	418.161	233.682	0.83951	0.0092784	0.14523	Protein of unknown function (DUF506)	-//-
AT4G33920	829536	360.583	140.436	1.3604	1.6429e-05	0.0022762	377.219	354.507	0.089587	0.66747	1	339.872	139.426	1.2855	4.4833e-11	5.8782e-09	379.741	373.185	0.025125	0.94183	1	APD5__Protein phosphatase 2C family protein	sp|O81760|P2C63_ARATH Probable protein phosphatase 2C 63 OS=Arabidopsis thaliana GN=At4g33920 PE=2 SV=1//0
AT4G34150	829563	898.681	326.587	1.4603	0.00012017	0.01167	1429.34	900.06	0.66726	0.00014658	0.0090209	863.06	324.227	1.4125	3.1672e-19	1.0317e-16	1438.88	930.131	0.62944	0.0019823	0.050383	Calcium-dependent lipid-binding (CaLB domain) family protein	sp|Q0JBH9|ERG3_ORYSJ Elicitor-responsive protein 3 OS=Oryza sativa subsp. japonica GN=ERG3 PE=2 SV=1//2.54234e-10
AT4G34412	829591	31.6271	4.70248	2.7497	2.9551e-05	0.0036339	249.816	63.8759	1.9675	7.1893e-14	2.6942e-11	61.0611	4.66671	3.7098	0.00033629	0.00728	251.486	32.727	2.9419	5.8137e-26	4.8702e-23		sp|Q9SZ06|EF109_ARATH Ethylene-responsive transcription factor ERF109 OS=Arabidopsis thaliana GN=ERF109 PE=1 SV=1//5.37569e-121
AT4G35770	829730	367.635	128.491	1.5166	0.0015425	0.075963	718.901	527.721	0.44602	0.33195	1	506.701	127.574	1.9898	8.1536e-07	4.1867e-05	723.635	380.52	0.92729	0.089691	0.53869	ATSEN1_DIN1_SEN1__Rhodanese/Cell cycle control phosphatase superfamily protein	sp|Q38853|STR15_ARATH Rhodanese-like domain-containing protein 15, chloroplastic OS=Arabidopsis thaliana GN=STR15 PE=2 SV=1//4.28321e-07
AT4G35985	829753	83.0076	25.1789	1.721	1.1607e-06	0.00026508	196.852	79.535	1.3075	6.2848e-07	7.8845e-05	76.215	24.9903	1.6087	9.5125e-06	0.0003632	198.168	85.9083	1.2059	1.8489e-06	0.00016269	Senescence/dehydration-associated protein-related	-//-
AT4G37240	829878	423.742	162.46	1.3831	6.4607e-07	0.00015612	304.035	275.775	0.14074	0.49435	1	264.633	161.285	0.71438	0.0044584	0.055357	306.055	438.544	-0.51893	0.025722	0.27657		-//-
AT4G37270	829880	1632.06	530.992	1.6199	4.9248e-05	0.0055025	1436.52	1515.11	-0.076845	0.66685	1	1453.28	527.142	1.463	1.301e-19	4.5971e-17	1446.09	1689.19	-0.22417	0.39722	0.95587	ATHMA1_HMA1__heavy metal atpase 1	sp|Q9FDW1|MYB44_ARATH Transcription factor MYB44 OS=Arabidopsis thaliana GN=MYB44 PE=2 SV=1//3.34105e-83
AT4G37608	829915	636.335	210.926	1.593	0.00012169	0.011763	297.776	154.523	0.94641	2.0344e-05	0.0017146	148.444	209.502	-0.49705	0.57456	0.99073	299.767	658.562	-1.1355	7.8484e-07	7.7168e-05		sp|Q6EJ98|BT5_ARATH BTB/POZ and TAZ domain-containing protein 5 OS=Arabidopsis thaliana GN=BT5 PE=1 SV=1//0
AT4G38400	829997	164.93	73.4128	1.1677	0.029364	0.45036	309.512	139.933	1.1453	4.3902e-07	5.7226e-05	134.25	72.8776	0.88137	0.00069521	0.013212	311.569	170.721	0.86791	0.0099185	0.15285	ATEXLA2_ATEXPL2_ATHEXP BETA 2.2_EXLA2_EXPL2__expansin-like A2	sp|Q9SVE5|EXLA2_ARATH Expansin-like A2 OS=Arabidopsis thaliana GN=EXLA2 PE=2 SV=1//7.46331e-162
AT4G38470	830003	464.816	218.414	1.0896	0.025852	0.42303	665.745	350.698	0.92474	1.4842e-06	0.00016928	336.475	216.8	0.63414	0.00065642	0.012665	670.184	481.13	0.47813	0.13666	0.65464	STY46__ACT-like protein tyrosine kinase family protein	sp|Q2MHE4|HT1_ARATH Serine/threonine-protein kinase HT1 OS=Arabidopsis thaliana GN=HT1 PE=1 SV=1//2.89972e-76
AT1G48000	830018	36.4053	104.307	-1.5186	9.271e-07	0.00021648	54.4518	47.459	0.1983	0.60026	1	45.5302	103.523	-1.1851	7.3637e-05	0.0020661	54.8162	37.6699	0.54119	0.14783	0.67473	AtMYB112_MYB112__myb domain protein 112	sp|Q9SZP1|MYB4_ARATH Transcription repressor MYB4 OS=Arabidopsis thaliana GN=MYB4 PE=1 SV=1//0
AT5G18030	830039	132.799	271.617	-1.0323	0.023815	0.40629	222.106	233.064	-0.069481	0.77284	1	223.548	269.472	-0.26955	0.43089	0.91408	223.577	137.402	0.70237	0.019711	0.23778	SAUR21__SAUR-like auxin-responsive protein family	sp|Q9FJG0|SAU20_ARATH Auxin-responsive protein SAUR20 OS=Arabidopsis thaliana GN=SAUR20 PE=2 SV=1//3.52735e-30
AT4G38850	830040	17.1261	49.624	-1.5348	0.0004234	0.029136	30.4524	36.9143	-0.27762	0.57976	1	35.4665	49.2462	-0.47356	0.1954	0.65832	30.6573	17.7183	0.79099	0.1117	0.59671	ATSAUR15_SAUR-AC1_SAUR15_SAUR_AC1__SAUR-like auxin-responsive protein family	sp|Q41220|SAU15_ARATH Auxin-responsive protein SAUR15 OS=Arabidopsis thaliana GN=SAUR15 PE=2 SV=1//2.37287e-59
AT2G21220	830041	146.729	320.921	-1.1291	0.00028867	0.022219	131.028	345.263	-1.3978	7.7755e-10	1.7546e-07	331.339	318.452	0.057234	0.86141	1	131.898	151.786	-0.20262	0.66853	1	SAUR12__SAUR-like auxin-responsive protein family	sp|P33081|AX15A_SOYBN Auxin-induced protein 15A OS=Glycine max PE=2 SV=1//4.46368e-21
AT5G04330	830312	11.5432	25.9334	-1.1678	0.037401	0.5057	30.5065	23.9754	0.34756	0.51074	1	22.9616	25.7305	-0.16425	0.769	1	30.709	11.9392	1.363	0.010461	0.15852	CYP84A4__Cytochrome P450 superfamily protein	sp|F4JW83|C84A4_ARATH Cytochrome P450 84A4 OS=Arabidopsis thaliana GN=CYP84A4 PE=1 SV=1//0
AT5G04820	830361	75.3188	167.623	-1.1541	1.7095e-06	0.00036626	116.015	107.36	0.11185	0.68512	1	103.01	166.345	-0.69139	0.0027042	0.038194	116.785	77.9436	0.58336	0.038821	0.34864	ATOFP13_OFP13__ovate family protein 13	sp|Q9FMC8|OPF13_ARATH Transcription repressor OFP13 OS=Arabidopsis thaliana GN=OFP13 PE=2 SV=1//7.66859e-141
AT5G05410	830424	105.997	41.1311	1.3657	2.8313e-05	0.0035205	116.418	69.7883	0.73825	0.011174	0.2783	66.965	40.8294	0.7138	0.037738	0.25043	117.196	109.665	0.095817	0.70416	1	DREB2_DREB2A__DRE-binding protein 2A	sp|O82132|DRE2A_ARATH Dehydration-responsive element-binding protein 2A OS=Arabidopsis thaliana GN=DREB2A PE=1 SV=1//0
AT5G05440	830427	446.341	149.107	1.5818	0.0067097	0.19835	713.603	262.104	1.445	0.0016171	0.065011	251.701	148.025	0.76587	0.034476	0.2358	718.317	462.014	0.63668	0.18815	0.74064	PYL5_RCAR8__Polyketide cyclase/dehydrase and lipid transport superfamily protein	sp|Q9FLB1|PYL5_ARATH Abscisic acid receptor PYL5 OS=Arabidopsis thaliana GN=PYL5 PE=1 SV=1//1.52261e-146
AT5G07100	830601	38.7	17.6989	1.1287	0.018259	0.35527	80.0235	50.9472	0.65142	0.050382	0.73579	48.8809	17.5623	1.4768	0.00091687	0.016492	80.5543	40.0461	1.0083	0.0028113	0.065637	WRKY26__WRKY DNA-binding protein 26	sp|Q9C5T3|WRK26_ARATH Probable WRKY transcription factor 26 OS=Arabidopsis thaliana GN=WRKY26 PE=1 SV=2//4.33373e-15
AT5G08150	830711	53.0841	11.6864	2.1834	0.0019456	0.087707	130.137	80.3883	0.69497	0.099029	1	77.0904	11.6032	2.732	7.3509e-11	9.0677e-09	130.995	54.9489	1.2533	0.02237	0.25559	SOB5__suppressor of phytochrome b 5	-//-
AT5G08790	830778	32.2901	16.0324	1.0101	0.049683	0.57042	34.9378	19.0318	0.87638	0.080363	0.92817	18.2189	15.9055	0.19591	0.7924	1	35.1732	33.4203	0.073754	0.91734	1	ATAF2_anac081__NAC (No Apical Meristem) domain transcriptional regulator superfamily proteinATAF2_anac081__NAC (No Apical Meristem) domain transcriptional regulator superfamily protein	-//-
AT5G02200	830832	12.939	1.66653	2.9568	0.0064497	0.19314	16.9731	5.87717	1.5301	0.048776	0.72606	5.62956	1.65678	1.7646	0.22491	0.70487	17.0873	13.384	0.35241	0.58246	1	FHL__far-red-elongated hypocotyl1-like	-//-
AT5G10700	830934	140.443	55.4168	1.3416	4.0576e-07	0.00010848	210.052	164.164	0.3556	0.29156	1	157.733	55.0117	1.5197	0.0038503	0.049286	211.446	145.345	0.54081	0.030949	0.30723	Peptidyl-tRNA hydrolase II (PTH2) family protein	-//-
AT5G10750	830942	292.571	142.976	1.033	1.6935e-06	0.00036626	345.883	305.678	0.17827	0.39122	1	293.123	141.944	1.0462	1.5141e-07	9.2563e-06	348.189	302.772	0.20164	0.33215	0.90385	Protein of unknown function (DUF1336)	sp|Q8VZF6|EDR2L_ARATH Protein ENHANCED DISEASE RESISTANCE 2-like OS=Arabidopsis thaliana GN=EDR2L PE=2 SV=1//7.75272e-61
AT5G10760	830943	182.285	840.747	-2.2055	0.00025511	0.020549	236.104	1839.31	-2.9617	5.9638e-53	2.5031e-49	1763.74	834.09	1.0804	3.4599e-06	0.0001475	237.669	188.598	0.33363	0.23932	0.80798	Eukaryotic aspartyl protease family protein	sp|Q9LHE3|ASPG2_ARATH Protein ASPARTIC PROTEASE IN GUARD CELL 2 OS=Arabidopsis thaliana GN=ASPG2 PE=2 SV=1//1.82627e-66
AT5G11070	830974	2194.18	789.958	1.4738	3.9333e-07	0.00010756	1995.07	1436.39	0.47398	0.033127	0.57483	1379.39	784.256	0.81463	0.029612	0.21333	2008.35	2270.83	-0.17721	0.36492	0.93064		-//-
AT3G03820	830999	20.367	41.3508	-1.0217	0.038774	0.51195	41.9949	37.9281	0.14695	0.749	1	36.3647	41.023	-0.17389	0.64668	1	42.2744	21.0736	1.0043	0.023308	0.26033	SAUR29__SAUR-like auxin-responsive protein family SAUR29__SAUR-like auxin-responsive protein family SAUR29__SAUR-like auxin-responsive protein family	sp|Q9FJF7|SAU22_ARATH Auxin-responsive protein SAUR22 OS=Arabidopsis thaliana GN=SAUR22 PE=2 SV=1//1.47215e-59
AT1G10260	831159	149.103	71.7877	1.0545	0.0098534	0.24986	418.493	193.098	1.1159	1.6183e-07	2.3104e-05	185.062	71.2323	1.3774	2.2224e-08	1.7278e-06	421.276	154.326	1.4488	1.6062e-08	2.213e-06	transposable element gene	sp|Q9LYV6|GEML5_ARATH GEM-like protein 5 OS=Arabidopsis thaliana GN=At5g13200 PE=1 SV=1//0
AT5G14730	831325	45.9617	17.996	1.3528	0.0024621	0.10554	10.5277	11.0417	-0.068765	1	1	10.6191	17.8659	-0.75054	0.25465	0.74451	10.5963	47.5558	-2.1661	1.0268e-05	0.00072897		-//-
AT5G17350	831601	70.8462	26.4088	1.4237	0.00011168	0.011	49.083	56.8244	-0.21129	0.64416	1	54.5105	26.2163	1.0561	0.0072455	0.078425	49.4052	73.2971	-0.56909	0.2209	0.78718		-//-
AT5G17850	831653	105.503	24.9799	2.0784	3.6708e-10	1.8163e-07	164.912	65.477	1.3326	1.3245e-06	0.00015215	62.8508	24.8024	1.3415	0.00045283	0.0093191	166.013	109.178	0.60461	0.016165	0.2112	Sodium/calcium exchanger family protein	sp|Q9FKP2|CCX2_ARATH Cation/calcium exchanger 2 OS=Arabidopsis thaliana GN=CCX2 PE=3 SV=1//0
AT3G03820	831669	25.7835	54.4661	-1.0789	0.011245	0.26862	52.5381	59.3238	-0.17525	0.64493	1	56.9127	54.0401	0.074721	0.90295	1	52.8855	26.6727	0.98751	0.023701	0.26345	SAUR29__SAUR-like auxin-responsive protein family SAUR29__SAUR-like auxin-responsive protein family SAUR29__SAUR-like auxin-responsive protein family	sp|Q9FJG0|SAU20_ARATH Auxin-responsive protein SAUR20 OS=Arabidopsis thaliana GN=SAUR20 PE=2 SV=1//4.32128e-61
AT3G02990	831749	31.6271	9.40495	1.7497	0.002293	0.099694	22.9691	19.6642	0.22412	0.72058	1	18.8475	9.33341	1.0139	0.13217	0.54018	23.1233	32.727	-0.50113	0.29451	0.87486	ATHSFA1E_HSFA1E__heat shock transcription factor A1E	sp|Q8GYY1|HSFA3_ARATH Heat stress transcription factor A-3 OS=Arabidopsis thaliana GN=HSFA3 PE=2 SV=2//0
AT3G09922	831795	35.34	80.6579	-1.1905	0.02564	0.42232	15.997	20.0507	-0.32585	0.6452	1	19.2795	80.0192	-2.0533	0.00087231	0.015855	16.1035	36.5586	-1.1828	0.020873	0.24503	ATIPS1_IPS1__induced by phosphate starvation1	-//-
AT5G01100	831831	27.3455	11.7665	1.2166	0.038661	0.51195	54.9476	30.5653	0.84616	0.039308	0.64246	29.2312	11.6696	1.3247	0.067335	0.36578	55.3155	28.2974	0.96701	0.013791	0.19014	FRB1__O-fucosyltransferase family protein	sp|Q8W486|Y1491_ARATH Uncharacterized protein At1g04910 OS=Arabidopsis thaliana GN=At1g04910 PE=2 SV=1//7.5347e-79
AT3G15356	831863	147.774	486.458	-1.7189	9.3723e-23	1.6231e-19	225.507	867.889	-1.9443	7.4257e-23	6.4932e-20	831.876	482.758	0.78507	3.1595e-07	1.7801e-05	227.006	152.913	0.57002	0.012588	0.179	Legume lectin family protein	sp|Q9LZF5|LECT6_ARATH Lectin-like protein At5g03350 OS=Arabidopsis thaliana GN=At5g03350 PE=1 SV=1//0
AT5G03370	831864	81.9917	38.0358	1.1081	0.039136	0.51314	85.9576	114.552	-0.41431	0.14384	1	109.796	37.7587	1.5399	4.6233e-07	2.5498e-05	86.5312	84.871	0.027949	0.99734	1	acylphosphatase family	-//-
AT5G01790	831868	52.6773	111.431	-1.0809	0.014156	0.30485	40.9956	41.0047	-0.00031928	1	1	39.3338	110.587	-1.4913	7.8053e-07	4.0377e-05	41.2684	54.478	-0.40064	0.65599	1		-//-
AT5G19970	832119	0	4.7619	-inf	0.045135	0.54965	2.99798	4.31125	-0.52411	0.76811	1	4.11417	4.72743	-0.20046	1	1	3.01801	0	inf	0.14995	0.67793		-//-
AT5G20230	832145	1394.59	674.989	1.0469	3.2793e-05	0.0039394	1345.19	1160.77	0.21273	0.47892	1	1114.45	669.945	0.73422	0.0079584	0.084047	1354.1	1443.33	-0.092068	0.73052	1	ATBCB_BCB_SAG14__blue-copper-binding protein	sp|Q07488|BCB1_ARATH Blue copper protein OS=Arabidopsis thaliana GN=BCB PE=1 SV=2//1.27241e-69
AT5G20250	832147	3971.61	1316.53	1.593	0.049494	0.57017	4420.87	3310.32	0.41736	0.011358	0.28142	3174.77	1306.9	1.2805	1.0567e-21	4.4056e-19	4450.5	4111.59	0.11427	0.86117	1	DIN10_RS6__Raffinose synthase family protein	sp|Q8RX87|RFS6_ARATH Probable galactinol--sucrose galactosyltransferase 6 OS=Arabidopsis thaliana GN=RFS6 PE=2 SV=2//0
AT4G08450	832332	38.0617	13.6113	1.4835	0.003035	0.12083	38.4007	35.0171	0.13307	0.77615	1	33.5808	13.5086	1.3138	0.011403	0.11036	38.6609	39.3899	-0.026948	0.97501	1	Disease resistance protein (TIR-NBS-LRR class) family	sp|F4KHH8|RPS6C_ARATH Disease resistance protein RPS6 OS=Arabidopsis thaliana GN=RPS6 PE=1 SV=1//1.80109e-57
AT5G22920	832356	1319.78	568.903	1.214	0.0056697	0.17989	1510.52	1154.66	0.38758	0.043565	0.68587	1108.09	564.866	0.97209	0.0019545	0.029806	1520.56	1366.01	0.15464	0.63978	1	CHY-type/CTCHY-type/RING-type Zinc finger protein	sp|Q9CR50|ZN363_MOUSE RING finger and CHY zinc finger domain-containing protein 1 OS=Mus musculus GN=Rchy1 PE=1 SV=1//1.72505e-67
AT5G23340	832399	39.7878	17.3216	1.1998	0.011309	0.26952	64.9718	24.8287	1.3878	0.00044465	0.022479	23.8371	17.1922	0.47145	0.41594	0.9011	65.4051	41.1681	0.66788	0.05678	0.4273	RNI-like superfamily protein	sp|Q9FMW6|GEML6_ARATH GEM-like protein 6 OS=Arabidopsis thaliana GN=At5g23350 PE=2 SV=2//1.23339e-159
AT5G24030	832468	253.952	57.2229	2.1499	0.034688	0.4863	416.557	232.653	0.84034	4.9779e-05	0.0036655	223.166	56.7956	1.9743	9.397e-16	2.3047e-13	419.349	262.916	0.67355	0.16476	0.70566	SLAH3__SLAC1 homologue 3	sp|Q9FLV9|SLAH3_ARATH S-type anion channel SLAH3 OS=Arabidopsis thaliana GN=SLAH3 PE=1 SV=1//0
AT5G24530	832524	60.9819	317.608	-2.3808	8.9225e-10	4.2143e-07	124.436	661.445	-2.4102	2.0297e-29	3.1121e-26	634.09	315.144	1.0087	1.1782e-09	1.216e-07	125.266	63.0884	0.98955	0.00044103	0.016184	DMR6__2-oxoglutarate (2OG) and Fe(II)-dependent oxygenase superfamily protein	sp|Q06942|FL3H_MALDO Naringenin,2-oxoglutarate 3-dioxygenase OS=Malus domestica PE=2 SV=1//1.56275e-59
AT5G24590	832530	316.203	121.846	1.3758	8.2236e-11	4.2726e-08	379.226	234.68	0.69236	0.0010083	0.044268	224.963	120.953	0.89524	2.8076e-05	0.00092334	381.76	327.238	0.22233	0.27761	0.85467	ANAC091_TIP__TCV-interacting protein	sp|Q9SCK6|NAC62_ARATH NAC domain-containing protein 62 OS=Arabidopsis thaliana GN=NAC062 PE=1 SV=1//1.16996e-160
AT5G25190	832590	190.36	75.0586	1.3426	0.031995	0.46767	121.841	213.977	-0.81246	0.00090458	0.04065	205.267	74.5287	1.4616	7.4126e-09	6.3856e-07	122.659	197.05	-0.68391	0.17404	0.71566	ESE3__Integrase-type DNA-binding superfamily protein	sp|Q94AW5|ERF03_ARATH Ethylene-responsive transcription factor ERF003 OS=Arabidopsis thaliana GN=ERF003 PE=2 SV=1//5.8156e-96
AT3G48630	832595	193.956	46.3684	2.0645	0.0049698	0.16499	259.43	245.757	0.078111	0.70385	1	235.856	46.0426	2.3569	7.0189e-14	1.3302e-11	261.158	200.775	0.37934	0.35472	0.92136		-//-
AT5G25340	832607	313.016	143.95	1.1207	0.033625	0.47928	279.734	283.213	-0.017832	0.94983	1	271.615	142.878	0.92678	5.5109e-06	0.00022438	281.607	324.01	-0.20235	0.59784	1	Ubiquitin-like superfamily protein	sp|Q708Y0|EBF2_ARATH EIN3-binding F-box protein 2 OS=Arabidopsis thaliana GN=EBF2 PE=1 SV=1//0
AT5G28630	832966	79.4587	38.9091	1.0301	0.0016698	0.079774	83.6641	55.1782	0.60051	0.35079	1	52.9837	38.6203	0.45619	0.23245	0.71355	84.2122	82.2303	0.034359	0.97454	1	glycine-rich protein	-//-
AT5G37770	833755	723.505	296.922	1.2849	9.8712e-06	0.0016027	557.571	522.566	0.09354	0.61867	1	501.175	294.807	0.76554	0.0029201	0.040315	561.299	748.767	-0.41575	0.019504	0.23693	CML24_TCH2__EF hand calcium-binding protein family	sp|P25070|CML24_ARATH Calcium-binding protein CML24 OS=Arabidopsis thaliana GN=CML24 PE=2 SV=2//6.55268e-100
AT5G64120	833954	6.97854	0	inf	0.010429	0.2574	8.49042	2.91098	1.5443	0.18443	1	2.78392	0	inf	0.1967	0.65968	8.54734	7.22385	0.24271	0.87025	1	AtPRX71_PRX71__Peroxidase superfamily protein	sp|Q9FKA4|PER62_ARATH Peroxidase 62 OS=Arabidopsis thaliana GN=PER62 PE=2 SV=1//4.63735e-180
AT5G41080	834110	177.54	28.7497	2.6265	0.0075175	0.21401	119.532	40.0712	1.5768	7.1852e-07	8.8181e-05	38.4469	28.5468	0.42954	0.30658	0.80353	120.325	183.798	-0.61119	0.33881	0.91113	AtGDPD2_GDPD2__PLC-like phosphodiesterases superfamily protein	sp|Q9FLM1|GDPD2_ARATH Glycerophosphodiester phosphodiesterase GDPD2 OS=Arabidopsis thaliana GN=GDPD2 PE=2 SV=1//0
AT5G41370	834138	55.6373	24.7035	1.1713	0.0040045	0.14499	38.4857	34.4149	0.16129	0.70271	1	33.0642	24.5045	0.43222	0.51302	0.96151	38.7423	57.5739	-0.57151	0.12041	0.62203	ATXPB1_XPB1__homolog of xeroderma pigmentosum complementation group B 1	sp|Q9FUG4|XPB2_ARATH DNA repair helicase XPB2 OS=Arabidopsis thaliana GN=XPB2 PE=2 SV=1//0
AT5G40910	834177	88.5185	24.4451	1.8564	1.4669e-07	4.483e-05	41.4219	64.3477	-0.6355	0.08047	0.92817	61.6669	24.2559	1.3462	0.00054985	0.011032	41.7011	91.6028	-1.1353	0.00047809	0.017263	Disease resistance protein (TIR-NBS-LRR class) family	sp|F4I594|RLM1A_ARATH Disease resistance protein RML1A OS=Arabidopsis thaliana GN=RLM1A PE=3 SV=1//0
AT2G25510	834260	1339.38	8529.27	-2.6709	1.6344e-111	3.3966e-107	1349.74	9418.2	-2.8028	5.2156e-31	9.9504e-28	9037.93	8464.95	0.094492	0.55546	0.97911	1358.68	1385.88	-0.028602	0.9146	1		-//-
AT1G66500	834382	69.1201	26.5276	1.3816	0.00016938	0.01479	56.9694	41.612	0.45319	0.2192	1	40.0126	26.3377	0.60332	0.34887	0.84657	57.3497	71.5189	-0.31854	0.34223	0.91472	Pre-mRNA cleavage complex II	sp|Q9FIX8|PCFS5_ARATH Polyadenylation and cleavage factor homolog 5 OS=Arabidopsis thaliana GN=PCFS5 PE=1 SV=1//0
AT1G04050	834422	34.8208	17.1434	1.0223	0.039669	0.51529	24.9214	21.1749	0.23503	0.68396	1	20.3012	17.01	0.25517	0.70797	1	25.091	36.0346	-0.52222	0.25065	0.82188	SDG13_SUVR1__homolog of SU(var)3-9 1	sp|Q9FNC7|SUVR2_ARATH Histone-lysine N-methyltransferase SUVR2 OS=Arabidopsis thaliana GN=SUVR2 PE=2 SV=2//0
AT5G44260	834449	287.444	100.873	1.5107	0.0088993	0.23681	574.217	400.938	0.51822	0.065936	0.84219	384.879	100.138	1.9424	3.4396e-09	3.2892e-07	578.024	297.538	0.95805	0.013614	0.1882	AtTZF5_TZF5__Zinc finger C-x8-C-x5-C-x3-H type family protein	sp|Q9FKW2|C3H61_ARATH Zinc finger CCCH domain-containing protein 61 OS=Arabidopsis thaliana GN=At5g44260 PE=2 SV=1//0
AT5G45000	834531	1.89241	10.3377	-2.4496	0.030151	0.45637	5.51563	14.4194	-1.3864	0.09728	1	13.8465	10.2558	0.43309	0.61798	1	5.55152	1.95812	1.5034	0.30142	0.88162	Disease resistance protein (TIR-NBS-LRR class) family	sp|Q9SYC9|VAP14_ARATH Vesicle-associated protein 1-4 OS=Arabidopsis thaliana GN=PVA14 PE=2 SV=1//5.82032e-29
AT4G19230	834570	202.584	32.7184	2.6304	1.7284e-22	2.763e-19	57.4497	83.4046	-0.53783	0.091821	0.98308	79.8355	32.479	1.2975	0.00083793	0.015337	57.8342	209.64	-1.8579	1.8766e-12	4.8521e-10	CYP707A1__cytochrome P450, family 707, subfamily A, polypeptide 1	sp|Q9FH76|ABAH3_ARATH Abscisic acid 8&apos;-hydroxylase 3 OS=Arabidopsis thaliana GN=CYP707A3 PE=1 SV=1//0
AT5G45380	834574	15.4697	43.454	-1.49	0.018103	0.35296	33.5123	139.898	-2.0616	2.4858e-09	5.2694e-07	133.976	43.1106	1.6359	1.2666e-06	6.0943e-05	33.7344	15.9984	1.0763	0.044947	0.37804	ATDUR3_DUR3__solute:sodium symporters;urea transmembrane transporters	sp|F4KD71|DUR3_ARATH Urea-proton symporter DUR3 OS=Arabidopsis thaliana GN=DUR3 PE=1 SV=1//0
AT5G46230	834665	9.41485	22.4608	-1.2544	0.047472	0.56086	12.0306	26.6405	-1.1469	0.048884	0.7264	25.549	22.2897	0.19689	0.7418	1	12.109	9.74295	0.31365	0.73059	1	Protein of unknown function, DUF538	-//-
AT5G48720	834930	16.9373	35.5166	-1.0683	0.028357	0.44409	27.958	21.6969	0.36577	0.49029	1	20.8063	35.2461	-0.76044	0.10105	0.46675	28.146	17.5278	0.68328	0.19172	0.74744	XRI_XRI1__x-ray induced transcript 1	sp|Q6NLW5|XRI1_ARATH Protein XRI1 OS=Arabidopsis thaliana GN=XRI1 PE=1 SV=2//0
AT5G48850	834943	18.333	4.32523	2.0836	0.0078106	0.2173	20.4746	14.831	0.46523	0.45535	1	14.2282	4.29662	1.7275	0.04114	0.26574	20.612	18.9726	0.11957	0.8809	1	ATSDI1__Tetratricopeptide repeat (TPR)-like superfamily protein	sp|Q8GXU5|SDI1_ARATH Protein SULFUR DEFICIENCY-INDUCED 1 OS=Arabidopsis thaliana GN=SDI1 PE=2 SV=1//0
AT5G49280	834988	60.2267	29.1863	1.0451	0.0047314	0.16093	177.965	100.58	0.82326	0.0011375	0.04912	96.6053	28.9776	1.7372	0.00028911	0.0064118	179.15	62.3263	1.5233	1.3826e-08	1.9833e-06	hydroxyproline-rich glycoprotein family protein	-//-
AT5G49520	835012	27.0152	9.22669	1.5499	0.027381	0.43611	37.5482	23.5087	0.67555	0.18741	1	22.5182	9.15124	1.2991	0.043791	0.27717	37.7954	27.964	0.43464	0.47335	0.99877	ATWRKY48_WRKY48__WRKY DNA-binding protein 48	sp|Q9FGZ4|WRK48_ARATH Probable WRKY transcription factor 48 OS=Arabidopsis thaliana GN=WRKY48 PE=2 SV=1//0
AT5G51190	835193	114.987	30.0984	1.9337	5.5165e-10	2.6661e-07	48.998	69.3466	-0.5011	0.14847	1	66.4713	29.8942	1.1529	0.0042734	0.053597	49.3238	118.979	-1.2704	2.3681e-05	0.0015121	ERF105__Integrase-type DNA-binding superfamily protein	sp|Q8VY90|EF105_ARATH Ethylene-responsive transcription factor ERF105 OS=Arabidopsis thaliana GN=ERF105 PE=2 SV=1//3.50417e-152
AT5G51390	835213	60.8178	25.0394	1.2803	0.00078392	0.047775	56.9771	37.0799	0.61974	0.094522	0.99868	35.6516	24.8631	0.51996	0.4343	0.91695	57.3571	62.9349	-0.13389	0.70489	1		-//-
AT5G51790	835253	42.0353	14.3451	1.551	0.0011596	0.062921	75.3913	34.0284	1.1477	0.001537	0.062511	32.6322	14.243	1.196	0.018986	0.15694	75.8979	43.4966	0.80316	0.016898	0.21764	basic helix-loop-helix (bHLH) DNA-binding superfamily protein	sp|Q9FLI0|BH120_ARATH Transcription factor bHLH120 OS=Arabidopsis thaliana GN=BHLH120 PE=2 SV=2//2.924e-139
AT5G52050	835280	123.672	27.9952	2.1433	2.4831e-06	0.00050101	96.4931	123.014	-0.35033	0.21083	1	118.001	27.8066	2.0853	4.3918e-11	5.7946e-09	97.1349	127.997	-0.39805	0.13383	0.64924	MATE efflux family protein	sp|Q9SIA5|DTX1_ARATH MATE efflux family protein DTX1 OS=Arabidopsis thaliana GN=DTX1 PE=2 SV=1//1.7846e-41
AT5G52380	835314	11.4017	28.6902	-1.3313	0.019405	0.36589	15.5398	19.609	-0.33554	0.59338	1	18.7858	28.486	-0.60062	0.26781	0.76044	15.6411	11.7963	0.40701	0.62307	1	VASCULAR-RELATED NAC-DOMAIN 6	sp|Q9HFF2|YL92_SCHPO Uncharacterized protein C683.02c OS=Schizosaccharomyces pombe (strain 972 / ATCC 24843) GN=SPAC683.02c PE=3 SV=1//8.67169e-23
AT5G54470	835535	7.02574	18.8099	-1.4208	0.046832	0.55785	8.51361	25.732	-1.5957	0.017051	0.37469	24.6119	18.6668	0.39888	0.4484	0.92938	8.56953	7.27149	0.23697	0.8702	1	BBX29__B-box type zinc finger family protein	sp|Q9LJB7|BBX32_ARATH B-box zinc finger protein 32 OS=Arabidopsis thaliana GN=BBX32 PE=1 SV=1//5.95414e-08
AT5G54610	835550	31.272	169.111	-2.435	3.8623e-18	5.0167e-15	19.0104	212.597	-3.4833	2.2947e-27	3.0097e-24	203.725	167.819	0.27971	0.18524	0.64317	19.1363	32.3565	-0.75775	0.12454	0.63026	ANK_BDA1__ankyrin	sp|Q9ZU96|Y2168_ARATH Ankyrin repeat-containing protein At2g01680 OS=Arabidopsis thaliana GN=At2g01680 PE=2 SV=1//5.43486e-13
AT5G54720	835560	74.703	35.3978	1.0775	0.0018702	0.08542	126.047	112.901	0.1589	0.64026	1	108.107	35.1246	1.6219	1.3598e-06	6.3991e-05	126.882	77.298	0.71499	0.009423	0.14694	Ankyrin repeat family protein	sp|Q6AWW5|Y5262_ARATH Ankyrin repeat-containing protein At5g02620 OS=Arabidopsis thaliana GN=At5g02620 PE=1 SV=1//2.8097e-10
AT5G55450	835638	68.4819	255.282	-1.8983	1.8745e-17	2.1643e-14	53.9328	322.08	-2.5782	1.3242e-23	1.3895e-20	309.029	253.35	0.28661	0.13479	0.5462	54.2947	70.8626	-0.38421	0.25091	0.82235	Bifunctional inhibitor/lipid-transfer protein/seed storage 2S albumin superfamily protein	sp|Q8W453|DIRL1_ARATH Putative lipid-transfer protein DIR1 OS=Arabidopsis thaliana GN=DIR1 PE=1 SV=1//5.32324e-08
AT5G55470	835639	10.3611	26.0522	-1.3302	0.02393	0.40629	10.5277	69.4872	-2.7226	2.909e-09	6.0445e-07	66.7067	25.8519	1.3676	0.00033355	0.0072428	10.5963	10.722	-0.01701	1	1	ATNHX3_NHX3__Na+/H+ (sodium hydrogen) exchanger 3	sp|Q8W453|DIRL1_ARATH Putative lipid-transfer protein DIR1 OS=Arabidopsis thaliana GN=DIR1 PE=1 SV=1//3.55244e-09
AT5G55970	835695	83.6683	39.7824	1.0726	0.0010087	0.057908	81.4568	92.2581	-0.17964	0.6354	1	88.6353	39.482	1.1667	0.012113	0.11493	82.0005	86.5752	-0.078321	0.81419	1	RING/U-box superfamily protein	sp|Q93Z92|RING4_ARATH E3 ubiquitin-protein ligase At4g11680 OS=Arabidopsis thaliana GN=At4g11680 PE=2 SV=1//5.10779e-20
AT5G56860	835788	76.2403	156.096	-1.0338	0.0056311	0.17975	78.5052	128.118	-0.70662	0.011619	0.28553	122.767	154.874	-0.33518	0.27614	0.76828	79.0268	78.8856	0.0025805	1	1	GATA21_GNC__GATA type zinc finger transcription factor family protein	sp|Q5HZ36|GAT21_ARATH GATA transcription factor 21 OS=Arabidopsis thaliana GN=GATA21 PE=1 SV=2//0
AT2G18800	835860	3085.92	350.308	3.139	0.0032336	0.12651	4687.86	3128	0.58369	0.00041028	0.021418	3000.5	347.928	3.1083	2.8852e-52	5.468e-49	4719.08	3194.72	0.56282	0.23426	0.80183	ATXTH21_XTH21__xyloglucan endotransglucosylase/hydrolase 21	sp|Q38857|XTH22_ARATH Xyloglucan endotransglucosylase/hydrolase protein 22 OS=Arabidopsis thaliana GN=XTH22 PE=1 SV=1//0
AT5G58090	835921	364.583	143.472	1.3455	0.0017751	0.083084	277.085	202.77	0.45049	0.040382	0.65358	194.463	142.436	0.44918	0.041886	0.26868	278.948	377.355	-0.43593	0.19886	0.75715	O-Glycosyl hydrolases family 17 protein	sp|Q93Z08|E136_ARATH Glucan endo-1,3-beta-glucosidase 6 OS=Arabidopsis thaliana GN=At5g58090 PE=1 SV=2//0
AT5G59662	836088	12.3479	70.0411	-2.5039	2.8365e-09	1.2815e-06	7.99462	82.6367	-3.3697	1.9415e-13	6.5716e-11	79.1338	69.5091	0.18709	0.52443	0.96681	8.04804	12.7754	-0.66666	0.41412	0.96876	other RNA	sp|Q9FN94|RLK7_ARATH Receptor-like protein kinase At5g59670 OS=Arabidopsis thaliana GN=At5g59670 PE=1 SV=1//0
AT3G46130	836099	26.2577	56.6881	-1.1103	0.0042388	0.14981	71.9207	149.675	-1.0574	0.00012384	0.0078045	143.338	56.2491	1.3495	5.0605e-06	0.00020973	72.4028	27.1755	1.4137	0.00014179	0.0067215	ATMYB48_ATMYB48-1_ATMYB48-2_ATMYB48-3_MYB48__myb domain protein 48	sp|Q4JL84|MYB59_ARATH Transcription factor MYB59 OS=Arabidopsis thaliana GN=MYB59 PE=2 SV=2//3.2657e-147
AT5G59820	836103	117.965	56.9051	1.0517	0.032172	0.46788	86.5539	76.0218	0.18719	0.5535	1	72.9146	56.4863	0.36831	0.24278	0.7279	87.1267	122.033	-0.48609	0.30703	0.88666	AtZAT12_RHL41_ZAT12__C2H2-type zinc finger family protein	sp|Q42410|ZAT12_ARATH Zinc finger protein ZAT12 OS=Arabidopsis thaliana GN=ZAT12 PE=2 SV=1//2.43137e-114
AT5G60900	836211	18.2611	74.7228	-2.0328	1.1532e-07	3.6312e-05	21.9697	94.6671	-2.1073	1.31e-08	2.2909e-06	90.7015	74.17	0.29029	0.29215	0.78783	22.1173	18.8879	0.22771	0.67316	1	RLK1__receptor-like protein kinase 1	sp|Q39202|RLK1_ARATH G-type lectin S-receptor-like serine/threonine-protein kinase RLK1 OS=Arabidopsis thaliana GN=RLK1 PE=2 SV=2//0
AT5G61440	836265	465.949	206.007	1.1775	0.025545	0.42232	316.926	195.693	0.69555	0.0026939	0.097138	187.963	204.598	-0.12235	0.88386	1	319.037	482.273	-0.59613	0.085215	0.52478	ACHT5__atypical CYS HIS rich thioredoxin 5	sp|Q9XFI1|TRL12_ARATH Thioredoxin-like 1-2, chloroplastic OS=Arabidopsis thaliana GN=At5g61440 PE=2 SV=1//1.32649e-164
AT5G07580	836280	1396.95	665.397	1.07	0.0082573	0.22491	1953.35	1689.73	0.20916	0.49258	1	1621.6	660.56	1.2957	1.6072e-07	9.7117e-06	1966.27	1445.89	0.44351	0.27535	0.85306	Integrase-type DNA-binding superfamily protein	sp|Q9FKG2|EF107_ARATH Ethylene-responsive transcription factor ERF107 OS=Arabidopsis thaliana GN=ERF107 PE=2 SV=1//5.9959e-103
AT5G61600	836281	580.639	218.567	1.4096	8.0008e-06	0.0013363	194.931	293.201	-0.58893	0.0067431	0.196	280.9	217.063	0.37194	0.41912	0.90347	196.23	600.808	-1.6144	8.7051e-16	3.09e-13	ERF104__ethylene response factor 104	sp|Q9FKG1|EF104_ARATH Ethylene-responsive transcription factor ERF104 OS=Arabidopsis thaliana GN=ERF104 PE=1 SV=1//1.94108e-139
AT3G47720	836372	17.9307	2.16262	3.0516	0.00087717	0.051691	37.4632	15.9301	1.2337	0.012573	0.30121	15.3002	2.14831	2.8323	0.003244	0.043379	37.7141	18.5545	1.0233	0.02934	0.298	SRO4__similar to RCD one 4	sp|Q9FJJ3|SRO5_ARATH Probable inactive poly [ADP-ribose] polymerase SRO5 OS=Arabidopsis thaliana GN=SRO5 PE=1 SV=1//8.92601e-156
AT5G62570	836377	121.352	58.9101	1.0426	0.00014958	0.013816	185.364	134.216	0.4658	0.060197	0.80339	128.643	58.4581	1.1379	3.5677e-05	0.0011251	186.603	125.584	0.57132	0.018643	0.23117	CBP60a__Calmodulin binding protein-like	sp|C0SVV6|CB60A_ARATH Calmodulin-binding protein 60 A OS=Arabidopsis thaliana GN=CBP60A PE=2 SV=1//0
AT5G62920	836412	55.9901	125.122	-1.1601	0.00021579	0.018083	167.662	105.187	0.6726	0.095613	1	100.815	124.162	-0.30051	0.22681	0.70653	168.768	57.9179	1.543	0.0034953	0.076174	ARR6__response regulator 6	sp|Q9ZWS6|ARR6_ARATH Two-component response regulator ARR6 OS=Arabidopsis thaliana GN=ARR6 PE=1 SV=2//1.10911e-129
AT5G63160	836437	711.371	194.463	1.8711	0.046553	0.55706	1189.82	677.089	0.81332	0.01893	0.40208	649.619	193.079	1.7504	1.2788e-13	2.3803e-11	1197.69	736.473	0.70154	0.22285	0.78796	BT1__BTB and TAZ domain protein 1	sp|Q9FMK7|BT1_ARATH BTB/POZ and TAZ domain-containing protein 1 OS=Arabidopsis thaliana GN=BT1 PE=1 SV=1//0
AT1G07135	837224	1655.13	444.321	1.8973	3.5366e-12	2.2272e-09	943.047	866.876	0.12151	0.47689	1	831.84	441.164	0.91499	0.0023468	0.034478	949.339	1712.91	-0.85145	3.7563e-06	0.00029575	glycine-rich protein	-//-
AT1G08920	837413	141.389	65.3179	1.1141	1.3835e-05	0.0020987	350.376	191.894	0.8686	5.7533e-05	0.0041491	184.029	64.8366	1.5051	1.4432e-09	1.4534e-07	352.712	146.324	1.2693	5.9212e-09	8.8577e-07	ESL1__ERD (early response to dehydration) six-like 1	sp|Q94KE0|ERDL3_ARATH Sugar transporter ERD6-like 3 OS=Arabidopsis thaliana GN=SUGTL2 PE=2 SV=1//0
AT1G09070	837428	4978.23	1541.99	1.6908	7.648e-19	1.0596e-15	6079.62	3238.06	0.90885	3.8955e-08	6.3372e-06	3106.37	1530.96	1.0208	2.2891e-05	0.00077722	6120.21	5151.73	0.24852	0.12845	0.63688	(AT)SRC2_AtSRC2_SRC2__soybean gene regulated by cold-2	-//-
AT1G57610	837484	78.4181	21.3291	1.8784	3.3198e-07	9.199e-05	107.524	80.5237	0.41718	0.16088	1	77.1636	21.1795	1.8653	4.6501e-07	2.5578e-05	108.238	81.1559	0.41544	0.15101	0.67904	Protein of unknown function (DUF607)	sp|F4I111|MCU6_ARATH Calcium uniporter protein 6, mitochondrial OS=Arabidopsis thaliana GN=At1g09575 PE=2 SV=1//0
AT1G09950	837529	78.9171	5.43625	3.8597	0.00033477	0.024241	360.37	72.619	2.3111	1.1633e-21	9.0418e-19	69.7375	5.40114	3.6906	7.9682e-10	8.4751e-08	362.772	81.6957	2.1507	5.3462e-20	3.0261e-17	RAS1__RESPONSE TO ABA AND SALT 1	sp|Q39162|TGA4_ARATH Transcription factor TGA4 OS=Arabidopsis thaliana GN=TGA4 PE=1 SV=2//1.53909e-09
AT1G09970	837531	295.719	143.87	1.0395	0.00031703	0.02341	461.527	272.623	0.75951	0.00054593	0.027021	260.953	142.812	0.86967	0.012091	0.1148	464.619	306.059	0.60224	0.0024555	0.059452	LRR XI-23_RLK7__Leucine-rich receptor-like protein kinase family protein	sp|Q9LJM4|IKU2_ARATH Receptor-like protein kinase HAIKU2 OS=Arabidopsis thaliana GN=IKU2 PE=1 SV=1//0
AT1G10560	837597	18.8769	6.30958	1.581	0.030729	0.46106	27.0205	13.9777	0.95093	0.11023	1	13.3528	6.26276	1.0923	0.19269	0.65511	27.1991	19.5335	0.47761	0.36353	0.92927	ATPUB18_PUB18__plant U-box 18	sp|Q9XIJ5|PUB18_ARATH U-box domain-containing protein 18 OS=Arabidopsis thaliana GN=PUB18 PE=2 SV=1//0
AT1G61930	837714	42.6736	91.8275	-1.1056	0.00032215	0.023544	30.4602	57.4517	-0.91542	0.032067	0.56568	54.9767	91.1251	-0.72903	0.016606	0.14299	30.6647	44.1529	-0.52593	0.21063	0.77716	Protein of unknown function, DUF584	-//-
AT1G11740	837718	49.4881	23.1946	1.0933	0.014999	0.31582	44.443	15.0518	1.562	0.00099219	0.043744	14.475	23.0242	-0.66958	0.23382	0.71498	44.7413	51.2232	-0.19519	0.5862	1	ankyrin repeat family protein	sp|Q5F259|AN13B_MOUSE Ankyrin repeat domain-containing protein 13B OS=Mus musculus GN=Ankrd13b PE=2 SV=1//1.46347e-36
AT3G21620	837748	257.635	57.4606	2.1647	3.8393e-06	0.000732	419.548	131.802	1.6705	4.0557e-14	1.5762e-11	126.415	57.0385	1.1482	3.0791e-05	0.00099829	422.359	266.658	0.66348	0.0040524	0.083697	ERD (early-responsive to dehydration stress) family protein	sp|B5TYT3|CSCL7_ARATH CSC1-like protein At1g11960 OS=Arabidopsis thaliana GN=At1g11960 PE=2 SV=1//0
AT1G02450	837800	10.1723	24.1273	-1.246	0.045754	0.55383	4.47765	13.9777	-1.6423	0.12462	1	13.3528	23.9465	-0.84268	0.16198	0.59926	4.50853	10.5315	-1.224	0.25896	0.83259	NIMIN-1_NIMIN1__NIM1-interacting 1	sp|Q9FNZ5|NIMI1_ARATH Protein NIM1-INTERACTING 1 OS=Arabidopsis thaliana GN=NIMIN-1 PE=1 SV=1//4.44275e-55
AT1G12610	837817	82.0838	9.46437	3.1165	4.7371e-13	3.3947e-10	184.333	35.8704	2.3615	1.7232e-15	7.3801e-13	34.4562	9.39414	1.8749	0.00076262	0.014259	185.567	84.9399	1.1274	9.2437e-06	0.00066756	DDF1__Integrase-type DNA-binding superfamily protein	sp|Q9LN86|DRE1F_ARATH Dehydration-responsive element-binding protein 1F OS=Arabidopsis thaliana GN=DREB1F PE=2 SV=1//2.40732e-131
AT1G25560	837886	1176.98	506.681	1.2159	0.00030645	0.022991	1093.27	1023.51	0.095133	0.59767	1	981.23	503.1	0.96375	0.00025716	0.0058798	1100.58	1218.11	-0.14638	0.40498	0.96152	AtTEM1_EDF1_TEM1__AP2/B3 transcription factor family proteinAtTEM1_EDF1_TEM1__AP2/B3 transcription factor family proteinAtTEM1_EDF1_TEM1__AP2/B3 transcription factor family protein	sp|Q9ZWM9|RAV1_ARATH AP2/ERF and B3 domain-containing transcription factor RAV1 OS=Arabidopsis thaliana GN=RAV1 PE=1 SV=1//0
AT1G13490	837907	7.21453	42.2836	-2.5511	0.0016421	0.07918	9.00941	85.0257	-3.2384	1.5062e-11	4.253e-09	81.4126	41.9454	0.95674	0.020457	0.16526	9.06883	7.46202	0.28135	0.78537	1	Protein of unknown function (DUF1262)	-//-
AT1G02610	837915	119.961	34.4056	1.8019	0.045464	0.55189	299.232	250.726	0.25515	0.42178	1	240.549	34.1415	2.8167	1.9014e-26	1.2387e-23	301.21	124.192	1.2782	0.017185	0.21946	RING/FYVE/PHD zinc finger superfamily protein	sp|F4JKK0|SUD1_ARATH Probable E3 ubiquitin ligase SUD1 OS=Arabidopsis thaliana GN=SUD1 PE=1 SV=1//8.02339e-08
AT1G13670	837928	31.5799	12.539	1.3326	0.021868	0.38812	37.5328	34.6056	0.11715	0.81116	1	33.1991	12.4591	1.4139	0.014565	0.13121	37.7806	32.6794	0.20927	0.6495	1		-//-
AT1G13750	837935	23.5135	68.7518	-1.5479	3.7234e-05	0.0043718	20.4592	56.0263	-1.4534	0.00066943	0.03157	53.6968	68.2224	-0.34541	0.28335	0.77761	20.5972	24.3336	-0.2405	0.66943	1	Purple acid phosphatases superfamily protein	sp|Q9LMX4|PPA1_ARATH Probable inactive purple acid phosphatase 1 OS=Arabidopsis thaliana GN=PAP1 PE=2 SV=1//0
AT1G02650	837951	24.2709	7.24234	1.7447	0.0078074	0.2173	26.9355	21.8073	0.3047	0.5638	1	20.9297	7.1851	1.5425	0.02629	0.19644	27.1178	25.1221	0.11028	0.8799	1	Tetratricopeptide repeat (TPR)-like superfamily protein	-//-
AT2G02870	837994	98.2188	42.56	1.2065	0.0013288	0.069713	217.427	127.988	0.76452	0.0013514	0.056381	122.856	42.2433	1.5402	1.8987e-07	1.1309e-05	218.876	101.658	1.1064	5.9661e-06	0.00044946	Galactose oxidase/kelch repeat superfamily protein	sp|Q8L736|SKI11_ARATH F-box/kelch-repeat protein SKIP11 OS=Arabidopsis thaliana GN=SKIP11 PE=1 SV=2//0
AT1G14850	838050	118.584	59.0677	1.0055	0.00024079	0.019709	86.2061	84.1474	0.034872	0.9709	1	80.5875	58.6346	0.4588	0.11872	0.51051	86.7939	122.705	-0.49953	0.24449	0.81455	NUP155__nucleoporin 155	sp|F4HXV6|NU155_ARATH Nuclear pore complex protein NUP155 OS=Arabidopsis thaliana GN=NUP155 PE=1 SV=1//0
AT5G35525	838053	229.139	629.548	-1.4581	0.014109	0.30416	158.699	1181.87	-2.8967	2.0458e-46	6.1332e-43	1133.34	624.557	0.85968	0.0012075	0.02055	159.744	237.006	-0.56917	0.42848	0.97645	PLAC8 family protein	sp|Q9LQU2|PCR1_ARATH Protein PLANT CADMIUM RESISTANCE 1 OS=Arabidopsis thaliana GN=PCR1 PE=1 SV=1//3.66389e-107
AT1G15010	838066	94.598	14.8412	2.6722	1.6294e-12	1.0923e-09	640.931	141.695	2.1774	2.1506e-06	0.00024007	136.063	14.7346	3.207	2.0903e-10	2.4759e-08	645.171	97.8952	2.7204	3.3376e-08	4.2883e-06		-//-
AT1G73640	838399	26.6601	4.08754	2.7054	0.00016132	0.014388	32.4279	18.3191	0.82389	0.10217	1	17.5789	4.05372	2.1165	0.010334	0.10235	32.6471	27.5935	0.24262	0.63184	1	AtRABA6a_RABA6a__RAB GTPase homolog A6AAtRABA6a_RABA6a__RAB GTPase homolog A6A	sp|Q0WQN4|RAA6B_ARATH Ras-related protein RABA6b OS=Arabidopsis thaliana GN=RABA6B PE=2 SV=2//7.85515e-167
AT1G73540	838410	172.94	82.0039	1.0765	0.0089585	0.23706	80.9146	160.676	-0.98968	0.02639	0.49759	154.382	81.4101	0.92322	0.055307	0.32242	81.4568	178.914	-1.1352	0.0035372	0.076688	NUDT21_atnudt21__nudix hydrolase homolog 21	sp|Q9LE73|NUDT4_ARATH Nudix hydrolase 4 OS=Arabidopsis thaliana GN=NUDT4 PE=1 SV=1//7.90094e-139
AT1G19020	838483	98.9043	40.4955	1.2883	0.00062371	0.040255	121.708	77.121	0.65823	0.25247	1	73.9865	40.2107	0.87968	0.0075448	0.080702	122.507	102.362	0.25919	0.65226	1		-//-
AT1G19180	838501	166.366	80.5777	1.0459	1.8955e-05	0.002558	488.894	161.293	1.5998	0.00043569	0.022247	154.524	79.9527	0.95061	0.00014678	0.0036911	492.125	172.134	1.5155	0.00060622	0.020379	AtJAZ1_JAZ1_TIFY10A__jasmonate-zim-domain protein 1	sp|Q9LMA8|TI10A_ARATH Protein TIFY 10A OS=Arabidopsis thaliana GN=TIFY10A PE=1 SV=1//1.36017e-30
AT1G19380	838521	192.958	57.5794	1.7447	2.9398e-11	1.6512e-08	292.996	159.437	0.8779	9.9481e-05	0.0066436	153.075	57.16	1.4212	3.8751e-05	0.0012057	294.944	199.696	0.56264	0.0095369	0.1485	Protein of unknown function (DUF1195)	-//-
AT2G32140	838585	205.113	834.694	-2.0248	7.1666e-39	1.6548e-35	197.441	748.464	-1.9225	2.1169e-21	1.5319e-18	717.886	828.43	-0.20662	0.15759	0.59198	198.756	212.228	-0.094615	0.69549	1	transmembrane receptors	-//-
AT1G20065	838596	45.6291	168.062	-1.881	0.0018559	0.085141	76.925	85.0558	-0.14496	0.64476	1	81.5246	166.732	-1.0322	0.027116	0.20096	77.4402	47.1959	0.71442	0.062489	0.44802		-//-
AT1G20440	838633	2754.46	1238.22	1.1535	5.1895e-05	0.0057673	8888.83	2961.46	1.5857	0.00042695	0.022069	2840.82	1229.12	1.2087	4.5556e-17	1.2663e-14	8947.56	2850.75	1.6502	0.00042094	0.01568	AtCOR47_COR47_RD17__cold-regulated 47	sp|P42759|ERD10_ARATH Dehydrin ERD10 OS=Arabidopsis thaliana GN=ERD10 PE=1 SV=1//4.45951e-134
AT1G21245	838719	0.496701	17.2829	-5.1208	0.023136	0.40001	1.51059	36.2517	-4.5849	5.8412e-09	1.1144e-06	34.7259	17.1372	1.0189	0.095582	0.45305	1.5201	0.513346	1.5662	0.7637	1	Protein kinase superfamily proteinProtein kinase superfamily protein	sp|Q9LMN8|WAK3_ARATH Wall-associated receptor kinase 3 OS=Arabidopsis thaliana GN=WAK3 PE=2 SV=2//0
AT1G21245	838721	165.539	580.57	-1.8103	1.9081e-14	1.6523e-11	106.417	699.93	-2.7175	3.4258e-16	1.6339e-13	670.372	576.11	0.21862	0.32297	0.82107	107.128	171.288	-0.67708	0.0069195	0.12036	Protein kinase superfamily proteinProtein kinase superfamily protein	sp|Q39191|WAK1_ARATH Wall-associated receptor kinase 1 OS=Arabidopsis thaliana GN=WAK1 PE=1 SV=2//0
AT1G21520	838752	17.3868	40.1597	-1.2078	0.0095981	0.24664	60.5791	109.282	-0.85117	0.0051961	0.15997	104.845	39.852	1.3955	7.4154e-06	0.00029058	60.9779	17.9935	1.7608	0.0052902	0.10127		-//-
AT1G21910	838793	460.775	47.9341	3.2649	0.00055504	0.036852	264.589	279.775	-0.080517	0.69757	1	268.164	47.6272	2.4933	1.4964e-14	3.1832e-12	266.343	476.991	-0.84068	0.16765	0.70819	DREB26__Integrase-type DNA-binding superfamily protein	sp|Q9SFE4|ERF12_ARATH Ethylene-responsive transcription factor ERF012 OS=Arabidopsis thaliana GN=ERF012 PE=2 SV=1//2.54222e-114
AT1G36060	838824	681.49	282.497	1.2705	1.444e-06	0.00031924	560.251	639.663	-0.19124	0.33005	1	613.972	280.497	1.1302	0.00086701	0.015786	563.988	705.255	-0.32248	0.071353	0.47835	Integrase-type DNA-binding superfamily protein	sp|Q9LM15|RA213_ARATH Ethylene-responsive transcription factor RAP2-13 OS=Arabidopsis thaliana GN=RAP2-13 PE=1 SV=1//4.22314e-141
AT1G22340	838845	21.8818	6.92452	1.6599	0.01516	0.3182	23.434	8.84336	1.4059	0.028879	0.52838	8.47519	6.87574	0.30173	0.78023	1	23.593	22.6506	0.058811	0.98282	1	AtUGT85A7_UGT85A7__UDP-glucosyl transferase 85A7	sp|Q9LMF1|U85A3_ARATH UDP-glycosyltransferase 85A3 OS=Arabidopsis thaliana GN=UGT85A3 PE=2 SV=2//0
AT1G22470	838853	32.4789	2.53986	3.6767	6.8955e-07	0.00016284	23.4881	9.83209	1.2564	0.046823	0.71484	9.42374	2.51839	1.9038	0.095138	0.45208	23.6448	33.6108	-0.5074	0.27716	0.85467		-//-
AT1G22550	838863	335.181	160.478	1.0626	0.029062	0.44916	565.612	376.37	0.58766	0.002498	0.090697	360.863	159.275	1.1799	7.897e-10	8.4425e-08	569.391	346.946	0.71471	0.011023	0.16443	Major facilitator superfamily protein	sp|Q9SK99|PTR11_ARATH Protein NRT1/ PTR FAMILY 5.15 OS=Arabidopsis thaliana GN=NPF5.15 PE=2 SV=1//0
AT4G03420	838961	315.662	156.727	1.0101	0.0014971	0.074433	487.602	434.79	0.16539	0.39092	1	417.001	155.58	1.4224	3.7369e-14	7.4193e-12	490.864	326.704	0.58734	0.0029137	0.067427	Protein of unknown function (DUF789)	-//-
AT1G70290	838998	183.357	72.9762	1.3292	0.0079441	0.22072	305.671	246.655	0.30948	0.15	1	236.469	72.4468	1.7067	1.6085e-13	2.9158e-11	307.719	189.789	0.69722	0.011856	0.17231	ATTPS8_ATTPSC_TPS8__trehalose-6-phosphatase synthase S8	sp|Q9LRA7|TPS9_ARATH Probable alpha,alpha-trehalose-phosphate synthase [UDP-forming] 9 OS=Arabidopsis thaliana GN=TPS9 PE=2 SV=1//0
AT1G25400	839126	514.625	149.339	1.7849	1.4608e-05	0.0021734	396.369	247.293	0.68062	0.00097969	0.043467	237.26	148.355	0.67741	0.26597	0.75789	399.01	532.581	-0.41657	0.025706	0.27657		-//-
AT1G26290	839170	4.23432	14.9006	-1.8152	0.036342	0.49688	12.9681	7.44308	0.80099	0.32595	1	7.14495	14.7953	-1.0501	0.17773	0.63002	13.0559	4.38194	1.5751	0.069518	0.47224		-//-
AT1G05065	839334	8.96535	23.7114	-1.4031	0.033592	0.47914	15.5321	19.1422	-0.30151	0.64068	1	18.3423	23.5214	-0.3588	0.50229	0.95724	15.6337	9.27724	0.7529	0.30185	0.88162	CLE20__CLAVATA3/ESR-RELATED 20	sp|Q3EDI6|CLE20_ARATH CLAVATA3/ESR (CLE)-related protein 20 OS=Arabidopsis thaliana GN=CLE20 PE=2 SV=1//7.10528e-41
AT1G01140	839349	558.863	235.896	1.2443	1.62e-07	4.8792e-05	885.636	472.813	0.90544	1.3268e-06	0.00015215	453.002	234.125	0.95224	5.6298e-08	3.9252e-06	891.542	578.385	0.62427	0.00058189	0.019783	CIPK9_PKS6_SnRK3.12__CBL-interacting protein kinase 9	sp|Q9MAM1|CIPK9_ARATH CBL-interacting serine/threonine-protein kinase 9 OS=Arabidopsis thaliana GN=CIPK9 PE=1 SV=2//0
AT1G49940	839418	105.148	45.1178	1.2206	0.0011993	0.064738	56.8998	50.5909	0.16955	0.63635	1	48.5609	44.8109	0.11595	0.84056	1	57.2831	108.808	-0.9256	0.0018915	0.048785		sp|Q8L730|SDI2_ARATH Protein SULFUR DEFICIENCY-INDUCED 2 OS=Arabidopsis thaliana GN=At1g04770 PE=2 SV=1//0
AT1G60270	839435	5.18053	17.0038	-1.7147	0.030936	0.46208	20.5442	37.9833	-0.88663	0.061725	0.81367	36.4264	16.8829	1.1094	0.019908	0.16237	20.6786	5.361	1.9476	0.04237	0.36592	BGLU6__beta glucosidase 6	sp|B3H5Q1|BGL11_ARATH Beta-glucosidase 11 OS=Arabidopsis thaliana GN=BGLU11 PE=2 SV=2//0
AT1G04635	839460	7.97194	23.5124	-1.5604	0.015612	0.32412	10.0319	11.8648	-0.24208	0.8052	1	11.3825	23.3335	-1.0356	0.080096	0.40826	10.097	8.25054	0.29137	0.81141	1	AtPOP5_EMB1687_POP5__ribonuclease P family protein / Rpp14 family protein	sp|Q6AWV1|POP5_ARATH Probable ribonuclease P/MRP protein subunit POP5 OS=Arabidopsis thaliana GN=EMB1687 PE=2 SV=1//2.8972e-105
AT1G02400	839508	34.1353	3.09537	3.4631	6.706e-07	0.00016019	68.5042	16.9439	2.0154	2.1394e-06	0.00024007	16.1984	3.07065	2.3992	0.0084852	0.088236	68.9594	35.3307	0.96482	0.0077106	0.12877	ATGA2OX4_ATGA2OX6_DTA1_GA2OX6__gibberellin 2-oxidase 6	sp|Q9FZ21|G2OX6_ARATH Gibberellin 2-beta-dioxygenase 6 OS=Arabidopsis thaliana GN=GA2OX6 PE=2 SV=1//0
AT1G02660	839544	704.858	87.6184	3.008	0.00038774	0.027223	1145.14	517.698	1.1453	3.9423e-10	9.296e-08	496.281	86.9935	2.5122	1.365e-36	1.4977e-33	1152.8	729.646	0.65987	0.060992	0.44415	alpha/beta-Hydrolases superfamily protein	-//-
AT1G02390	839558	33.2363	14.464	1.2003	0.016367	0.33217	38.966	45.4816	-0.22306	0.605	1	43.6331	14.3645	1.6029	0.00060058	0.011823	39.2268	34.3993	0.18946	0.69041	1	ATGPAT2_GPAT2__glycerol-3-phosphate acyltransferase 2	sp|Q9FZ22|GPAT2_ARATH Probable glycerol-3-phosphate acyltransferase 2 OS=Arabidopsis thaliana GN=GPAT2 PE=2 SV=1//0
AT1G27200	839609	167.977	59.228	1.5039	3.705e-09	1.6041e-06	264.287	184.566	0.51797	0.01887	0.40194	177.17	58.7675	1.592	6.9101e-07	3.6195e-05	266.055	173.833	0.61402	0.0055562	0.10427	Domain of unknown function (DUF23)	sp|Q94K98|Y1720_ARATH UPF0392 protein At1g27200 OS=Arabidopsis thaliana GN=At1g27200 PE=2 SV=2//0
AT1G27670	839659	9.86435	0.992175	3.3136	0.015335	0.31966	9.50521	3.95492	1.2651	0.22273	1	3.79418	0.983068	1.9484	0.3696	0.86357	9.56814	10.2087	-0.093483	0.96769	1		-//-
AT1G27730	839666	428.909	207.518	1.0474	0.0040925	0.14677	403.727	296.268	0.44648	0.15614	1	284.406	206.035	0.46506	0.18332	0.63928	406.4	443.746	-0.12683	0.71884	1	STZ_ZAT10__salt tolerance zinc finger	sp|Q96289|ZAT10_ARATH Zinc finger protein ZAT10 OS=Arabidopsis thaliana GN=ZAT10 PE=2 SV=1//4.161e-132
AT1G28370	839733	32.3126	16.0711	1.0076	0.04454	0.54772	51.0353	45.5066	0.16542	0.70713	1	43.5828	15.9605	1.4493	0.0013203	0.022055	51.3728	33.4309	0.61982	0.10752	0.58934	ATERF11_ERF11__ERF domain protein 11	sp|Q9C5I3|ERF76_ARATH Ethylene-responsive transcription factor 11 OS=Arabidopsis thaliana GN=ERF11 PE=2 SV=1//5.39004e-85
AT1G29320	839807	17.9307	36.0514	-1.0076	0.039672	0.51529	89.0252	50.2345	0.82553	0.010554	0.26492	48.241	35.7926	0.4306	0.28035	0.77347	89.6158	18.5545	2.272	1.5858e-09	2.4971e-07	Transducin/WD40 repeat-like superfamily protein	sp|P35402|ERD2A_ARATH ER lumen protein-retaining receptor A OS=Arabidopsis thaliana GN=ERD2A PE=2 SV=1//2.62183e-153
AT1G29690	839846	240.792	117.123	1.0398	0.010582	0.25841	255.65	209.721	0.2857	0.19092	1	201.215	116.28	0.79113	0.0016078	0.025392	257.367	249.226	0.046375	0.91492	1	CAD1__MAC/Perforin domain-containing protein	sp|Q9C7N2|CAD1_ARATH MACPF domain-containing protein CAD1 OS=Arabidopsis thaliana GN=CAD1 PE=2 SV=1//0
AT1G30040	839883	63.9419	24.564	1.3802	0.0047241	0.16093	112.901	61.9587	0.86568	0.0040962	0.13495	59.3881	24.3773	1.2846	0.0010442	0.018292	113.656	66.1843	0.78012	0.0079572	0.13153	ATGA2OX2_GA2OX2__gibberellin 2-oxidase	sp|Q9XFR9|G2OX2_ARATH Gibberellin 2-beta-dioxygenase 2 OS=Arabidopsis thaliana GN=GA2OX2 PE=2 SV=1//0
AT2G34940	839974	12.6086	27.4811	-1.124	0.04425	0.54615	15.4703	64.4029	-2.0576	2.1451e-06	0.00024007	61.7286	27.2658	1.1788	0.0020811	0.031367	15.5746	13.0506	0.25508	0.75309	1	BP80-3;2_VSR3;2_VSR5__VACUOLAR SORTING RECEPTOR 5BP80-3;2_VSR3;2_VSR5__VACUOLAR SORTING RECEPTOR 5	sp|Q9FYH7|VSR6_ARATH Vacuolar-sorting receptor 6 OS=Arabidopsis thaliana GN=VSR6 PE=2 SV=3//0
AT5G14210	840005	18.6162	37.6585	-1.0164	0.036101	0.49521	24.9909	30.6205	-0.29309	0.53663	1	29.2929	37.3886	-0.35205	0.52993	0.97027	25.1575	19.2583	0.38551	0.46174	0.99705	Leucine-rich repeat protein kinase family protein	sp|Q8LFN2|Y3037_ARATH Probable inactive leucine-rich repeat receptor-like protein kinase At3g03770 OS=Arabidopsis thaliana GN=At3g03770 PE=2 SV=1//1.66673e-07
AT1G31580	840047	3213.75	10010.5	-1.6392	5.7684e-48	1.7126e-44	3384.63	12035.3	-1.8302	2.9887e-16	1.4586e-13	11549.3	9935.04	0.2172	0.16133	0.59791	3407.05	3325.27	0.035052	0.87902	1	CXC750_ECS1__ECS1	-//-
AT1G32170	840109	113.172	38.6714	1.5492	0.048906	0.56971	159.21	149.795	0.08794	0.83451	1	143.786	38.3774	1.9056	6.8087e-10	7.4314e-08	160.258	117.159	0.45193	0.5008	1	XTH30_XTR4__xyloglucan endotransglucosylase/hydrolase 30	sp|Q38908|XTH30_ARATH Probable xyloglucan endotransglucosylase/hydrolase protein 30 OS=Arabidopsis thaliana GN=XTH30 PE=2 SV=2//0
AT1G33760	840267	97.9109	8.65047	3.5006	1.7711e-12	1.1502e-09	48.564	39.0022	0.31633	0.55934	1	37.487	8.59325	2.1251	0.0052273	0.06227	48.8837	101.335	-1.0517	0.0068568	0.11957	Integrase-type DNA-binding superfamily protein	sp|Q9LQ28|ERF22_ARATH Ethylene-responsive transcription factor ERF022 OS=Arabidopsis thaliana GN=ERF022 PE=2 SV=1//5.92045e-122
AT4G10010	840268	41.2802	10.8932	1.922	0.028616	0.4458	79.404	35.9506	1.1432	0.00129	0.054036	34.4676	10.808	1.6731	0.0019858	0.030217	79.9367	42.7345	0.90346	0.021568	0.25026	Protein kinase superfamily protein	sp|F4I114|Y1960_ARATH Probable serine/threonine-protein kinase At1g09600 OS=Arabidopsis thaliana GN=At1g09600 PE=3 SV=1//2.49128e-08
AT1G35140	840399	1096.18	67.7155	4.0169	0.0001524	0.013891	1356.81	710.195	0.93393	1.2175e-07	1.7868e-05	681.689	67.2714	3.341	2.0212e-17	5.772e-15	1365.89	1134.79	0.26742	0.58714	1	EXL1_PHI-1__Phosphate-responsive 1 family protein	sp|Q9C6E4|EXOL1_ARATH Protein EXORDIUM-like 1 OS=Arabidopsis thaliana GN=EXL1 PE=2 SV=1//0
AT4G08850	840475	58.8782	206.116	-1.8076	5.0582e-14	4.2048e-11	56.9153	404.009	-2.8275	9.2317e-11	2.3626e-08	386.824	204.54	0.91929	0.0017723	0.027409	57.2979	60.9291	-0.08865	0.81213	1	Leucine-rich repeat receptor-like protein kinase family protein	sp|Q9LP24|Y1571_ARATH Probable leucine-rich repeat receptor-like protein kinase At1g35710 OS=Arabidopsis thaliana GN=At1g35710 PE=2 SV=1//0
AT1G22020	840543	258.604	101.152	1.3542	1.5744e-05	0.0022565	194.087	139.762	0.47373	0.15019	1	133.903	100.392	0.41554	0.088087	0.43269	195.398	267.648	-0.45392	0.16814	0.70819	SHM6__serine hydroxymethyltransferase 6	sp|Q84WV0|GLYC7_ARATH Serine hydroxymethyltransferase 7 OS=Arabidopsis thaliana GN=SHM7 PE=2 SV=1//0
AT1G37130	840630	2032.45	960.242	1.0817	0.03208	0.46767	2359.51	3327.06	-0.49576	0.0032789	0.11318	3188.78	953.197	1.7422	2.517e-37	2.9151e-34	2375.4	2103.8	0.17517	0.68795	1	ATNR2_B29_CHL3_NIA2_NIA2-1_NR_NR2__nitrate reductase 2	sp|P11035|NIA2_ARATH Nitrate reductase [NADH] 2 OS=Arabidopsis thaliana GN=NIA2 PE=1 SV=1//0
AT1G38065	840652	17.6947	35.8731	-1.0196	0.039963	0.51746	20.4592	24.9089	-0.28392	0.60575	1	23.8485	35.6104	-0.5784	0.22602	0.70546	20.5972	18.3163	0.16932	0.82666	1	O-fucosyltransferase family protein	sp|Q8W486|Y1491_ARATH Uncharacterized protein At1g04910 OS=Arabidopsis thaliana GN=At1g04910 PE=2 SV=1//1.01611e-63
AT3G17580	841253	58.0961	166.336	-1.5176	0.0089231	0.23688	71.0218	87.1187	-0.29472	0.35729	1	83.5954	165.014	-0.9811	0.048703	0.29689	71.4929	60.1036	0.25035	0.42938	0.97707		-//-
AT1G48780	841300	2.38911	10.3971	-2.1216	0.048489	0.56735	6.97211	4.94365	0.49602	0.69435	1	4.74273	10.3165	-1.1212	0.23145	0.71255	7.01985	2.47146	1.5061	0.21909	0.78718		-//-
AT1G49840	841407	161.309	62.579	1.3661	0.0015093	0.074679	119.315	104.228	0.19503	0.4755	1	99.979	62.1303	0.68633	0.015116	0.13443	120.118	166.958	-0.47504	0.16013	0.6975	Protein of unknown function (DUF620)	-//-
AT1G50040	841428	202.169	35.2789	2.5187	0.038672	0.51195	283.569	218.118	0.37859	0.086437	0.95522	209.034	35.0032	2.5782	1.7603e-21	7.1954e-19	285.476	209.317	0.44768	0.47641	0.99877	Protein of unknown function (DUF1005)	-//-
AT3G20040	841468	136.28	67.1834	1.0204	0.00081655	0.04933	195.388	89.8037	1.1215	1.6465e-05	0.0014338	85.9702	66.6813	0.36655	0.19477	0.65763	196.692	141.048	0.47976	0.046506	0.38406	ATHXK4_HKL2__Hexokinase	sp|Q9LPS1|HXK3_ARATH Hexokinase-3 OS=Arabidopsis thaliana GN=At1g50460 PE=1 SV=1//0
AT1G51090	841532	279.088	123.771	1.173	3.2479e-09	1.4361e-06	498.183	168.446	1.5644	2.7154e-06	0.00029374	161.735	122.858	0.39664	0.16868	0.61242	501.486	288.827	0.796	0.0048483	0.095701	Heavy metal transport/detoxification superfamily protein	-//-
AT1G52770	841710	22.5201	51.151	-1.1835	0.0048044	0.16261	7.99462	12.9639	-0.6974	0.41105	1	12.4545	50.7758	-2.0275	1.0763e-05	0.00040138	8.04804	23.3069	-1.534	0.015225	0.20276	Phototropic-responsive NPH3 family protein	sp|Q5KS50|NPH3_ORYSJ Coleoptile phototropism protein 1 OS=Oryza sativa subsp. japonica GN=CPT1 PE=2 SV=1//2.61427e-65
AT1G55910	842041	30.4673	95.1605	-1.6431	4.4256e-07	0.00011642	20.9782	79.0432	-1.9138	1.0471e-06	0.00012346	75.8219	94.4387	-0.31676	0.25076	0.73918	21.1187	31.5204	-0.57776	0.24808	0.81868	ZIP11__zinc transporter 11 precursor	sp|Q94EG9|ZIP11_ARATH Zinc transporter 11 OS=Arabidopsis thaliana GN=ZIP11 PE=2 SV=1//0
AT1G56660	842121	238.441	50.1796	2.2485	2.1288e-11	1.2289e-08	408.569	194.338	1.072	4.2185e-06	0.00044264	186.37	49.7984	1.904	3.0877e-13	5.4092e-11	411.282	246.696	0.73739	0.003386	0.074626		-//-
AT5G38850	842139	4.73102	15.0996	-1.6743	0.04208	0.5329	6.49177	38.0937	-2.5529	1.5806e-05	0.0013879	36.5498	14.9832	1.2865	0.010232	0.10157	6.53533	4.89529	0.41687	0.75888	1	Disease resistance protein (TIR-NBS-LRR class)	sp|F4J339|RPP1_ARATH Probable disease resistance protein RPP1 OS=Arabidopsis thaliana GN=RPP1 PE=2 SV=1//1.46385e-56
AT1G57943	842166	1453.79	411.9	1.8195	0.00012575	0.012099	2255.98	1303.87	0.79095	0.045297	0.70313	1251.31	408.988	1.6133	7.9133e-08	5.2371e-06	2270.88	1504.72	0.59376	0.17606	0.71876	ATPUP17_PUP17__purine permease 17	sp|Q9C508|PUP18_ARATH Probable purine permease 18 OS=Arabidopsis thaliana GN=PUP18 PE=1 SV=1//0
AT1G58225	842190	7.47524	23.8302	-1.6726	0.0096724	0.24786	10.9926	95.4099	-3.1176	9.8942e-14	3.5193e-11	91.4535	23.6429	1.9516	3.5246e-08	2.5872e-06	11.0661	7.7372	0.51626	0.57105	1		-//-
AT2G24560	842212	0.993402	8.84944	-3.1551	0.020001	0.37067	0.503528	0.521972	-0.051898	1	1	0.50513	8.78115	-4.1197	0.0076647	0.081732	0.5067	1.02669	-1.0188	1	1	GDSL-like Lipase/Acylhydrolase family protein	sp|Q9C648|GDL23_ARATH GDSL esterase/lipase At1g58430 OS=Arabidopsis thaliana GN=At1g58430 PE=2 SV=1//0
AT1G59910	842285	121.472	42.6194	1.511	1.7014e-07	5.0511e-05	131.579	124.219	0.083047	0.87636	1	119.034	42.304	1.4925	3.8348e-07	2.1433e-05	132.475	125.716	0.075545	0.89878	1	Actin-binding FH2 (formin homology 2) family protein	sp|Q9XIE0|FH7_ARATH Formin-like protein 7 OS=Arabidopsis thaliana GN=FH7 PE=2 SV=1//1.15532e-131
AT1G60120	842309	169.566	79.7818	1.0877	0.041113	0.52644	402.171	355.215	0.17912	0.3921	1	340.349	79.2011	2.1034	6.8273e-23	3.0941e-20	404.862	175.521	1.2058	4.8051e-07	4.9573e-05	transposable element gene	sp|O80738|TPS10_ARATH Probable alpha,alpha-trehalose-phosphate synthase [UDP-forming] 10 OS=Arabidopsis thaliana GN=TPS10 PE=2 SV=1//0
AT1G61340	842428	41.6105	12.0637	1.7863	0.00032287	0.023544	55.5284	42.0185	0.4022	0.30963	1	40.232	11.9733	1.7485	0.00044815	0.0092434	55.8961	43.0679	0.37613	0.3287	0.90173	AtFBS1_FBS1__F-box family protein	sp|Q8GX77|FB316_ARATH F-box protein At1g61340 OS=Arabidopsis thaliana GN=At1g61340 PE=2 SV=1//2.43639e-114
AT1G61667	842463	66.1422	27.4009	1.2713	0.023283	0.40178	93.9677	85.9945	0.12792	0.65104	1	82.5737	27.1993	1.6021	3.0236e-05	0.00098488	94.594	68.4652	0.46638	0.18882	0.74216	Protein of unknown function, DUF538	-//-
AT1G12040	842542	6.88415	0	inf	0.046538	0.55706	9.99328	0.98873	3.3373	0.011919	0.2895	0.948545	0	inf	0.74693	1	10.06	7.12859	0.49695	0.63206	1	LRX1__leucine-rich repeat/extensin 1	sp|O48809|LRX2_ARATH Leucine-rich repeat extensin-like protein 2 OS=Arabidopsis thaliana GN=LRX2 PE=2 SV=1//0
AT5G49140	842679	67.3716	20.2775	1.7323	0.00018157	0.015657	74.8877	46.6058	0.68422	0.049012	0.7264	44.6548	20.1357	1.1491	0.0072918	0.078804	75.3912	69.7301	0.11262	0.76332	1	Disease resistance protein (TIR-NBS-LRR class) family	sp|Q9CAK1|RLM1B_ARATH Disease resistance protein RML1B OS=Arabidopsis thaliana GN=RLM1B PE=2 SV=1//4.87243e-63
AT1G64490	842757	15.2809	42.6194	-1.4798	0.0015626	0.07633	34.9919	40.8943	-0.22488	0.61107	1	39.2103	42.304	-0.10956	0.81899	1	35.225	15.8078	1.156	0.017659	0.22346	DEK, chromatin associated protein	sp|Q9FHX8|MDA3_ARATH Mediator-associated protein 3 OS=Arabidopsis thaliana GN=At5g42060 PE=1 SV=1//7.76348e-14
AT2G19440	842784	192.414	94.1864	1.0306	0.00014249	0.013345	246.261	105.573	1.2219	4.7251e-07	6.0464e-05	101.247	93.5049	0.11477	0.64756	1	247.91	199.135	0.31607	0.15934	0.69687	O-Glycosyl hydrolases family 17 protein	sp|Q6NKW9|E138_ARATH Glucan endo-1,3-beta-glucosidase 8 OS=Arabidopsis thaliana GN=At1g64760 PE=1 SV=2//0
AT1G65390	842851	60.5594	17.3604	1.8026	0.013461	0.2964	119.524	25.1298	2.2498	6.8704e-11	1.8023e-08	24.0953	17.2472	0.48239	0.50029	0.95668	120.317	62.6861	0.94063	0.0093545	0.14598	ATPP2-A5_PP2-A5__phloem protein 2 A5	sp|Q9C5Q9|P2A05_ARATH Protein PHLOEM PROTEIN 2-LIKE A5 OS=Arabidopsis thaliana GN=PP2A5 PE=2 SV=1//0
AT1G63740	842923	95.5442	22.7579	2.0698	2.4921e-09	1.1509e-06	33.4813	46.661	-0.47886	0.24319	1	44.7165	22.5934	0.98491	0.019671	0.16101	33.7049	98.8742	-1.5526	2.7766e-06	0.00023353	Disease resistance protein (TIR-NBS-LRR class) family	sp|F4I594|RLM1A_ARATH Disease resistance protein RML1A OS=Arabidopsis thaliana GN=RLM1A PE=3 SV=1//1.95551e-150
AT1G66160	842931	134.244	41.2887	1.701	9.9355e-09	4.0486e-06	159.032	133.589	0.25152	0.31424	1	128.177	41.0058	1.6442	1.7935e-06	8.2536e-05	160.088	138.92	0.20461	0.41602	0.97023	ATCMPG1_CMPG1__CYS, MET, PRO, and GLY protein 1	sp|Q9C8D1|PUB20_ARATH U-box domain-containing protein 20 OS=Arabidopsis thaliana GN=PUB20 PE=2 SV=1//0
AT5G37540	842933	503.844	233.312	1.1107	0.0047194	0.16093	530.016	492.774	0.10511	0.56521	1	472.808	231.638	1.0294	4.1723e-05	0.0012754	533.564	521.483	0.03304	0.93841	1	Eukaryotic aspartyl protease family protein	sp|Q9LZL3|PCS1L_ARATH Aspartic proteinase PCS1 OS=Arabidopsis thaliana GN=PCS1 PE=2 SV=1//3.36621e-64
AT5G43620	842968	74.3479	36.1108	1.0419	0.002025	0.090501	63.9183	45.7827	0.48143	0.1831	1	43.8914	35.8533	0.29183	0.44103	0.92288	64.3473	76.9275	-0.25762	0.43254	0.9804	Pre-mRNA cleavage complex II	sp|Q9C710|PCFS1_ARATH Polyadenylation and cleavage factor homolog 1 OS=Arabidopsis thaliana GN=PCFS1 PE=1 SV=1//0
AT1G67910	843119	119.249	50.7351	1.2329	0.0013351	0.069713	118.997	151.858	-0.35179	0.29655	1	145.857	50.3507	1.5345	0.00043127	0.0089955	119.789	123.425	-0.043142	0.86532	1		-//-
AT1G68440	843173	332.293	132.163	1.3301	0.0018919	0.086039	495.115	407.633	0.28049	0.19248	1	391.109	131.203	1.5758	4.5739e-14	8.829e-12	498.401	343.935	0.53517	0.10156	0.57356		-//-
AT1G68580	843187	243.559	115.578	1.0754	0.00041523	0.028765	296.212	213.34	0.47348	0.031014	0.55439	204.477	114.702	0.83405	0.00017256	0.0042372	298.195	252.078	0.24239	0.27051	0.84824	agenet domain-containing protein / bromo-adjacent homology (BAH) domain-containing protein	-//-
AT1G25560	843216	824.014	323.584	1.3485	8.3641e-05	0.0086479	767.537	885.857	-0.20684	0.31786	1	850.159	321.359	1.4035	0.00021414	0.0050904	772.638	852.749	-0.14233	0.40293	0.95916	AtTEM1_EDF1_TEM1__AP2/B3 transcription factor family proteinAtTEM1_EDF1_TEM1__AP2/B3 transcription factor family proteinAtTEM1_EDF1_TEM1__AP2/B3 transcription factor family protein	sp|P82280|RAV2_ARATH AP2/ERF and B3 domain-containing transcription repressor RAV2 OS=Arabidopsis thaliana GN=RAV2 PE=2 SV=1//0
AT2G03090	843288	742.838	2076.05	-1.4827	0.00046864	0.031829	366.242	905.536	-1.306	4.2535e-12	1.2572e-09	867.77	2059.93	-1.2472	6.7927e-05	0.0019266	368.69	768.339	-1.0593	0.14707	0.67358	ATEXP15_ATEXPA15_ATHEXP ALPHA 1.3_EXP15_EXPA15__expansin A15	sp|Q9C554|EXPA1_ARATH Expansin-A1 OS=Arabidopsis thaliana GN=EXPA1 PE=2 SV=1//3.18005e-157
AT1G58300	843308	14.0515	30.1398	-1.1009	0.038114	0.50927	13.518	46.2495	-1.7746	0.00025246	0.014281	44.3348	29.9056	0.56802	0.17507	0.62443	13.6069	14.543	-0.095978	0.92406	1	HO4__heme oxygenase 4	sp|Q9C9L4|HMOX3_ARATH Heme oxygenase 3, chloroplastic OS=Arabidopsis thaliana GN=HO3 PE=1 SV=1//2.79897e-163
AT1G79680	843309	30.6809	78.0973	-1.3479	8.4874e-05	0.0087319	35.0074	81.9542	-1.2272	0.0005425	0.026914	78.6058	77.4951	0.020532	1	1	35.2398	31.7479	0.15054	0.75805	1	ATWAKL10_WAKL10__WALL ASSOCIATED KINASE (WAK)-LIKE 10	sp|Q9C9L5|WAKLH_ARATH Wall-associated receptor kinase-like 9 OS=Arabidopsis thaliana GN=WAKL9 PE=2 SV=1//0
AT1G27100	843325	577.102	272.97	1.0801	0.0076999	0.21563	719.924	497.01	0.53457	0.095187	1	477.073	271.086	0.81546	0.067261	0.3656	724.689	597.262	0.279	0.3903	0.94944	Actin cross-linking protein	-//-
AT1G69900	843326	96.7983	38.214	1.3409	1.5306e-05	0.0022244	105.394	78.7973	0.41958	0.14677	1	75.6253	37.9409	0.99512	0.0029769	0.040776	106.1	100.176	0.082889	0.7944	1	Actin cross-linking protein	-//-
AT1G24170	843345	707.049	329.628	1.101	0.0050968	0.1676	886.209	637.555	0.4751	0.0092637	0.24732	611.302	327.15	0.90193	3.887e-08	2.8234e-06	892.115	731.822	0.28574	0.32056	0.89898	GATL8_LGT9__Nucleotide-diphospho-sugar transferases superfamily protein	sp|O04536|GATL9_ARATH Probable galacturonosyltransferase-like 9 OS=Arabidopsis thaliana GN=GATL9 PE=2 SV=1//0
AT1G23870	843365	841.536	324.388	1.3753	0.0056478	0.17975	1416.5	1140.1	0.31318	0.078626	0.91924	1092.29	321.98	1.7623	2.0356e-20	7.8585e-18	1425.97	871.059	0.7111	0.007415	0.12605	ATTPS9_TPS9__trehalose-phosphatase/synthase 9	sp|Q0WUI9|TPS8_ARATH Probable alpha,alpha-trehalose-phosphate synthase [UDP-forming] 8 OS=Arabidopsis thaliana GN=TPS8 PE=2 SV=1//0
AT1G72520	843584	96.4432	36.9247	1.3851	1.0838e-05	0.001709	404.929	108.67	1.8977	1.2419e-16	6.3566e-14	104.004	36.6542	1.5046	0.00055985	0.01121	407.624	99.8057	2.03	1.4509e-19	7.5967e-17	ATLOX4_LOX4__PLAT/LH2 domain-containing lipoxygenase family protein	sp|Q9FNX8|LOX4_ARATH Lipoxygenase 4, chloroplastic OS=Arabidopsis thaliana GN=LOX4 PE=2 SV=1//0
AT1G18300	843688	278.11	125.039	1.1533	0.00084285	0.050625	141.122	222.765	-0.65859	0.0072552	0.20772	213.681	124.139	0.7835	0.00048037	0.0097891	142.054	287.732	-1.0183	0.0038451	0.080447	NUDT4_atnudt4__nudix hydrolase homolog 4	sp|Q8VY81|NUD21_ARATH Nudix hydrolase 21, chloroplastic OS=Arabidopsis thaliana GN=NUDT21 PE=2 SV=1//4.11914e-121
AT1G18740	843786	310.121	80.2185	1.9508	1.5183e-20	2.2537e-17	366.52	211.914	0.79041	0.00020813	0.012133	203.197	79.6319	1.3515	8.472e-09	7.1505e-07	368.956	320.919	0.20124	0.32217	0.89898	Protein of unknown function (DUF793)	-//-
AT1G75050	843842	122.344	672.622	-2.4589	2.874e-06	0.00056347	145.057	2020.25	-3.7998	2.5479e-78	5.3469e-74	1937.16	667.341	1.5374	9.9546e-23	4.3234e-20	146.019	126.584	0.20605	0.42619	0.97626	Pathogenesis-related thaumatin superfamily protein	sp|P28493|PR5_ARATH Pathogenesis-related protein 5 OS=Arabidopsis thaliana GN=At1g75040 PE=1 SV=1//1.97036e-162
AT1G76600	843993	326.068	102.062	1.6757	8.0049e-08	2.6154e-05	331.9	262.897	0.33625	0.10194	1	252.352	101.352	1.3161	0.00070814	0.013408	334.112	337.447	-0.014328	0.92375	1		-//-
AT1G76640	843998	143.398	27.9357	2.3598	3.1988e-15	3.0217e-12	305.127	164.024	0.89551	0.0051365	0.15911	157.497	27.7459	2.505	1.4511e-07	8.9765e-06	307.149	148.388	1.0496	0.00037395	0.014399	CML39__Calcium-binding EF-hand family protein	sp|Q9SRE6|CML38_ARATH Calcium-binding protein CML38 OS=Arabidopsis thaliana GN=CML38 PE=2 SV=1//5.22954e-126
AT1G76960	844031	88.3971	292.471	-1.7262	0.0011258	0.06196	280.841	1133.52	-2.013	9.8777e-26	1.2194e-22	1087.2	290.165	1.9057	3.3117e-28	2.4657e-25	282.691	91.4441	1.6283	0.0060695	0.11082		-//-
AT1G77200	844056	3.78482	17.4405	-2.2041	0.0077962	0.2173	15.5089	12.8233	0.27433	0.85706	1	12.2191	17.3137	-0.50278	0.65501	1	15.6116	3.91623	1.9951	0.016405	0.21305	Integrase-type DNA-binding superfamily protein	sp|O80654|ERF37_ARATH Ethylene-responsive transcription factor ERF037 OS=Arabidopsis thaliana GN=ERF037 PE=2 SV=1//9.07462e-111
AT1G77640	844099	34.632	3.15479	3.4565	5.0901e-07	0.00012905	19.483	27.3833	-0.49108	0.3785	1	26.301	3.13138	3.0702	4.3985e-05	0.0013309	19.6134	35.8441	-0.8699	0.062091	0.44594	Integrase-type DNA-binding superfamily protein	sp|Q9CAP4|ERF13_ARATH Ethylene-responsive transcription factor ERF013 OS=Arabidopsis thaliana GN=ERF013 PE=2 SV=1//3.03492e-117
AT1G22030	844121	22.9449	7.97611	1.5244	0.020186	0.37191	43.4746	19.4183	1.1628	0.010936	0.27322	18.6509	7.91954	1.2358	0.075613	0.39471	43.7649	23.7356	0.88272	0.036937	0.33825		-//-
AT1G77880	844124	0	4.58363	-inf	0.047318	0.56001	3.98185	2.80055	0.50773	0.88205	1	2.66049	4.54526	-0.77267	0.72049	1	4.00923	0	inf	0.069494	0.47223	Galactose oxidase/kelch repeat superfamily protein	sp|Q9SH13|FB90_ARATH Putative F-box protein At1g77880 OS=Arabidopsis thaliana GN=At1g77880 PE=2 SV=1//1.48291e-89
AT1G22150	844135	46.9327	22.8767	1.0367	0.012296	0.28392	49.401	33.0396	0.58034	0.15263	1	31.6837	22.7148	0.48011	0.30024	0.79731	49.7344	48.5718	0.034123	0.96932	1	SULTR1;3__sulfate transporter 1;3	sp|Q9MAX3|SUT12_ARATH Sulfate transporter 1.2 OS=Arabidopsis thaliana GN=SULTR1;2 PE=1 SV=1//0
AT1G79110	844252	56.9611	119.864	-1.0734	7.5807e-05	0.0080791	27.4467	43.474	-0.66352	0.12124	1	41.624	118.943	-1.5148	2.9971e-07	1.7118e-05	27.6319	58.934	-1.0928	0.0052771	0.10121	BRG2__zinc ion binding	sp|F4IDI6|BRG2_ARATH Probable BOI-related E3 ubiquitin-protein ligase 2 OS=Arabidopsis thaliana GN=BRG2 PE=1 SV=1//0
AT1G16500	844257	60.3908	148.058	-1.2938	4.498e-07	0.00011685	86.0504	56.1669	0.61546	0.076877	0.91172	53.9322	146.938	-1.446	5.2237e-08	3.6543e-06	86.62	62.4798	0.47131	0.16711	0.70819		-//-
AT1G80130	844353	7.97194	22.9569	-1.5259	0.018818	0.36082	89.4437	134.216	-0.58551	0.032188	0.56631	128.643	22.7813	2.4975	1.794e-14	3.7399e-12	90.0411	8.25054	3.448	2.3261e-15	8.1194e-13	Tetratricopeptide repeat (TPR)-like superfamily protein	-//-
AT1G80850	844423	134.1	54.0861	1.31	0.00029445	0.022497	76.6843	99.6961	-0.37861	0.46906	1	95.6179	53.7135	0.832	0.035626	0.2416	77.1849	138.751	-0.84611	0.06271	0.44878	DNA glycosylase superfamily protein	sp|Q9SAH7|WRK40_ARATH Probable WRKY transcription factor 40 OS=Arabidopsis thaliana GN=WRKY40 PE=1 SV=1//0
AT5G25860	2745578	7.97194	23.9283	-1.5857	0.015301	0.3193	16.0202	15.7093	0.028274	1	1	15.0533	23.7586	-0.65837	0.26961	0.76167	16.1257	8.25054	0.9668	0.1834	0.73134	F-box/RNI-like superfamily protein	sp|Q3E7J7|FBL83_ARATH Putative F-box/LRR-repeat protein At5g25860 OS=Arabidopsis thaliana GN=At5g25860 PE=3 SV=1//4.09651e-31
AT1G56510	3767624	83.0548	22.2024	1.9033	1.3793e-07	4.2782e-05	136.776	107.44	0.34828	0.19199	1	103.021	22.0411	2.2247	1.0784e-10	1.3071e-08	137.697	85.956	0.67983	0.011767	0.1715	ADR2_WRR4__Disease resistance protein (TIR-NBS-LRR class)	sp|Q9CAK1|RLM1B_ARATH Disease resistance protein RML1B OS=Arabidopsis thaliana GN=RLM1B PE=2 SV=1//0
AT1G26150	3767664	17.2452	4.20639	2.0355	0.012095	0.28053	21.0013	15.0769	0.47815	0.46219	1	14.4247	4.17517	1.7886	0.035176	0.23925	21.1409	17.8506	0.24406	0.72083	1	AtPERK10_PERK10__proline-rich extensin-like receptor kinase 10	sp|Q9SX31|PERK9_ARATH Proline-rich receptor-like protein kinase PERK9 OS=Arabidopsis thaliana GN=PERK9 PE=2 SV=1//0
AT1G24147	5007719	87.8083	239.268	-1.4462	3.5455e-11	1.939e-08	100.413	264.488	-1.3973	9.5667e-09	1.716e-06	253.817	237.493	0.095902	0.63884	1	101.085	90.8619	0.15382	0.59487	1		-//-
AT4G22485	5008156	13.0109	3.65088	1.8334	0.047243	0.56001	26.3778	12.9639	1.0248	0.33122	1	12.4545	3.62291	1.7814	0.061203	0.34493	26.5593	13.4686	0.97961	0.37964	0.94168	Bifunctional inhibitor/lipid-transfer protein/seed storage 2S albumin superfamily protein	sp|Q9S7I2|AIR1_ARATH Putative lipid-binding protein AIR1 OS=Arabidopsis thaliana GN=AIR1 PE=2 SV=1//5.3364e-10
AT4G22505	5008157	37.1627	17.2622	1.1062	0.021618	0.38563	66.2814	42.0737	0.65569	0.30006	1	40.2937	17.1315	1.2339	0.0078948	0.083545	66.7329	38.4584	0.7951	0.21055	0.77707	Bifunctional inhibitor/lipid-transfer protein/seed storage 2S albumin superfamily protein	sp|Q9S7I2|AIR1_ARATH Putative lipid-binding protein AIR1 OS=Arabidopsis thaliana GN=AIR1 PE=2 SV=1//4.05632e-10
AT4G35783	5008183	18.6409	5.37683	1.7936	0.015303	0.3193	19.5062	13.8422	0.49486	0.44223	1	13.2796	5.34042	1.3142	0.11363	0.49834	19.6356	19.2954	0.025216	1	1	DVL17_RTFL6__ROTUNDIFOLIA like 6	-//-
AT5G44568	5008297	44.7323	108.175	-1.274	2.0051e-05	0.0026374	41.5301	136.174	-1.7132	5.3736e-06	0.00054479	130.753	107.384	0.28407	0.35954	0.85527	41.8047	46.2909	-0.14706	0.71343	1		-//-
AT5G41761	6241304	7.07294	18.8693	-1.4157	0.046626	0.55706	5.00437	14.9414	-1.5781	0.061046	0.80674	14.3516	18.7276	-0.38395	0.53482	0.97202	5.03742	7.31912	-0.53899	0.64681	1		-//-
AT4G22300	10723040	19.3264	61.1916	-1.6628	3.8233e-05	0.0044638	31.9862	78.7421	-1.2997	0.00037397	0.019719	75.5636	60.7279	0.31533	0.33319	0.8331	32.1996	19.9992	0.6871	0.16008	0.69742	SOBER1__carboxylesterases	sp|Q84WK4|SOBR1_ARATH Carboxylesterase SOBER1 OS=Arabidopsis thaliana GN=SOBER1 PE=1 SV=1//6.64547e-166
AT1G05680	10723139	14.1459	4.32523	1.7095	0.045714	0.55383	3.49378	10.7656	-1.6236	0.10515	1	10.3106	4.29662	1.2628	0.17732	0.62933	3.51732	14.6382	-2.0572	0.018205	0.22735	UGT74E2__Uridine diphosphate glycosyltransferase 74E2	sp|P0C7P7|U74E1_ARATH UDP-glycosyltransferase 74E1 OS=Arabidopsis thaliana GN=UGT74E1 PE=3 SV=1//0
AT3G26450	814681	3.14653	2.59928	0.27565	0.96011	1	25.4172	23.2878	0.12623	0.90177	1	22.2714	2.57912	3.1102	0.00039309	0.0082943	25.5903	3.25999	2.9727	0.0060787	0.11089	Polyketide cyclase/dehydrase and lipid transport superfamily proteinPolyketide cyclase/dehydrase and lipid transport superfamily proteinPolyketide cyclase/dehydrase and lipid transport superfamily protein	sp|Q9ZVF3|ML328_ARATH MLP-like protein 328 OS=Arabidopsis thaliana GN=MLP328 PE=2 SV=1//4.89956e-109
AT1G14700	814720	17.1261	18.0167	-0.07314	0.90019	1	38.4084	20.1861	0.92806	0.050686	0.73834	19.3526	17.8717	0.11485	0.92693	1	38.6683	17.7183	1.1259	0.015688	0.20703	ATPAP3_PAP3__purple acid phosphatase 3	sp|Q8VYZ2|PPA8_ARATH Purple acid phosphatase 8 OS=Arabidopsis thaliana GN=PAP8 PE=2 SV=1//0
AT2G04039	814938	6.67063	5.37683	0.31107	0.82711	1	0	0.98873	-inf	0.72173	1	0.948545	5.34042	-2.4932	0.15333	0.5837	0	6.90104	-inf	0.0084471	0.13705		sp|Q9SIA5|DTX1_ARATH MATE efflux family protein DTX1 OS=Arabidopsis thaliana GN=DTX1 PE=2 SV=1//0
AT2G07754	815361	18.6881	32.8372	-0.81321	0.11183	0.79357	38.9892	33.0949	0.23647	0.59861	1	31.7454	32.6005	-0.038346	0.99158	1	39.249	19.343	1.0208	0.028905	0.29588	pre-tRNA	-//-
AT2G07681	815392	7.07294	5.31741	0.41159	0.74234	1	19.9556	15.654	0.35026	0.59757	1	14.9916	5.27969	1.5056	0.058435	0.33533	20.0905	7.31912	1.4568	0.031433	0.31059	ABCI4__Cytochrome C assembly protein	sp|P93314|M590_ARATH Uncharacterized mitochondrial cytochrome b-like protein AtMg00590 OS=Arabidopsis thaliana GN=AtMg00590 PE=2 SV=1//0
AT2G11810	815657	23.0168	13.6708	0.7516	0.19814	0.93851	7.99462	9.47576	-0.24521	0.8563	1	9.10375	13.5693	-0.57581	0.44968	0.93053	8.04804	23.8202	-1.5655	0.012759	0.1803	ATMGD3_MGD3_MGDC__monogalactosyldiacylglycerol synthase type C	sp|Q9SI93|MGDG3_ARATH Monogalactosyldiacylglycerol synthase 3, chloroplastic OS=Arabidopsis thaliana GN=MGD3 PE=1 SV=2//0
AT2G12400	815712	118.655	88.9698	0.41539	0.10399	0.77038	281.64	156.355	0.84903	0.00017806	0.010556	149.943	88.2973	0.76397	0.0020824	0.031367	283.531	122.79	1.2073	1.1756e-07	1.3528e-05		-//-
AT4G04720	816235	76.8808	66.6873	0.20521	0.48031	1	187.556	155.256	0.27267	0.26257	1	148.871	66.1898	1.1694	6.5805e-06	0.00026382	188.8	79.5683	1.2466	4.2268e-05	0.0024121	AtCPK21_CPK21__calcium-dependent protein kinase 21	sp|Q38872|CDPK6_ARATH Calcium-dependent protein kinase 6 OS=Arabidopsis thaliana GN=CPK6 PE=1 SV=1//0
AT2G18050	816317	18.097	17.2028	0.073108	0.9321	1	86.5307	91.6457	-0.082854	0.77234	1	87.7941	17.0708	2.3626	3.994e-10	4.5749e-08	87.1045	18.7344	2.2171	1.0132e-07	1.2056e-05	HIS1-3__histone H1-3	sp|P40267|H1_SOLPN Histone H1 OS=Solanum pennellii PE=2 SV=1//2.68233e-26
AT2G18196	816334	9.76996	9.08713	0.10453	0.92087	1	33.5045	12.7431	1.3946	0.0099934	0.25796	12.2077	9.02406	0.43594	0.57382	0.99037	33.727	10.1134	1.7376	0.0015466	0.041525	Heavy metal transport/detoxification superfamily protein	sp|Q9SZN7|HIP26_ARATH Heavy metal-associated isoprenylated plant protein 26 OS=Arabidopsis thaliana GN=HIPP26 PE=1 SV=1//1.37747e-13
AT2G18370	816352	6.48184	3.65088	0.82816	0.51395	1	26.9818	24.1411	0.1605	0.78499	1	23.1468	3.62291	2.6756	0.00041422	0.0087137	27.1621	6.71051	2.0171	0.0014495	0.039683	Bifunctional inhibitor/lipid-transfer protein/seed storage 2S albumin superfamily protein	sp|Q9ZPW9|NLTP8_ARATH Non-specific lipid-transfer protein 8 OS=Arabidopsis thaliana GN=LTP8 PE=3 SV=1//1.21257e-62
AT2G19800	816499	80.6454	31.1112	1.3742	0.1884	0.92903	245.16	72.1272	1.7651	0.00011142	0.0071649	69.3444	30.883	1.167	0.067153	0.36547	246.782	83.5003	1.5634	0.004806	0.095225	MIOX2__myo-inositol oxygenase 2	sp|O82200|MIOX2_ARATH Inositol oxygenase 2 OS=Arabidopsis thaliana GN=MIOX2 PE=2 SV=2//0
AT2G21100	816645	0.449504	5.8135	-3.693	0.061588	0.62649	7.00302	8.02027	-0.19567	0.92943	1	7.71179	5.77123	0.41819	0.74605	1	7.04943	0.465713	3.92	0.024479	0.26784	Disease resistance-responsive (dirigent-like protein) family protein	sp|Q84TH6|DIR23_ARATH Dirigent protein 23 OS=Arabidopsis thaliana GN=DIR23 PE=2 SV=1//1.92254e-127
AT2G21650	816703	56.5363	68.1755	-0.27008	0.41322	1	18.9872	28.8388	-0.60298	0.26494	1	27.693	67.6644	-1.2889	0.00038603	0.0081618	19.1141	58.5053	-1.6139	0.00010151	0.0051226	ATRL2_MEE3_RSM1__Homeodomain-like superfamily protein	sp|Q9SIJ5|RADL2_ARATH Protein RADIALIS-like 2 OS=Arabidopsis thaliana GN=RL2 PE=2 SV=1//4.20963e-59
AT2G22200	816754	4.82542	7.85727	-0.70337	0.51483	1	17.5153	13.0191	0.42798	0.51547	1	12.5162	7.79809	0.68261	0.43214	0.91585	17.631	4.99056	1.8208	0.01544	0.20453	Integrase-type DNA-binding superfamily protein	sp|Q9SIE4|ERF56_ARATH Ethylene-responsive transcription factor ERF056 OS=Arabidopsis thaliana GN=ERF056 PE=2 SV=1//0
AT4G39800	816757	54.1944	63.2354	-0.22259	0.50662	1	111.468	106.12	0.070923	0.82807	1	101.702	62.7548	0.69656	0.014817	0.1329	112.21	56.0815	1.0006	0.00077041	0.024484	ATIPS1_ATMIPS1_MI-1-P SYNTHASE_MIPS1__myo-inositol-1-phosphate synthase 1	sp|Q38862|INO2_ARATH Inositol-3-phosphate synthase isozyme 2 OS=Arabidopsis thaliana GN=IPS2 PE=1 SV=2//0
AT4G39950	816765	230.094	218.774	0.072785	0.72544	1	953.969	427.066	1.1595	5.7364e-10	1.3085e-07	409.385	217.12	0.91496	4.204e-07	2.3247e-05	960.313	238.091	2.012	4.4955e-20	2.6153e-17	CYP79B2__cytochrome P450, family 79, subfamily B, polypeptide 2	sp|Q501D8|C79B3_ARATH Tryptophan N-monooxygenase 2 OS=Arabidopsis thaliana GN=CYP79B3 PE=1 SV=1//0
AT2G22510	816784	12.467	11.5676	0.10803	0.90254	1	30.4679	26.7509	0.1877	0.71106	1	25.6724	11.4817	1.1609	0.047012	0.2903	30.6721	12.9077	1.2487	0.022024	0.25281	hydroxyproline-rich glycoprotein family protein	-//-
AT2G22770	816807	29.4267	16.885	0.80139	0.12505	0.82031	151.564	36.6934	2.0463	5.5322e-08	8.7292e-06	35.2196	16.7614	1.0712	0.028923	0.20965	152.569	30.4461	2.3251	3.4832e-09	5.3247e-07	NAI1__basic helix-loop-helix (bHLH) DNA-binding superfamily protein	sp|Q8S3F1|BH020_ARATH Transcription factor NAI1 OS=Arabidopsis thaliana GN=NAI1 PE=2 SV=1//5.22474e-170
AT2G22860	816817	7.92475	6.6274	0.25792	0.87675	1	66.4514	29.1399	1.1893	0.0019302	0.075293	27.9512	6.57212	2.0885	0.0011798	0.02021	66.8956	8.20291	3.0277	1.2235e-10	2.3726e-08	ATPSK2_PSK2__phytosulfokine 2 precursor	sp|O81003|PSK2_ARATH Phytosulfokines 2 OS=Arabidopsis thaliana GN=PSK2 PE=2 SV=1//1.08055e-45
AT2G22880	816819	7.61684	2.10319	1.8566	0.15245	0.87094	29.5149	11.3428	1.3797	0.015799	0.35689	10.8774	2.08759	2.3814	0.030175	0.21602	29.7104	7.8801	1.9147	0.0011485	0.032935	VQ motif-containing protein	sp|Q9SZG3|VQ29_ARATH VQ motif-containing protein 29 OS=Arabidopsis thaliana GN=VQ29 PE=2 SV=1//2.17093e-28
AT5G54010	816824	2.34191	2.6587	-0.18304	1	1	13.9829	7.22223	0.95314	0.25142	1	6.89809	2.63985	1.3857	0.25465	0.74451	14.0767	2.42383	2.5379	0.0075411	0.12711	UDP-Glycosyltransferase superfamily protein	sp|O81010|U79B8_ARATH UDP-glycosyltransferase 79B8 OS=Arabidopsis thaliana GN=UGT79B8 PE=2 SV=1//0
AT1G73300	816831	39.8822	48.5932	-0.28501	0.48042	1	82.0608	82.2553	-0.0034152	1	1	78.8641	48.2081	0.71009	0.030779	0.21842	82.6033	41.2633	1.0013	0.010955	0.16436	scpl2__serine carboxypeptidase-like 2	sp|O64810|SCP10_ARATH Serine carboxypeptidase-like 10 OS=Arabidopsis thaliana GN=SCPL10 PE=2 SV=1//0
AT2G22955	816832	18.9241	16.5077	0.19708	0.75556	1	64.4605	29.1399	1.1454	0.0030388	0.10683	27.9512	16.3913	0.76998	0.13688	0.54994	64.891	19.5812	1.7286	1.7052e-05	0.0011373	other RNA	sp|O64811|SCP9_ARATH Serine carboxypeptidase-like 9 OS=Arabidopsis thaliana GN=SCPL9 PE=2 SV=1//0
AT2G23030	816833	4.77822	3.82915	0.31945	0.86899	1	21.4894	10.2988	1.0611	0.10165	1	9.86715	3.80509	1.3747	0.15638	0.5906	21.6328	4.94292	2.1298	0.0026746	0.063654	SNRK2-9_SNRK2.9__SNF1-related protein kinase 2.9	sp|O64812|SRK2J_ARATH Serine/threonine-protein kinase SRK2J OS=Arabidopsis thaliana GN=SRK2J PE=1 SV=1//0
AT2G23340	816866	146.754	197.106	-0.42557	0.067035	0.64887	341.258	190.554	0.84066	0.027272	0.50781	182.923	195.626	-0.096861	0.61143	1	343.514	151.823	1.178	0.0056168	0.10522	DEAR3__DREB and EAR motif protein 3	sp|O22174|ERF08_ARATH Ethylene-responsive transcription factor ERF008 OS=Arabidopsis thaliana GN=ERF008 PE=2 SV=1//1.06322e-107
AT2G23540	816886	4.18713	9.08713	-1.1179	0.31043	1	17.4457	13.0994	0.41337	0.57632	1	12.5276	9.02406	0.47327	0.51968	0.96428	17.5644	4.33431	2.0188	0.015851	0.20866	GDSL-like Lipase/Acylhydrolase superfamily protein	sp|O80470|GDL38_ARATH GDSL esterase/lipase At2g23540 OS=Arabidopsis thaliana GN=At2g23540 PE=2 SV=1//0
AT4G30780	816944	18.2611	19.306	-0.080277	0.8925	1	43.4592	31.6946	0.45542	0.27975	1	30.4152	19.1584	0.66682	0.19479	0.65763	43.7501	18.8879	1.2118	0.0059468	0.10925		-//-
AT2G24545	816990	13.9324	23.9283	-0.78028	0.22236	0.97174	31.9939	32.9292	-0.041569	0.95548	1	31.5603	23.7586	0.40966	0.36696	0.86169	32.2069	14.4107	1.1602	0.021727	0.25061	other RNA	sp|Q8LAW2|AFR_ARATH F-box protein AFR OS=Arabidopsis thaliana GN=AFR PE=1 SV=2//0
AT2G25460	817084	12.6086	14.048	-0.15596	0.87816	1	29.4995	11.6991	1.3343	0.020224	0.42078	11.1974	13.9394	-0.316	0.69939	1	29.6956	13.0506	1.1861	0.029305	0.298		-//-
AT2G25625	817103	1.84521	3.09537	-0.74632	0.77313	1	14.4941	9.42054	0.62159	0.41307	1	9.04204	3.07065	1.5581	0.1648	0.60549	14.5908	1.91048	2.933	0.0030009	0.068612		-//-
AT1G75830	817143	25.8307	29.2665	-0.18016	0.69699	1	1.51059	1.56592	-0.051898	1	1	1.51539	29.044	-4.2605	1.4979e-07	9.2032e-06	1.5201	26.7204	-4.1357	4.3232e-05	0.0024537	LCR67_PDF1.1__low-molecular-weight cysteine-rich 67LCR67_PDF1.1__low-molecular-weight cysteine-rich 67LCR67_PDF1.1__low-molecular-weight cysteine-rich 67	sp|O80994|DEF15_ARATH Putative defensin-like protein 15 OS=Arabidopsis thaliana GN=PDF1.2B PE=3 SV=1//6.01243e-53
AT2G27060	817248	82.7221	66.2119	0.32118	0.29765	1	37.9358	48.4478	-0.35287	0.39243	1	46.4787	65.704	-0.49941	0.12808	0.53297	38.1912	85.5961	-1.1643	0.00054126	0.018866	Leucine-rich repeat protein kinase family protein	sp|Q0WR59|Y5020_ARATH Probable inactive receptor kinase At5g10020 OS=Arabidopsis thaliana GN=At5g10020 PE=1 SV=2//9.49648e-174
AT2G27310	817274	62.899	56.7862	0.1475	0.66635	1	151.317	110.542	0.45298	0.085668	0.95146	105.94	56.3648	0.91038	0.0014463	0.023556	152.332	65.0835	1.2269	6.8469e-06	0.00050849	F-box family protein	sp|Q9XIN8|FB119_ARATH F-box protein At2g27310 OS=Arabidopsis thaliana GN=At2g27310 PE=2 SV=1//0
AT2G27690	817315	20.131	8.41278	1.2588	0.060099	0.6189	359.851	49.7325	2.8551	1.7414e-28	2.4364e-25	47.5232	8.35035	2.5087	0.010954	0.10701	362.251	20.8354	4.1199	1.4075e-47	3.2754e-44	CYP94C1__cytochrome P450, family 94, subfamily C, polypeptide 1	sp|Q9ZUX1|C94C1_ARATH Cytochrome P450 94C1 OS=Arabidopsis thaliana GN=CYP94C1 PE=2 SV=1//0
AT5G22940	817357	8.87095	10.2189	-0.20407	0.84196	1	40.9724	42.9269	-0.06723	0.90093	1	41.1691	10.1343	2.0223	0.00011614	0.0030227	41.2462	9.18197	2.1674	3.6996e-05	0.0021463	F8H__FRA8 homolog	sp|Q9ZUV3|IRX7_ARATH Probable glucuronoxylan glucuronosyltransferase IRX7 OS=Arabidopsis thaliana GN=IRX7 PE=2 SV=1//0
AT2G28120	817358	120.458	41.3094	1.544	0.065448	0.64295	249.057	203.929	0.2884	0.24584	1	195.759	41.0116	2.255	1.43e-10	1.7035e-08	250.71	124.705	1.0075	0.025834	0.27699	OTU1__Major facilitator superfamily protein	sp|F4I9E1|NFD4_ARATH Protein NUCLEAR FUSION DEFECTIVE 4 OS=Arabidopsis thaliana GN=NFD4 PE=3 SV=1//6.14532e-30
AT2G28190	817365	8280.04	8361.72	-0.014162	0.89344	1	514.32	422.71	0.283	0.13938	1	405.534	8299.46	-4.3551	3.5291e-186	7.357e-182	517.749	8567.41	-4.0485	8.5418e-105	1.7889e-100	CSD2_CZSOD2__copper/zinc superoxide dismutase 2	sp|O78310|SODC2_ARATH Superoxide dismutase [Cu-Zn] 2, chloroplastic OS=Arabidopsis thaliana GN=CSD2 PE=1 SV=2//7.03128e-118
AT2G28200	817366	37.7313	19.9803	0.91718	0.074083	0.6775	91.9922	89.4775	0.039987	0.92395	1	85.7622	19.8321	2.1125	9.9731e-09	8.3497e-07	92.6042	39.0564	1.2455	0.00018139	0.0081345	C2H2-type zinc finger family protein	sp|Q681X4|ZAT5_ARATH Zinc finger protein ZAT5 OS=Arabidopsis thaliana GN=ZAT5 PE=2 SV=1//0
AT2G29450	817493	3.47691	4.7619	-0.45373	0.79994	1	15.478	2.33379	2.7295	0.0050544	0.15738	2.21708	4.72743	-1.0924	0.54508	0.97504	15.582	3.59342	2.1164	0.010227	0.15609	AT103-1A_ATGSTU1_ATGSTU5_GSTU5__glutathione S-transferase tau 5	sp|Q9ZW26|GSTU6_ARATH Glutathione S-transferase U6 OS=Arabidopsis thaliana GN=GSTU6 PE=2 SV=1//7.21623e-161
AT2G29440	817494	723.853	749.815	-0.050837	0.71121	1	1500.61	666.64	1.1706	9.972e-05	0.0066436	639.191	744.143	-0.21933	0.14117	0.55971	1510.56	749.059	1.0119	0.0004961	0.017695	ATGSTU6_GST24_GSTU6__glutathione S-transferase tau 6	sp|P46421|GSTU5_ARATH Glutathione S-transferase U5 OS=Arabidopsis thaliana GN=GSTU5 PE=2 SV=1//2.6196e-160
AT2G29950	817545	1.93961	7.50073	-1.9513	0.41891	1	17.9956	19.4183	-0.10977	0.91818	1	18.6509	7.43373	1.3271	0.16163	0.59848	18.1155	2.00575	3.175	0.00039848	0.015064	ELF4-L1__ELF4-like 1	sp|O80877|EF4L1_ARATH Protein ELF4-LIKE 1 OS=Arabidopsis thaliana GN=EFL1 PE=2 SV=1//2.87188e-55
AT1G07150	817555	51.594	25.1582	1.0362	0.13403	0.83844	157.568	86.8978	0.85858	0.0028322	0.10106	83.3486	24.9846	1.7381	7.8913e-07	4.072e-05	158.612	53.4089	1.5704	0.00016183	0.0074323	MAPKKK13__mitogen-activated protein kinase kinase kinase 13	sp|Q40541|NPK1_TOBAC Mitogen-activated protein kinase kinase kinase NPK1 OS=Nicotiana tabacum GN=NPK1 PE=1 SV=1//6.93988e-47
AT2G30362	817586	94.9801	57.1635	0.73253	0.27537	1	340.762	136.028	1.3249	0.0014871	0.060953	130.355	56.7349	1.2001	1.1482e-05	0.00042588	343.014	98.3291	1.8026	0.00061267	0.02053	other RNA	sp|O22932|CIPKB_ARATH CBL-interacting serine/threonine-protein kinase 11 OS=Arabidopsis thaliana GN=CIPK11 PE=1 SV=1//0
AT5G42590	817628	37.2324	40.8754	-0.13468	0.82463	1	5.0121	13.762	-1.4572	0.34181	1	13.2682	40.5372	-1.6113	0.14593	0.56862	5.04481	38.5167	-2.9326	3.0742e-05	0.0018716	CYP71A16_MRO__cytochrome P450, family 71, subfamily A, polypeptide 16	sp|O49342|C71AD_ARATH Indoleacetaldoxime dehydratase OS=Arabidopsis thaliana GN=CYP71A13 PE=1 SV=1//0
AT2G31945	817753	7.97194	11.3092	-0.50449	0.64928	1	22.5042	10.2436	1.1355	0.077465	0.91383	9.80544	11.2331	-0.1961	0.92869	1	22.6536	8.25054	1.4572	0.023063	0.25968		-//-
AT2G32030	817763	15.3528	8.35335	0.87807	0.23516	0.98489	3.98958	15.5436	-1.962	0.020936	0.43033	14.8682	8.28962	0.84285	0.25272	0.74203	4.01662	15.8925	-1.9843	0.015082	0.20171	Acyl-CoA N-acyltransferases (NAT) superfamily protein	sp|P05332|YP20_BACLI Uncharacterized N-acetyltransferase p20 OS=Bacillus licheniformis GN=p20 PE=3 SV=1//1.96521e-19
AT2G32200	817778	9.41485	18.1355	-0.94581	0.16096	0.88614	23	24.4171	-0.08626	0.93456	1	23.4554	17.9931	0.38247	0.54818	0.97523	23.1529	9.74295	1.2488	0.042499	0.36664		-//-
AT2G32270	817787	1.93961	2.53986	-0.38898	0.92449	1	57.4884	55.2886	0.056288	0.86697	1	53.1071	2.51839	4.3983	5.7079e-09	5.0852e-07	57.8712	2.00575	4.8506	1.6274e-14	5.3255e-12	ZIP3__zinc transporter 3 precursor	sp|Q9SLG3|ZIP3_ARATH Zinc transporter 3 OS=Arabidopsis thaliana GN=ZIP3 PE=2 SV=1//0
AT2G32340	817795	12.1591	7.30176	0.73572	0.38603	1	3.50151	6.92111	-0.98303	0.43148	1	6.63982	7.24583	-0.12601	0.96683	1	3.52471	12.5849	-1.8361	0.043802	0.37275	TraB family protein	sp|Q58760|Y1365_METJA Uncharacterized protein MJ1365 OS=Methanocaldococcus jannaschii (strain ATCC 43067 / DSM 2661 / JAL-1 / JCM 10045 / NBRC 100440) GN=MJ1365 PE=4 SV=1//3.66087e-27
AT1G05200	817800	44.7548	46.8852	-0.06709	0.87573	1	18.5146	30.2089	-0.70631	0.16342	1	28.9112	46.5399	-0.68684	0.10273	0.47024	18.637	46.3015	-1.3129	0.0033763	0.074626	ATGLR3.4_GLR3.4_GLUR3__glutamate receptor 3.4	sp|Q9SW97|GLR35_ARATH Glutamate receptor 3.5 OS=Arabidopsis thaliana GN=GLR3.5 PE=2 SV=2//6.15675e-47
AT1G05100	817812	9.95875	5.13914	0.95444	0.35152	1	35.9449	10.4645	1.7803	0.0010361	0.045298	10.0523	5.09751	0.97966	0.33644	0.8359	36.1866	10.3039	1.8123	0.00060374	0.020379	MAPKKK18__mitogen-activated protein kinase kinase kinase 18	sp|O22040|ANP1_ARATH Mitogen-activated protein kinase kinase kinase ANP1 OS=Arabidopsis thaliana GN=ANP1 PE=1 SV=2//2.52189e-52
AT2G33380	817901	24.5069	39.2269	-0.67865	0.12426	0.81909	205.714	138.528	0.57046	0.16628	1	132.757	38.9297	1.7698	1.4955e-09	1.4917e-07	207.07	25.3602	3.0295	3.6698e-06	0.00029002	AtCLO3_CLO-3_CLO3_RD20__Caleosin-related family protein	sp|O22788|PXG3_ARATH Probable peroxygenase 3 OS=Arabidopsis thaliana GN=PXG3 PE=1 SV=1//1.71001e-152
AT2G34810	818046	98.0502	97.5401	0.0075244	0.98817	1	268.943	111.862	1.2656	1.0941e-07	1.64e-05	107.259	96.8241	0.14766	0.56145	0.98381	270.734	101.452	1.4161	1.42e-09	2.3234e-07	FAD-binding Berberine family protein	sp|Q9SVG4|RETOL_ARATH Reticuline oxidase-like protein OS=Arabidopsis thaliana GN=At4g20830 PE=1 SV=2//8.13936e-140
AT2G36100	818182	13.1525	22.0835	-0.74764	0.22248	0.97174	37.0215	34.7962	0.089432	0.88614	1	33.3339	21.9197	0.60477	0.19357	0.65621	37.2666	13.6115	1.4531	0.0037721	0.079729	CASP1__Uncharacterised protein family (UPF0497)	sp|Q9SIH5|FB322_ARATH Probable F-box protein At1g60180 OS=Arabidopsis thaliana GN=At2g36090 PE=2 SV=1//0
AT2G36792	818249	18.8297	13.4925	0.48085	0.47318	1	7.01075	15.7645	-1.169	0.12763	1	15.115	13.3871	0.17513	0.85957	1	7.05682	19.4859	-1.4653	0.033123	0.31988	other RNA	sp|Q9ZQ97|U73C4_ARATH UDP-glycosyltransferase 73C4 OS=Arabidopsis thaliana GN=UGT73C4 PE=2 SV=1//0
AT2G36970	818271	30.065	45.3582	-0.59328	0.12994	0.82816	9.47429	32.6281	-1.784	0.0019688	0.076513	31.302	45.0103	-0.524	0.18348	0.63933	9.53856	31.1023	-1.7052	0.0029381	0.067834	UDP-Glycosyltransferase superfamily protein	sp|Q9SJL0|U86A1_ARATH UDP-glycosyltransferase 86A1 OS=Arabidopsis thaliana GN=UGT86A1 PE=2 SV=1//0
AT2G37510	818327	28.2446	23.3935	0.27186	0.61663	1	13.9829	15.5738	-0.15546	0.9001	1	14.9802	23.2121	-0.63182	0.23832	0.72155	14.0767	29.2288	-1.0541	0.047589	0.38886	RNA-binding (RRM/RBD/RNP motifs) family protein	sp|Q9FZ84|RBG6_ARATH Glycine-rich RNA-binding protein 6, mitochondrial OS=Arabidopsis thaliana GN=RBG6 PE=2 SV=1//5.21655e-19
AT2G37870	818363	1.84521	1.66653	0.14694	1	1	26.4783	29.4712	-0.15449	0.8142	1	28.3215	1.65678	4.0954	1.2689e-05	0.00046656	26.6554	1.91048	3.8024	2.5714e-06	0.00021892	Bifunctional inhibitor/lipid-transfer protein/seed storage 2S albumin superfamily protein	-//-
AT3G53960	818366	8.20793	10.0199	-0.28778	0.76872	1	26.9355	11.398	1.2407	0.033131	0.57483	10.9391	9.9464	0.13725	0.92572	1	27.1178	8.48871	1.6756	0.0058036	0.10737	Major facilitator superfamily protein	sp|P0CI03|PTR28_ARATH Protein NRT1/ PTR FAMILY 5.6 OS=Arabidopsis thaliana GN=NPF5.6 PE=2 SV=1//0
AT2G37975	818374	106.472	106.868	-0.0053562	0.96628	1	228.636	223.458	0.033049	0.90277	1	214.534	106.048	1.0165	0.00090945	0.016472	230.149	110.168	1.0629	0.0020617	0.052022	Yos1-like protein	sp|Q9SR77|HBPL1_ARATH Heme-binding-like protein At3g10130, chloroplastic OS=Arabidopsis thaliana GN=At3g10130 PE=2 SV=1//1.82188e-16
AT2G38240	818403	2.88581	3.15479	-0.12857	1	1	38.0054	0.98873	5.2645	3.9872e-10	9.2972e-08	0.948545	3.13138	-1.723	0.46091	0.93391	38.2578	2.98481	3.68	2.3946e-08	3.1943e-06	2-oxoglutarate (2OG) and Fe(II)-dependent oxygenase superfamily protein	sp|Q39224|SRG1_ARATH Protein SRG1 OS=Arabidopsis thaliana GN=SRG1 PE=2 SV=1//4.3355e-80
AT4G08780	818419	19.895	32.5995	-0.71244	0.16382	0.89181	71.8666	66.4356	0.11336	0.74846	1	63.6874	32.3576	0.9769	0.0069046	0.075401	72.351	20.5972	1.8126	5.8171e-05	0.0031975	Peroxidase superfamily protein	sp|P24102|PER22_ARATH Peroxidase 22 OS=Arabidopsis thaliana GN=PER22 PE=1 SV=2//0
AT2G38380	818420	10.7634	11.5081	-0.096527	0.97307	1	52.4454	35.5391	0.56141	0.15458	1	34.0859	11.421	1.5775	0.0031883	0.042882	52.7968	11.1401	2.2447	2.0651e-06	0.00018096	Peroxidase superfamily protein	sp|O80912|PER23_ARATH Peroxidase 23 OS=Arabidopsis thaliana GN=PER23 PE=2 SV=1//0
AT2G38750	818457	99.3762	92.6207	0.10157	0.71548	1	432.073	120.153	1.8464	6.4537e-11	1.7144e-08	115.117	91.9203	0.32464	0.20711	0.67717	434.942	102.838	2.0804	5.4134e-13	1.4918e-10	ANNAT4_AtANN4__annexin 4	sp|Q9ZVJ6|ANXD4_ARATH Annexin D4 OS=Arabidopsis thaliana GN=ANN4 PE=2 SV=1//0
AT2G38760	818458	18.4274	18.4921	-0.0050557	1	1	77.1028	35.3182	1.1264	0.043913	0.68978	33.8391	18.3575	0.88232	0.064342	0.35563	77.6103	19.0678	2.0251	0.0022994	0.056456	ANN3_ANNAT3_AtANN3__annexin 3	sp|Q9SE45|ANXD3_ARATH Annexin D3 OS=Arabidopsis thaliana GN=ANN3 PE=2 SV=2//0
AT2G38780	818461	51.7109	49.6628	0.058304	0.85801	1	116.03	136.47	-0.23408	0.37667	1	130.849	49.3012	1.4082	4.78e-07	2.6223e-05	116.8	53.5148	1.126	0.00016017	0.0074016		-//-
AT3G54700	818479	35.104	32.9173	0.092787	0.88495	1	8.47496	5.3552	0.66227	0.54998	1	5.12443	32.6669	-2.6724	2.0182e-05	0.00069659	8.53255	36.3204	-2.0897	0.00016018	0.0074016	PHT1;7__phosphate transporter 1;7	sp|Q96303|PHT14_ARATH Inorganic phosphate transporter 1-4 OS=Arabidopsis thaliana GN=PHT1-4 PE=1 SV=1//0
AT2G39330	818516	99.6122	95.6359	0.05877	0.83173	1	361.532	231.518	0.643	0.0025507	0.092451	221.82	94.9245	1.2245	4.3725e-08	3.1217e-06	363.959	103.076	1.8201	7.0969e-16	2.5626e-13	JAL23__jacalin-related lectin 23	sp|O80950|JAL22_ARATH Jacalin-related lectin 22 OS=Arabidopsis thaliana GN=JAL22 PE=1 SV=1//0
AT2G39310	818518	20.7693	34.3849	-0.72732	0.13431	0.83844	54.4054	40.1514	0.4383	0.26466	1	38.4584	34.1358	0.17201	0.65832	1	54.7718	21.4916	1.3497	0.0010708	0.031321	JAL22__jacalin-related lectin 22	sp|O80948|JAL23_ARATH Jacalin-related lectin 23 OS=Arabidopsis thaliana GN=JAL23 PE=1 SV=1//0
AT2G39420	818527	43.5254	38.8704	0.16319	0.73894	1	133.476	60.3376	1.1455	9.647e-05	0.0065097	57.811	38.5654	0.58404	0.11298	0.49637	134.365	45.0367	1.577	1.02e-07	1.2069e-05	alpha/beta-Hydrolases superfamily protein	sp|Q9C942|CSE_ARATH Caffeoylshikimate esterase OS=Arabidopsis thaliana GN=CSE PE=1 SV=1//1.01721e-54
AT2G40095	818598	30.3258	21.4686	0.49831	0.32636	1	14.4941	31.8602	-1.1363	0.035718	0.60352	30.6003	21.3067	0.52224	0.30953	0.80691	14.5908	31.3775	-1.1047	0.034169	0.32424	Alpha/beta hydrolase related protein	-//-
AT3G56090	818622	184.301	185.241	-0.0073429	1	1	491.119	467.644	0.070662	0.69599	1	448.712	183.841	1.2873	2.6382e-12	4.0145e-10	494.403	190.742	1.3741	2.1055e-11	4.5932e-09	ATFER3_FER3__ferritin 3	sp|Q9S756|FRI4_ARATH Ferritin-4, chloroplastic OS=Arabidopsis thaliana GN=FER4 PE=2 SV=1//2.3735e-167
AT2G40350	818627	32.3373	24.2462	0.41544	0.36636	1	16.4928	13.5411	0.28449	0.67381	1	13.0214	24.068	-0.88623	0.1175	0.50819	16.6028	33.4679	-1.0114	0.039738	0.35354	Integrase-type DNA-binding superfamily protein	sp|Q8LFR2|DRE2C_ARATH Dehydration-responsive element-binding protein 2C OS=Arabidopsis thaliana GN=DREB2C PE=2 SV=2//0
AT2G40370	818630	0.449504	2.53986	-2.4983	0.41671	1	8.47496	6.50957	0.38065	0.72162	1	6.25811	2.51839	1.3132	0.36166	0.85737	8.53255	0.465713	4.1955	0.0089909	0.14244	LAC5__laccase 5	sp|Q9SIY8|LAC5_ARATH Laccase-5 OS=Arabidopsis thaliana GN=LAC5 PE=2 SV=1//0
AT2G40460	818640	85.6551	80.2779	0.093537	0.73788	1	215.305	128.309	0.74676	0.002234	0.083869	122.902	79.6926	0.62499	0.013811	0.12622	216.746	88.6286	1.2902	1.5472e-07	1.7421e-05	Major facilitator superfamily protein	sp|Q8VZR7|PTR30_ARATH Protein NRT1/ PTR FAMILY 5.1 OS=Arabidopsis thaliana GN=NPF5.1 PE=2 SV=2//0
AT4G20100	818704	19.1376	23.0163	-0.26624	0.6703	1	6.46085	13.0743	-1.0169	0.36341	1	12.5779	22.842	-0.86079	0.13023	0.53829	6.50575	19.8087	-1.6063	0.033825	0.32253	PQ-loop repeat family protein / transmembrane family protein	sp|Q12010|YPQ1_YEAST Probable vacuolar amino acid transporter YPQ1 OS=Saccharomyces cerevisiae (strain ATCC 204508 / S288c) GN=YPQ1 PE=1 SV=1//5.59636e-08
AT2G41190	818718	11.3073	14.2263	-0.33131	0.68923	1	26.4938	47.5945	-0.84514	0.045764	0.70722	45.6033	14.1216	1.6912	0.00027874	0.0062482	26.6702	11.7011	1.1886	0.036513	0.33672	Transmembrane amino acid transporter family protein	sp|P47082|AVT1_YEAST Vacuolar amino acid transporter 1 OS=Saccharomyces cerevisiae (strain ATCC 204508 / S288c) GN=AVT1 PE=1 SV=1//9.17368e-33
AT3G56980	818723	30.3977	21.528	0.49774	0.30299	1	0.495799	0	inf	0.99823	1	0	21.3674	-inf	1.651e-07	9.8901e-06	0.499305	31.4621	-5.9776	1.6286e-09	2.5454e-07	BHLH039_ORG3_bHLH39__basic helix-loop-helix (bHLH) DNA-binding superfamily proteinBHLH039_ORG3_bHLH39__basic helix-loop-helix (bHLH) DNA-binding superfamily protein	sp|Q9ZVB5|BH100_ARATH Transcription factor bHLH100 OS=Arabidopsis thaliana GN=BHLH100 PE=2 SV=1//3.47304e-168
AT2G41380	818736	2.38911	7.06407	-1.564	0.37013	1	11.5193	15.4081	-0.41964	0.58493	1	14.795	7.00292	1.0791	0.20132	0.66713	11.5949	2.47146	2.2301	0.026819	0.28296	S-adenosyl-L-methionine-dependent methyltransferases superfamily protein	sp|Q55EX9|Y8948_DICDI Putative methyltransferase DDB_G0268948 OS=Dictyostelium discoideum GN=DDB_G0268948 PE=1 SV=2//2.06091e-28
AT3G59010	818907	7.92475	5.75407	0.46178	0.68474	1	20.4978	15.4081	0.41178	0.50235	1	14.795	5.7105	1.3734	0.092344	0.44635	20.6342	8.20291	1.3308	0.045643	0.38084	PME35_PME61__pectin methylesterase 61	sp|Q9SKX2|PME16_ARATH Probable pectinesterase/pectinesterase inhibitor 16 OS=Arabidopsis thaliana GN=PME16 PE=2 SV=1//0
AT2G43530	818954	485.381	449.409	0.11109	0.45868	1	1336.87	573.549	1.2209	9.6638e-06	0.00090538	550.33	446.07	0.30303	0.061862	0.34737	1345.74	502.246	1.4219	4.3918e-07	4.5759e-05	Scorpion toxin-like knottin superfamily protein	sp|O22867|DF194_ARATH Defensin-like protein 194 OS=Arabidopsis thaliana GN=ATTI3 PE=3 SV=2//1.33713e-52
AT3G04485	819036	10.8106	16.7661	-0.63311	0.36892	1	25.0064	23.7847	0.07226	0.9207	1	22.8268	16.64	0.45608	0.44188	0.9235	25.1723	11.1877	1.1699	0.045739	0.38123	other RNA	sp|Q6NUT3|MFS12_HUMAN Major facilitator superfamily domain-containing protein 12 OS=Homo sapiens GN=MFSD12 PE=1 SV=2//2.88608e-56
AT2G44550	819065	0	2.53986	-inf	0.22122	0.97128	5.49244	1.97746	1.4738	0.32809	1	1.89709	2.51839	-0.40872	0.92922	1	5.52933	0	inf	0.021779	0.25061	AtGH9B10_GH9B10__glycosyl hydrolase 9B10	sp|O80497|GUN15_ARATH Endoglucanase 15 OS=Arabidopsis thaliana GN=At2g44570 PE=3 SV=1//0
AT2G45760	819184	1.93961	5.25799	-1.4387	0.34345	1	11.0235	14.5298	-0.39843	0.63407	1	13.9699	5.21897	1.4205	0.095599	0.45305	11.0956	2.00575	2.4678	0.028404	0.29347	BAL_BAP2__BON association protein 2	sp|Q58FX0|BAP2_ARATH BON1-associated protein 2 OS=Arabidopsis thaliana GN=BAP2 PE=1 SV=1//2.79624e-151
AT2G46270	819235	9.65084	14.5441	-0.59171	0.39964	1	42.5371	53.3613	-0.32707	0.38086	1	51.1094	14.4309	1.8244	5.4998e-05	0.0016103	42.8181	9.98111	2.1009	0.00036228	0.014182	GBF3__G-box binding factor 3	sp|P42776|GBF3_ARATH G-box-binding factor 3 OS=Arabidopsis thaliana GN=GBF3 PE=1 SV=2//0
AT2G46680	819280	23.1112	39.4052	-0.76979	0.086368	0.71485	77.9707	85.2164	-0.1282	0.6799	1	81.5474	39.1119	1.06	0.010259	0.10179	78.4906	23.9155	1.7146	3.8522e-06	0.00030216	ATHB-7_ATHB7_HB-7__homeobox 7	sp|P46897|ATHB7_ARATH Homeobox-leucine zipper protein ATHB-7 OS=Arabidopsis thaliana GN=ATHB-7 PE=2 SV=2//9.10588e-151
AT2G46830	819296	20.2254	24.0679	-0.25094	0.66791	1	57.3956	78.6265	-0.45408	0.15989	1	75.2779	23.8858	1.6561	6.1887e-06	0.00024907	57.7824	20.9307	1.465	0.00035471	0.014043	AtCCA1_CCA1__circadian clock associated 1	sp|P92973|CCA1_ARATH Protein CCA1 OS=Arabidopsis thaliana GN=CCA1 PE=1 SV=1//0
AT2G47170	819331	18.1195	30.6359	-0.75768	0.12048	0.81433	82.3479	66.2398	0.31403	0.41988	1	63.3902	30.3972	1.0603	0.016236	0.14126	82.903	18.745	2.1449	3.4225e-08	4.3705e-06	ARF1A1C_BEX1__Ras-related small GTP-binding family protein	sp|O22893|GOLS1_ARATH Galactinol synthase 1 OS=Arabidopsis thaliana GN=GOLS1 PE=1 SV=1//0
AT2G48130	819425	2.79142	4.7619	-0.77054	0.6623	1	17.0195	11.4532	0.57143	0.40462	1	11.0008	4.72743	1.2185	0.1957	0.65892	17.1317	2.88954	2.5678	0.002877	0.066782	Bifunctional inhibitor/lipid-transfer protein/seed storage 2S albumin superfamily protein	sp|Q9LZH5|LTPG2_ARATH Non-specific lipid transfer protein GPI-anchored 2 OS=Arabidopsis thaliana GN=LTPG2 PE=2 SV=1//1.55926e-08
AT2G48140	819426	2.29472	8.53162	-1.8945	0.12452	0.81996	17.9802	14.3642	0.32393	0.63117	1	13.7848	8.4718	0.70233	0.35765	0.85278	18.1007	2.3762	2.9293	0.0008833	0.027193	EDA4__Bifunctional inhibitor/lipid-transfer protein/seed storage 2S albumin superfamily protein	sp|O64864|YLS3_ARATH Protein YLS3 OS=Arabidopsis thaliana GN=YLS3 PE=2 SV=1//1.40828e-06
AT3G04010	819556	15.5416	17.8772	-0.20198	0.79362	1	73.524	33.8929	1.1172	0.0019724	0.076513	32.5591	17.7445	0.87569	0.083337	0.41783	74.0116	16.083	2.2022	5.2591e-08	6.6321e-06	O-Glycosyl hydrolases family 17 protein	sp|Q6NKW9|E138_ARATH Glucan endo-1,3-beta-glucosidase 8 OS=Arabidopsis thaliana GN=At1g64760 PE=1 SV=2//0
AT3G05905	819759	497.854	368.147	0.43544	0.13755	0.84534	1196.86	738.089	0.69739	0.00010688	0.0069372	707.308	365.263	0.9534	1.3925e-05	0.00050573	1204.82	515.233	1.2255	3.9456e-11	8.432e-09	other RNA	-//-
AT3G07195	819907	16.1327	22.4608	-0.47742	0.40334	1	5.48471	59.7604	-3.4457	1.2164e-10	3.0032e-08	57.2441	22.2897	1.3607	0.00068949	0.013151	5.52193	16.6916	-1.5959	0.037742	0.34292	RPM1-interacting protein 4 (RIN4) family protein	-//-
AT3G08040	819995	4.09273	5.8135	-0.50634	0.78016	1	38.997	40.8641	-0.067472	0.86183	1	39.0983	5.77123	2.7602	2.7574e-05	0.00091099	39.2564	4.23905	3.2111	2.2904e-07	2.538e-05	ATFRD3_FRD3_MAN1__MATE efflux family protein	sp|Q9SFB0|FRD3_ARATH MATE efflux family protein FRD3 OS=Arabidopsis thaliana GN=FRD3 PE=1 SV=1//0
AT3G08860	820034	8.82376	6.92452	0.34968	0.72014	1	64.5455	44.2168	0.54572	0.13605	1	42.376	6.87574	2.6237	1.6666e-06	7.7555e-05	64.9724	9.13434	2.8305	4.0794e-07	4.2932e-05	PYD4__PYRIMIDINE 4	sp|Q9SR86|AGT23_ARATH Alanine--glyoxylate aminotransferase 2 homolog 3, mitochondrial OS=Arabidopsis thaliana GN=At3g08860 PE=2 SV=1//0
AT3G08970	820049	18.9713	14.96	0.3427	0.57921	1	4.49311	3.78928	0.24579	0.98636	1	3.60904	14.856	-2.0414	0.054314	0.31895	4.52332	19.6288	-2.1175	0.0050233	0.098025	ATERDJ3A_TMS1__DNAJ heat shock N-terminal domain-containing protein	sp|Q9SR96|DNJ63_ARATH DnaJ protein ERDJ3A OS=Arabidopsis thaliana GN=ERDJ3A PE=1 SV=1//0
AT3G08980	820050	19.7759	16.1512	0.2921	0.6605	1	6.99529	12.9087	-0.88389	0.29727	1	12.3928	16.027	-0.371	0.58102	0.99303	7.04203	20.465	-1.5391	0.023313	0.26033	Peptidase S24/S26A/S26B/S26C family protein	sp|Q6AZD4|IMP2L_DANRE Mitochondrial inner membrane protease subunit 2 OS=Danio rerio GN=immp2l PE=2 SV=1//7.24493e-29
AT3G09250	820082	716.659	805.033	-0.16776	0.21369	0.96387	2306.78	1623.42	0.50684	0.0027699	0.099197	1556.96	798.967	0.96253	1.2106e-11	1.7649e-09	2322.18	741.581	1.6468	1.6787e-21	1.0045e-18	Nuclear transport factor 2 (NTF2) family protein	sp|Q9SR37|BGL23_ARATH Beta-glucosidase 23 OS=Arabidopsis thaliana GN=BGLU23 PE=1 SV=1//0
AT3G09270	820083	10.3139	8.84944	0.22093	0.84979	1	24.0302	20.8738	0.20316	0.72553	1	20.0429	8.78115	1.1906	0.079976	0.40794	24.1885	10.6744	1.1802	0.049462	0.39809	ATGSTU8_GSTU8__glutathione S-transferase TAU 8	sp|Q9SR36|GSTU8_ARATH Glutathione S-transferase U8 OS=Arabidopsis thaliana GN=GSTU8 PE=2 SV=1//6.79598e-163
AT3G12320	820411	29.5931	40.7152	-0.46031	0.27926	1	78.4202	129.795	-0.72693	0.0096553	0.25302	124.406	40.4043	1.6225	4.1849e-08	2.998e-06	78.9455	30.626	1.3661	0.00012438	0.006044	LNK3__	-//-
AT3G12740	820457	53.4842	74.7642	-0.48324	0.11253	0.79494	151.224	199.969	-0.40309	0.09613	1	191.803	74.1815	1.3705	2.1478e-08	1.677e-06	152.243	55.3406	1.46	3.2926e-06	0.00026937	ALIS1__ALA-interacting subunit 1	sp|O81123|ZIP1_ARATH Zinc transporter 1 OS=Arabidopsis thaliana GN=ZIP1 PE=2 SV=1//0
AT1G55610	820538	29.4267	31.8657	-0.11488	0.80911	1	13.9674	33.4762	-1.2611	0.045305	0.70313	32.0151	31.6232	0.017771	0.97133	1	14.0619	30.4461	-1.1145	0.036278	0.33529	BRL1__BRI1 like	sp|Q9LJF3|BRL3_ARATH Receptor-like protein kinase BRI1-like 3 OS=Arabidopsis thaliana GN=BRL3 PE=1 SV=1//0
AT3G13650	820569	18.8769	20.7943	-0.13956	0.82762	1	46.4958	32.2166	0.5293	0.19851	1	30.9203	20.633	0.5836	0.25645	0.74617	46.8051	19.5335	1.2607	0.0040387	0.083497	Disease resistance-responsive (dirigent-like protein) family protein	sp|Q9LID5|DIR7_ARATH Dirigent protein 7 OS=Arabidopsis thaliana GN=DIR7 PE=2 SV=1//5.60198e-123
AT3G14060	820620	18.6881	19.4041	-0.054243	1	1	43.4978	39.4689	0.14022	0.71851	1	37.9304	19.2741	0.97669	0.16576	0.6071	43.7871	19.343	1.1787	0.0091586	0.14389		-//-
AT3G14280	820648	8.06634	6.50856	0.30958	0.90323	1	26.5247	44.3272	-0.74086	0.087583	0.9593	42.4994	6.45067	2.7199	1.7389e-06	8.0378e-05	26.6998	8.34581	1.6777	0.0053669	0.10189		-//-
AT3G14560	820682	35.8614	41.7461	-0.21921	0.627	1	76.4911	70.0894	0.12609	0.70721	1	67.2233	41.4424	0.69785	0.03924	0.25641	77	37.1089	1.0531	0.0022926	0.056364		-//-
AT1G73640	820735	81.1376	87.0242	-0.10104	0.76317	1	167.662	98.2958	0.77035	0.059665	0.79909	94.2877	86.3862	0.12627	0.64666	1	168.768	83.9608	1.0073	0.020182	0.24098	AtRABA6a_RABA6a__RAB GTPase homolog A6AAtRABA6a_RABA6a__RAB GTPase homolog A6A	sp|Q9LK99|RAA1G_ARATH Ras-related protein RABA1g OS=Arabidopsis thaliana GN=RABA1G PE=2 SV=1//8.42913e-156
AT3G15210	820752	510.903	434.188	0.23473	0.16196	0.88879	1280.18	492.639	1.3777	0.0028137	0.10059	472.734	431.009	0.13331	0.53192	0.97045	1288.63	528.644	1.2855	0.004171	0.085894	ATERF-4_ATERF4_ERF4_RAP2.5__ethylene responsive element binding factor 4	sp|O80340|ERF78_ARATH Ethylene-responsive transcription factor 4 OS=Arabidopsis thaliana GN=ERF4 PE=1 SV=1//8.10187e-123
AT3G15350	820767	75.2244	76.1129	-0.016941	0.97134	1	32.4124	47.4289	-0.54922	0.1776	1	45.4182	75.5289	-0.73376	0.024747	0.1887	32.6323	77.8483	-1.2544	0.0003585	0.01406	Core-2/I-branching beta-1,6-N-acetylglucosaminyltransferase family protein	sp|Q9LJR3|SPA3_ARATH Protein SPA1-RELATED 3 OS=Arabidopsis thaliana GN=SPA3 PE=1 SV=1//0
AT5G03350	820768	341.085	296.17	0.20371	0.31562	1	127.557	151.11	-0.24445	0.34639	1	144.942	294.023	-1.0205	0.0016219	0.025576	128.402	352.953	-1.4588	3.5533e-11	7.6719e-09	Legume lectin family proteinLegume lectin family protein	sp|Q9LJR2|LECT2_ARATH Lectin-like protein LEC OS=Arabidopsis thaliana GN=LEC PE=1 SV=1//7.68251e-179
AT1G52410	820839	108.528	85.0632	0.35146	0.51327	1	262.281	141.579	0.8895	0.00012214	0.0077208	135.777	84.3823	0.68623	0.049326	0.29884	264.036	112.279	1.2336	8.339e-08	1.0154e-05	AtTSA1_TSA1__TSK-associating protein 1	sp|Q9LSB4|NAI2_ARATH TSA1-like protein OS=Arabidopsis thaliana GN=NAI2 PE=1 SV=1//0
AT2G33070	820887	564.486	479.112	0.23658	0.10297	0.76518	1325.37	980.378	0.43498	0.01386	0.32463	939.601	475.545	0.98247	7.4224e-11	9.102e-09	1334.26	584.132	1.1917	1.4834e-11	3.3768e-09	ATNSP2_NSP2__nitrile specifier protein 2	sp|Q9SDM9|JAL28_ARATH Nitrile-specifier protein 1 OS=Arabidopsis thaliana GN=NSP1 PE=2 SV=2//0
AT3G16450	820891	7.47524	8.23451	-0.13956	0.94025	1	29.918	15.9552	0.90699	0.16478	1	15.2499	8.16817	0.90071	0.25203	0.74106	30.121	7.7372	1.9609	0.0036779	0.078624	JAL33__Mannose-binding lectin superfamily protein	sp|O04313|JAL31_ARATH PYK10-binding protein 2 OS=Arabidopsis thaliana GN=PBP2 PE=1 SV=1//0
AT3G16430	820893	85.9878	105.041	-0.28875	0.29485	1	336.889	235.318	0.51766	0.014143	0.32796	225.754	104.258	1.1146	5.1965e-07	2.8211e-05	339.135	88.9884	1.9302	1.0714e-16	4.3151e-14	JAL31_PBPII__jacalin-related lectin 31	sp|O04311|JAL33_ARATH Jacalin-related lectin 33 OS=Arabidopsis thaliana GN=JAL33 PE=1 SV=1//0
AT3G16470	820895	368.854	405.245	-0.13575	0.37684	1	854.703	543.124	0.65414	0.00043406	0.022217	520.472	402.187	0.37196	0.021484	0.17101	860.4	381.653	1.1727	1.8859e-10	3.5907e-08	JAL35_JR1__Mannose-binding lectin superfamily protein	sp|O04309|JAL35_ARATH Jacalin-related lectin 35 OS=Arabidopsis thaliana GN=JAL35 PE=1 SV=1//0
AT3G16690	820921	79.434	68.5915	0.21173	0.47072	1	173.55	80.4435	1.1093	3.3829e-05	0.0026392	77.1522	68.0895	0.18027	0.54651	0.97511	174.701	82.1932	1.0878	4.4182e-05	0.0025008	AtSWEET16_SWEET16__Nodulin MtN3 family protein	sp|Q9LUR4|SWT16_ARATH Bidirectional sugar transporter SWEET16 OS=Arabidopsis thaliana GN=SWEET16 PE=2 SV=1//5.80253e-164
AT3G16720	820924	369.917	297.739	0.31315	0.16715	0.89911	175.099	287.058	-0.71317	0.0014077	0.05827	275.286	295.564	-0.10254	0.64218	1	176.258	382.738	-1.1187	8.5527e-06	0.00062194	ATL2_TL2__TOXICOS EN LEVADURA 2	sp|Q8L9T5|ATL2_ARATH RING-H2 finger protein ATL2 OS=Arabidopsis thaliana GN=ATL2 PE=2 SV=2//2.65255e-174
AT3G17250	820986	21.7155	35.9533	-0.7274	0.11289	0.79634	49.9432	27.1625	0.87867	0.035323	0.5989	26.0541	35.6769	-0.45348	0.30179	0.79948	50.2781	22.4707	1.1619	0.0055194	0.10367	Protein phosphatase 2C family protein	sp|Q9LUU7|P2C43_ARATH Probable protein phosphatase 2C 43 OS=Arabidopsis thaliana GN=At3g17250 PE=2 SV=1//0
AT3G17640	821031	56.7251	49.9004	0.18493	0.57536	1	20.9318	24.9642	-0.25416	0.65177	1	23.9102	49.5441	-1.0511	0.031006	0.21918	21.0743	58.6959	-1.4778	0.00030929	0.012549	Leucine-rich repeat (LRR) family protein	sp|Q00874|DR100_ARATH DNA-damage-repair/toleration protein DRT100 OS=Arabidopsis thaliana GN=DRT100 PE=2 SV=2//6.36926e-10
AT3G02150	821061	39.1023	41.3895	-0.082012	0.8696	1	84.0131	72.1722	0.21917	0.53301	1	69.0815	41.078	0.74993	0.024402	0.18675	84.571	40.4642	1.0635	0.001443	0.039619	PTF1_TCP13_TFPD__plastid transcription factor 1	sp|Q9S7W5|TCP13_ARATH Transcription factor TCP13 OS=Arabidopsis thaliana GN=TCP13 PE=1 SV=1//0
AT3G03870	821099	208.048	199.447	0.060913	0.75716	1	468.963	470.48	-0.00466	0.9895	1	451.647	197.956	1.19	2.006e-05	0.00069351	472.083	215.287	1.1328	2.1893e-08	2.9773e-06		-//-
AT5G14740	821134	18167.1	17369.7	0.064758	0.55273	1	1783.5	1529.73	0.22143	0.1964	1	1466.72	17239.2	-3.555	1.0187e-143	1.0618e-139	1795.43	18798.7	-3.3882	6.2966e-83	6.5935e-79	BETA CA2_CA18_CA2__carbonic anhydrase 2	sp|P27140|BCA1_ARATH Beta carbonic anhydrase 1, chloroplastic OS=Arabidopsis thaliana GN=BCA1 PE=1 SV=2//0
AT3G01420	821135	3.28812	1.98435	0.7286	0.80114	1	13.5257	1.56592	3.1106	0.0073357	0.20922	1.51539	1.96614	-0.37567	0.95049	1	13.6143	3.40289	2.0003	0.028542	0.29418	ALPHA-DOX1_DIOX1_DOX1_PADOX-1__Peroxidase superfamily protein	sp|Q9SGH6|DOX1_ARATH Alpha-dioxygenase 1 OS=Arabidopsis thaliana GN=DOX1 PE=1 SV=1//0
AT3G01440	821143	316.104	254.667	0.31179	0.079917	0.69477	144.561	154.026	-0.091494	0.79935	1	147.889	252.737	-0.77312	0.00011568	0.0030145	145.519	327.09	-1.1685	9.7696e-08	1.1692e-05	PQL1_PQL2_PnsL3__PsbQ-like 1	sp|Q9SGH4|PNSL3_ARATH Photosynthetic NDH subunit of lumenal location 3, chloroplastic OS=Arabidopsis thaliana GN=PNSL3 PE=1 SV=1//8.70971e-161
AT3G02030	821175	79.7891	57.8766	0.46321	0.11704	0.80781	35.48	31.4185	0.17539	0.73007	1	30.1066	57.4636	-0.93257	0.047442	0.29219	35.7169	82.5637	-1.2089	0.00041298	0.0155	transferases, transferring acyl groups other than amino-acyl groups;acyltransferases	sp|Q9SGA2|GDPD1_ARATH Glycerophosphodiester phosphodiesterase GDPD1, chloroplastic OS=Arabidopsis thaliana GN=GDPD1 PE=1 SV=1//0
AT3G03190	821227	84.21	112.521	-0.41813	0.22988	0.97995	176.866	101.337	0.80349	0.0021846	0.082607	96.9824	111.686	-0.20365	0.53624	0.9721	178.048	87.1098	1.0314	7.6105e-05	0.0039946	ATGSTF11_ATGSTF6_GSTF11__glutathione S-transferase F11	sp|Q96324|GSTFB_ARATH Glutathione S-transferase F11 OS=Arabidopsis thaliana GN=GSTF11 PE=2 SV=1//2.86144e-157
AT3G18250	821353	10.8578	20.0011	-0.88135	0.24525	0.99899	35.5573	36.8591	-0.051875	0.96874	1	35.4047	19.8378	0.83569	0.17275	0.61943	35.7908	11.2354	1.6715	0.019879	0.23868	Putative membrane lipoprotein	-//-
AT2G07140	821361	20.4861	21.1121	-0.043421	0.9773	1	8.50588	14.6403	-0.78341	0.40544	1	14.0933	20.9423	-0.57141	0.4295	0.91366	8.56213	21.2058	-1.3084	0.039885	0.3537	F-box and associated interaction domains-containing protein	sp|Q9LS58|FB158_ARATH F-box protein At3g18320 OS=Arabidopsis thaliana GN=At3g18320 PE=2 SV=1//0
AT3G18710	821402	52.302	73.2346	-0.48566	0.13704	0.84384	20.4824	27.2177	-0.41016	0.45525	1	26.1159	72.6954	-1.4769	5.0207e-05	0.0014946	20.6194	54.1234	-1.3922	0.00085715	0.026673	ATPUB29_PUB29__plant U-box 29	sp|Q9LSA6|PUB29_ARATH U-box domain-containing protein 29 OS=Arabidopsis thaliana GN=PUB29 PE=1 SV=1//0
AT3G19150	821449	46.6719	41.8856	0.1561	0.70163	1	98.6077	60.0615	0.71526	0.13848	1	57.5024	41.5696	0.46809	0.17988	0.63376	99.2579	48.2967	1.0393	0.028182	0.29219	ACK1_AtKRP6_ICK4_KRP6__KIP-related protein 6	sp|Q0WNX9|KRP6_ARATH Cyclin-dependent kinase inhibitor 6 OS=Arabidopsis thaliana GN=KRP6 PE=1 SV=2//4.57823e-74
AT3G19970	821535	34.632	23.949	0.53214	0.25213	1	110.057	43.9157	1.3254	0.00014208	0.0088216	42.1177	23.7643	0.82563	0.061053	0.34446	110.786	35.8441	1.628	3.7121e-05	0.0021476	alpha/beta-Hydrolases superfamily protein	sp|Q2TBP5|TMM53_BOVIN Transmembrane protein 53 OS=Bos taurus GN=TMEM53 PE=2 SV=1//2.69948e-20
AT3G20340	821578	3.38251	2.10319	0.68551	0.79656	1	17.0349	8.02027	1.0868	0.18427	1	7.71179	2.08759	1.8852	0.14196	0.56121	17.1465	3.49815	2.2932	0.024842	0.26998		-//-
AT3G20360	821582	14.8786	13.3529	0.15608	0.87554	1	32.9546	29.0847	0.18022	0.72116	1	27.8895	13.26	1.0726	0.046264	0.28721	33.176	15.3897	1.1082	0.024991	0.27077	TRAF-like family protein	sp|Q9M2J0|MCC20_ARATH MATH domain and coiled-coil domain-containing protein At3g58260 OS=Arabidopsis thaliana GN=At3g58260 PE=3 SV=1//2.33772e-09
AT3G21770	821731	38.8663	49.1072	-0.33742	0.41341	1	80.8373	63.3892	0.35079	0.2681	1	60.8303	48.7489	0.31942	0.35278	0.85051	81.3829	40.226	1.0166	0.0058117	0.10743	Peroxidase superfamily protein	sp|Q9LSY7|PER30_ARATH Peroxidase 30 OS=Arabidopsis thaliana GN=PER30 PE=1 SV=1//0
AT3G22235	821794	3.73762	4.14697	-0.14994	1	1	17.9879	11.8095	0.60707	0.37348	1	11.3208	4.11445	1.4602	0.12674	0.52916	18.1081	3.8686	2.2268	0.0052081	0.10062		sp|Q94C26|PCC1_ARATH Cysteine-rich and transmembrane domain-containing protein PCC1 OS=Arabidopsis thaliana GN=PCC1 PE=1 SV=1//1.40939e-22
AT3G22630	821833	5.63003	7.48002	-0.4099	0.77711	1	25.4867	20.954	0.28252	0.64131	1	20.0543	7.428	1.4329	0.031382	0.22075	25.6568	5.82672	2.1386	0.0011411	0.032871	PBD1_PRCGB__20S proteasome beta subunit D1	-//-
AT3G22740	821845	70.6574	84.5257	-0.25855	0.3542	1	291.285	154.483	0.91498	6.0205e-05	0.0043122	148.007	83.8793	0.81928	0.0010183	0.017938	293.232	73.1065	2.004	1.1958e-16	4.7252e-14	HMT3__homocysteine S-methyltransferase 3	sp|Q8LAX0|HMT3_ARATH Homocysteine S-methyltransferase 3 OS=Arabidopsis thaliana GN=HMT3 PE=1 SV=2//0
AT3G25100	822101	29.4739	22.4401	0.39336	0.43407	1	14.4787	20.8185	-0.52394	0.41127	1	19.9812	22.284	-0.15737	0.8483	1	14.576	30.4937	-1.0649	0.044297	0.37482	CDC45__cell division cycle 45	sp|O74113|CDC45_SCHPO Cell division control protein 45 homolog OS=Schizosaccharomyces pombe (strain 972 / ATCC 24843) GN=sna41 PE=1 SV=1//1.33638e-58
AT4G12980	822123	21.3851	34.6433	-0.69597	0.15433	0.87395	48.4713	47.8154	0.019655	0.9894	1	45.8502	34.3845	0.41517	0.29691	0.79355	48.7949	22.1373	1.1403	0.0081417	0.13321	Auxin-responsive family protein	sp|Q9LSE7|B561C_ARATH Cytochrome b561 and DOMON domain-containing protein At3g25290 OS=Arabidopsis thaliana GN=At3g25290 PE=2 SV=1//0
AT1G25560	822164	6.57624	6.68683	-0.024059	1	1	18.5301	15.5436	0.25355	0.75202	1	14.8682	6.63284	1.1645	0.13633	0.54897	18.6518	6.80577	1.4545	0.042202	0.36517	AtTEM1_EDF1_TEM1__AP2/B3 transcription factor family proteinAtTEM1_EDF1_TEM1__AP2/B3 transcription factor family proteinAtTEM1_EDF1_TEM1__AP2/B3 transcription factor family protein	sp|Q9LS06|RAVL4_ARATH AP2/ERF and B3 domain-containing transcription factor ARF14 OS=Arabidopsis thaliana GN=ARF14 PE=2 SV=1//0
AT3G25780	822167	129.558	112.461	0.20417	0.41041	1	1078.53	278.22	1.9548	0.0035051	0.11788	266.973	111.625	1.258	3.7369e-09	3.5251e-07	1085.62	134.046	3.0177	0.00011368	0.0056286	AOC3__allene oxide cyclase 3AOC3__allene oxide cyclase 3	sp|Q9LS03|AOC1_ARATH Allene oxide cyclase 1, chloroplastic OS=Arabidopsis thaliana GN=AOC1 PE=1 SV=1//1.02756e-161
AT3G25770	822169	18.5218	7.30176	1.3429	0.064602	0.63944	67.5899	35.5089	0.92863	0.11559	1	33.9739	7.24583	2.2292	0.00024936	0.005744	68.0347	19.1631	1.8279	0.0045029	0.09138	AOC2__allene oxide cyclase 2	sp|Q9LS01|AOC3_ARATH Allene oxide cyclase 3, chloroplastic OS=Arabidopsis thaliana GN=AOC3 PE=2 SV=1//1.17636e-178
AT3G26270	822223	28.2446	45.4177	-0.68528	0.094362	0.73971	65.0259	126.914	-0.96476	0.00095152	0.042396	121.734	45.071	1.4335	1.0059e-06	5.0166e-05	65.4569	29.2288	1.1632	0.0019461	0.049824	CYP71B25__cytochrome P450, family 71, subfamily B, polypeptide 25CYP71B25__cytochrome P450, family 71, subfamily B, polypeptide 25	sp|O65785|C71B3_ARATH Cytochrome P450 71B3 OS=Arabidopsis thaliana GN=CYP71B3 PE=2 SV=2//0
AT5G14480	822249	15.0449	19.0683	-0.3419	0.57625	1	4.99664	9.53097	-0.93167	0.37109	1	9.16546	18.9155	-1.0453	0.12188	0.51832	5.03002	15.5697	-1.6301	0.039673	0.35311	beta-1,4-N-acetylglucosaminyltransferase family proteinbeta-1,4-N-acetylglucosaminyltransferase family protein	-//-
AT3G26210	822298	21.0997	32.8786	-0.63993	0.36851	1	2.99798	18.018	-2.5874	0.003039	0.10683	17.3207	32.612	-0.91291	0.21005	0.68144	3.01801	21.8251	-2.8543	0.0032928	0.073441	CYP71B23__cytochrome P450, family 71, subfamily B, polypeptide 23	sp|Q9LW27|C71BF_ARATH Bifunctional dihydrocamalexate synthase/camalexin synthase OS=Arabidopsis thaliana GN=CYP71B15 PE=1 SV=1//0
AT5G40800	822344	5.72443	4.82132	0.2477	0.90444	1	23.5113	27.4636	-0.22417	0.67229	1	26.3124	4.78816	2.4582	0.00028577	0.0063512	23.667	5.92198	1.9987	0.0027051	0.063927		-//-
AT3G28220	822448	202.913	160.995	0.33384	0.1143	0.80141	769.984	296.785	1.3754	0.00028193	0.015605	284.749	159.773	0.83367	3.6009e-05	0.0011305	775.078	209.947	1.8843	6.768e-06	0.00050442	TRAF-like family protein	sp|Q9FPT1|UBP12_ARATH Ubiquitin carboxyl-terminal hydrolase 12 OS=Arabidopsis thaliana GN=UBP12 PE=1 SV=2//2.16657e-08
AT3G28560	822484	35.4344	119.968	-1.7594	0.11372	0.79947	79.0319	266.801	-1.7553	6.7758e-05	0.0047878	255.385	118.972	1.1021	0.059153	0.33804	79.5557	36.6538	1.118	0.0050589	0.098283	BCS1 AAA-type ATPaseBCS1 AAA-type ATPase	sp|Q54DY9|BCS1B_DICDI Probable mitochondrial chaperone BCS1-B OS=Dictyostelium discoideum GN=bcsl1b PE=3 SV=1//1.59347e-29
AT3G29000	822540	19.3264	16.3295	0.2431	0.7072	1	5.0121	31.554	-2.6543	0.00086551	0.039315	30.1797	16.2092	0.89677	0.082361	0.41513	5.04481	19.9992	-1.9871	0.0064314	0.11444	Calcium-binding EF-hand family protein	sp|Q9MBG5|CML30_ARATH Probable calcium-binding protein CML30 OS=Arabidopsis thaliana GN=CML30 PE=2 SV=1//2.59789e-105
AT3G29575	822619	37.2099	45.3375	-0.28502	0.49622	1	126.008	145.233	-0.20485	0.43874	1	139.313	45.0046	1.6302	7.3876e-09	6.3856e-07	126.845	38.5061	1.7199	2.4631e-08	3.2444e-06	AFP3__ABI five binding protein 3	sp|Q94F39|AFP3_ARATH Ninja-family protein AFP3 OS=Arabidopsis thaliana GN=AFP3 PE=1 SV=1//2.03082e-142
AT3G29590	822623	2.38911	4.38466	-0.87599	0.70227	1	11.4652	6.28871	0.86643	0.34608	1	6.01126	4.35735	0.46422	0.7105	1	11.5432	2.47146	2.2236	0.026965	0.28407	AT5MAT__HXXXD-type acyl-transferase family protein	sp|Q9LJB4|5MAT_ARATH Malonyl-CoA:anthocyanidin 5-O-glucoside-6&apos;&apos;-O-malonyltransferase OS=Arabidopsis thaliana GN=5MAT PE=1 SV=1//0
AT3G30340	822735	8.27986	10.0793	-0.28372	0.84496	1	21.9852	9.99773	1.1369	0.071941	0.88133	9.60888	10.0071	-0.058587	1	1	22.1321	8.57336	1.3682	0.036079	0.33419	UMAMIT32__nodulin MtN21 /EamA-like transporter family protein	sp|Q9LI65|WTR24_ARATH WAT1-related protein At3g30340 OS=Arabidopsis thaliana GN=At3g30340 PE=2 SV=1//0
AT3G49110	823067	55.0709	65.8941	-0.25886	0.45739	1	134.994	114.522	0.23727	0.39868	1	109.684	65.3946	0.74611	0.006849	0.075104	135.892	57.0023	1.2534	1.4069e-05	0.00095973	ATPCA_ATPRX33_PRX33_PRXCA__peroxidase CA	sp|Q9LHB9|PER32_ARATH Peroxidase 32 OS=Arabidopsis thaliana GN=PER32 PE=1 SV=3//0
AT3G44370	823562	70.5878	48.0764	0.55409	0.091887	0.73141	35.395	39.5242	-0.15919	0.84042	1	37.9921	47.7109	-0.32862	0.35564	0.85113	35.6355	73.0483	-1.0355	0.0032344	0.072603	Membrane insertion protein, OxaA/YidC with tetratricopeptide repeat domain	sp|Q0WUC5|ALB33_ARATH ALBINO3-like protein 3, mitochondrial OS=Arabidopsis thaliana GN=ALB3L3 PE=2 SV=1//0
AT3G44735	823603	80.0026	101.886	-0.34884	0.20809	0.95402	172.83	167.095	0.048678	0.83643	1	160.304	101.126	0.66465	0.0054191	0.063934	173.987	82.7912	1.0714	3.4391e-05	0.002052	ATPSK3_PSK1_PSK3__PHYTOSULFOKINE 3 PRECURSOR	sp|Q8LA14|PSK6_ARATH Putative phytosulfokines 6 OS=Arabidopsis thaliana GN=PSK6 PE=2 SV=2//5.47414e-53
AT3G44990	823634	199.218	320.386	-0.68547	0.080512	0.6968	77.8393	101.508	-0.38302	0.20105	1	97.3299	317.906	-1.7076	3.2294e-08	2.4304e-06	78.3648	206.073	-1.3949	0.033406	0.32049	ATXTR8_AtXTH31_XTH31_XTR8__xyloglucan endo-transglycosylase-related 8	sp|P93046|XTH31_ARATH Xyloglucan endotransglucosylase/hydrolase protein 31 OS=Arabidopsis thaliana GN=XTH31 PE=1 SV=2//0
AT3G46700	823818	9.95875	12.4409	-0.32105	0.69107	1	23.9761	28.0709	-0.22748	0.71584	1	26.9913	12.3433	1.1288	0.11456	0.50054	24.1367	10.3039	1.228	0.039309	0.35151	UDP-Glycosyltransferase superfamily protein	sp|Q9SNB0|U76E6_ARATH UDP-glycosyltransferase 76E6 OS=Arabidopsis thaliana GN=UGT76E6 PE=2 SV=1//0
AT5G37950	823820	75.3885	76.2705	-0.016781	0.97637	1	29.9335	35.4537	-0.24418	0.62093	1	33.9122	75.7054	-1.1586	0.00096836	0.017284	30.1358	78.0018	-1.372	0.00013517	0.0064891	UDP-Glycosyltransferase superfamily protein	sp|Q9SNB1|U7E11_ARATH UDP-glycosyltransferase 76E11 OS=Arabidopsis thaliana GN=UGT76E11 PE=2 SV=1//0
AT3G46880	823841	6.71783	18.0554	-1.4264	0.050681	0.57351	20.9704	16.8084	0.31917	0.6064	1	16.1253	17.9267	-0.15278	0.86549	1	21.1113	6.94867	1.6032	0.015861	0.20866		-//-
AT3G47640	823918	67.0142	95.4784	-0.51071	0.063133	0.63445	16.4387	12.8535	0.35493	0.6223	1	12.3311	94.748	-2.9418	3.2644e-14	6.5436e-12	16.551	69.3332	-2.0666	1.6715e-06	0.00014896	PYE__basic helix-loop-helix (bHLH) DNA-binding superfamily protein	sp|Q9SN74|BH047_ARATH Transcription factor bHLH47 OS=Arabidopsis thaliana GN=BHLH47 PE=2 SV=1//1.40495e-163
AT3G47790	823929	16.8901	11.3299	0.57604	0.42398	1	5.98051	12.2211	-1.031	0.23404	1	11.7025	11.2388	0.05833	1	1	6.02124	17.4801	-1.5376	0.036575	0.33684	ABCA8_ATATH7_ATH7__ABC2 homolog 7	sp|Q9STT8|AB4A_ARATH ABC transporter A family member 4 OS=Arabidopsis thaliana GN=ABCA4 PE=3 SV=2//0
AT3G48020	823957	3.69042	2.59928	0.50567	0.82882	1	13.5102	15.9853	-0.24269	0.77756	1	15.3619	2.57912	2.5744	0.0062959	0.07087	13.5996	3.82097	1.8315	0.039843	0.3537		-//-
AT3G48160	823971	20.8637	18.6109	0.16485	0.79014	1	8.50588	16.9991	-0.99893	0.15733	1	16.2601	18.4789	-0.18454	0.86119	1	8.56213	21.5869	-1.3341	0.039158	0.35107	DEL1_E2FE_E2L3__DP-E2F-like 1	sp|Q8LSZ4|E2FE_ARATH E2F transcription factor-like E2FE OS=Arabidopsis thaliana GN=E2FE PE=2 SV=1//0
AT3G48350	823993	49.8185	38.6714	0.36541	0.33765	1	109.623	71.2136	0.62233	0.15886	1	68.245	38.3774	0.83046	0.016274	0.14153	110.346	51.5566	1.0978	0.027103	0.28495	CEP3__Cysteine proteinases superfamily protein	sp|Q9STL5|CEP3_ARATH KDEL-tailed cysteine endopeptidase CEP3 OS=Arabidopsis thaliana GN=CEP3 PE=2 SV=1//0
AT3G49160	824077	4.87262	6.30958	-0.37285	0.77942	1	66.4437	59.8708	0.15028	0.68776	1	57.3675	6.26276	3.1954	4.8357e-10	5.4492e-08	66.8882	5.03819	3.7308	2.4496e-13	6.9328e-11	pyruvate kinase family protein	sp|Q9M3B6|PKP4_ARATH Plastidial pyruvate kinase 4, chloroplastic OS=Arabidopsis thaliana GN=PKP4 PE=2 SV=1//0
AT3G50290	824190	3.38251	7.79785	-1.205	0.28163	1	12.9758	5.29998	1.2918	0.14613	1	5.06271	7.73736	-0.61193	0.60563	1	13.0633	3.49815	1.9009	0.032973	0.3194	HXXXD-type acyl-transferase family protein	sp|Q9SND9|Y3028_ARATH Uncharacterized acetyltransferase At3g50280 OS=Arabidopsis thaliana GN=At3g50280 PE=3 SV=1//0
AT3G50800	824244	25.6419	14.96	0.77739	0.15626	0.87602	11.9842	21.3104	-0.83042	0.17516	1	20.3743	14.856	0.4557	0.48024	0.94612	12.0647	26.5298	-1.1368	0.046449	0.38374		-//-
AT3G51420	824308	84.2594	102.899	-0.28832	0.2683	1	340.306	134.708	1.337	4.0397e-09	8.1517e-07	129.036	102.115	0.33758	0.17142	0.61676	342.578	87.1838	1.9743	1.6789e-17	7.6439e-15	ATSSL4_SSL4__strictosidine synthase-like 4ATSSL4_SSL4__strictosidine synthase-like 4	sp|Q9SD04|SSL7_ARATH Protein STRICTOSIDINE SYNTHASE-LIKE 7 OS=Arabidopsis thaliana GN=SSL7 PE=2 SV=1//0
AT3G53980	824565	16.1327	12.3013	0.39117	0.56702	1	69.922	56.192	0.31538	0.35834	1	53.8819	12.2162	2.141	2.611e-06	0.00011508	70.3908	16.6916	2.0763	2.9304e-07	3.1798e-05	Bifunctional inhibitor/lipid-transfer protein/seed storage 2S albumin superfamily protein	-//-
AT3G54420	824608	18.4746	31.5686	-0.77295	0.11004	0.78968	43.5287	35.8954	0.27817	0.52361	1	34.4059	31.3195	0.13559	0.81482	1	43.8167	19.1154	1.1967	0.0074008	0.12605	ATCHITIV_ATEP3_CHIV_EP3__homolog of carrot EP3-3 chitinase	sp|P27054|CHI4_PHAVU Endochitinase PR4 OS=Phaseolus vulgaris GN=CHI4 PE=2 SV=1//3.16241e-132
AT3G08510	824760	7.52244	9.34553	-0.31308	0.77022	1	33.5509	13.0994	1.3569	0.053149	0.75929	12.5276	9.27269	0.43406	0.59269	0.99657	33.7714	7.78483	2.1171	0.0052237	0.10064	ATPLC2_PLC2__phospholipase C 2	sp|Q9LY51|PLCD7_ARATH Phosphoinositide phospholipase C 7 OS=Arabidopsis thaliana GN=PLC7 PE=1 SV=1//0
AT3G56000	824766	14.9033	10.3971	0.51945	0.48344	1	34.4729	22.8211	0.5951	0.23495	1	21.828	10.3165	1.0812	0.080489	0.40932	34.7035	15.4268	1.1696	0.020522	0.24315	ATCSLA14_CSLA14__cellulose synthase like A14	sp|Q84W06|CSLAE_ARATH Probable mannan synthase 14 OS=Arabidopsis thaliana GN=CSLA14 PE=2 SV=2//0
AT2G40750	824807	416.737	510.28	-0.29215	0.10509	0.77404	139.495	555.028	-1.9923	1.3288e-07	1.9366e-05	531.43	506.532	0.069226	0.73131	1	140.423	431.256	-1.6188	3.1768e-14	1.0081e-11	ATWRKY54_WRKY54__WRKY DNA-binding protein 54	sp|Q9LY00|WRK70_ARATH Probable WRKY transcription factor 70 OS=Arabidopsis thaliana GN=WRKY70 PE=2 SV=1//0
AT2G41240	824865	20.4389	7.18291	1.5087	0.065582	0.64295	0	0	NA	NA	NA	0	7.12438	-inf	0.0063292	0.071053	0	21.1582	-inf	2.7964e-05	0.0017276	BHLH100__basic helix-loop-helix protein 100	sp|Q9M1K0|ORG3_ARATH Transcription factor ORG3 OS=Arabidopsis thaliana GN=ORG3 PE=1 SV=1//9.37955e-173
AT3G57020	824868	4.87262	10.8338	-1.1528	0.19466	0.93337	15.9892	10.4645	0.6116	0.38758	1	10.0523	10.7473	-0.096448	0.92155	1	16.0961	5.03819	1.6757	0.028814	0.29566	Calcium-dependent phosphotriesterase superfamily protein	sp|Q9M1J7|SSL8_ARATH Protein STRICTOSIDINE SYNTHASE-LIKE 8 OS=Arabidopsis thaliana GN=SSL8 PE=2 SV=1//0
AT3G57010	824869	88.8489	104.408	-0.23281	0.35107	1	196.472	209.169	-0.090344	0.70523	1	200.598	103.596	0.95334	3.4921e-05	0.0011047	197.78	91.9362	1.1052	8.7673e-06	0.00063534	Calcium-dependent phosphotriesterase superfamily protein	sp|Q9M1J6|SSL9_ARATH Protein STRICTOSIDINE SYNTHASE-LIKE 9 OS=Arabidopsis thaliana GN=SSL9 PE=2 SV=1//0
AT2G41870	824921	9.65084	9.84162	-0.028241	0.9966	1	31.5136	31.2278	0.013143	1	1	29.9717	9.76422	1.618	0.0053665	0.063588	31.7224	9.98111	1.6682	0.0022593	0.055797	Remorin family protein	-//-
AT3G57680	824937	9.91155	16.27	-0.71504	0.3184	1	25.9207	24.8537	0.060641	0.9701	1	23.7868	16.1484	0.55876	0.30603	0.80269	26.097	10.2563	1.3474	0.044243	0.37482	Peptidase S41 family protein	sp|F4J3G5|CTPA3_ARATH Carboxyl-terminal-processing peptidase 3, chloroplastic OS=Arabidopsis thaliana GN=CTPA3 PE=3 SV=1//0
AT3G58550	825024	2.38911	8.03553	-1.7499	0.15513	0.87495	16.5005	15.1873	0.11965	0.91417	1	14.5482	7.98026	0.86633	0.23525	0.71733	16.6102	2.47146	2.7486	0.0019732	0.050261	Bifunctional inhibitor/lipid-transfer protein/seed storage 2S albumin superfamily protein	sp|O64864|YLS3_ARATH Protein YLS3 OS=Arabidopsis thaliana GN=YLS3 PE=2 SV=1//2.18343e-27
AT3G59068	825076	16.3462	28.7497	-0.81459	0.1863	0.9271	34.9997	29.1399	0.26434	0.57745	1	27.9512	28.5468	-0.030416	1	1	35.2324	16.9192	1.0582	0.032186	0.31424		sp|Q9LYS9|B561H_ARATH Cytochrome b561 and DOMON domain-containing protein At3g59070 OS=Arabidopsis thaliana GN=At3g59070 PE=3 SV=1//0
AT1G34047	825163	20.9356	15.3373	0.44892	0.42975	1	184.976	178.965	0.047659	0.82397	1	171.849	15.2261	3.4965	8.8596e-12	1.3007e-09	186.207	21.6716	3.103	8.1159e-23	5.6657e-20	Defensin-like (DEFL) family protein	sp|Q94JR6|DF206_ARATH Defensin-like protein 206 OS=Arabidopsis thaliana GN=At3g59930 PE=3 SV=1//1.4748e-42
AT2G44940	825220	8.20793	11.0121	-0.42399	0.61999	1	23.9916	7.55351	1.6673	0.010035	0.25841	7.26837	10.9295	-0.58852	0.48511	0.9483	24.1515	8.48871	1.5085	0.013402	0.18625	Integrase-type DNA-binding superfamily protein	sp|Q9M210|ERF35_ARATH Ethylene-responsive transcription factor ERF035 OS=Arabidopsis thaliana GN=ERF035 PE=2 SV=1//1.41859e-125
AT3G62260	825399	20.0119	19.9803	0.0022761	1	1	57.0158	56.9046	0.0028149	1	1	54.5219	19.8321	1.459	0.00042591	0.0089325	57.394	20.7031	1.4711	0.00031333	0.012668	Protein phosphatase 2C family protein	sp|Q3EAF9|P2C49_ARATH Probable protein phosphatase 2C 49 OS=Arabidopsis thaliana GN=At3g62260 PE=2 SV=1//0
AT2G47630	825461	26.5185	26.2512	0.014613	1	1	58.5496	43.2281	0.43769	0.24923	1	41.4274	26.0398	0.66987	0.13144	0.53919	58.9363	27.4506	1.1023	0.030934	0.30723	alpha/beta-Hydrolases superfamily protein	sp|Q9C942|CSE_ARATH Caffeoylshikimate esterase OS=Arabidopsis thaliana GN=CSE PE=1 SV=1//1.88871e-59
AT3G63010	825476	21.8099	18.0554	0.27255	0.64121	1	50.5086	34.5503	0.54783	0.17287	1	33.1374	17.9267	0.88635	0.067197	0.36547	50.8439	22.566	1.1719	0.0048322	0.095544	ATGID1B_GID1B__alpha/beta-Hydrolases superfamily protein	sp|Q9LYC1|GID1B_ARATH Gibberellin receptor GID1B OS=Arabidopsis thaliana GN=GID1B PE=1 SV=1//0
AT4G06744	826147	14.0987	25.9928	-0.88255	0.11216	0.79388	38.4702	38.5053	-0.0013125	1	1	36.9316	25.7912	0.51797	0.26284	0.75449	38.7275	14.5906	1.4083	0.0039747	0.082392	Leucine-rich repeat (LRR) family protein	sp|Q8W3M4|Y4744_ARATH Uncharacterized protein At4g06744 OS=Arabidopsis thaliana GN=At4g06744 PE=2 SV=1//0
AT1G46768	826148	44.1884	26.2899	0.74916	0.072017	0.66725	120.98	18.2087	2.7321	5.5379e-14	2.1131e-11	17.4555	26.0948	-0.58008	0.28662	0.78148	121.786	45.7299	1.4131	3.0904e-06	0.00025582	RAP2.1__related to AP2 1	sp|Q8W3M3|RAP29_ARATH Ethylene-responsive transcription factor RAP2-9 OS=Arabidopsis thaliana GN=RAP2-9 PE=2 SV=1//7.10903e-85
AT4G07960	826301	7.07294	6.98394	0.018269	1	1	19.9711	7.4983	1.4133	0.040393	0.65358	7.20666	6.93647	0.055129	1	1	20.1053	7.31912	1.4578	0.03141	0.31059	ATCSLC12_CSLC12__Cellulose-synthase-like C12	sp|Q9ZQB9|CSLCC_ARATH Probable xyloglucan glycosyltransferase 12 OS=Arabidopsis thaliana GN=CSLC12 PE=1 SV=1//0
AT2G46430	826427	17.3868	17.084	0.02535	1	1	41.5378	53.0049	-0.3517	0.35404	1	50.7894	16.9493	1.5833	0.00033686	0.0072849	41.8121	17.9935	1.2164	0.008424	0.13687	ATCNGC3_CNGC3_CNGC3.C__cyclic nucleotide gated channel 3ATCNGC3_CNGC3_CNGC3.C__cyclic nucleotide gated channel 3	sp|Q9LD40|CNG13_ARATH Putative cyclic nucleotide-gated ion channel 13 OS=Arabidopsis thaliana GN=CNGC13 PE=3 SV=2//0
AT4G10310	826623	5.08613	13.0558	-1.3601	0.12198	0.81597	16.0124	16.3417	-0.029362	1	1	15.6819	12.9563	0.27544	0.73334	1	16.1183	5.26574	1.614	0.041125	0.35887	ATHKT1_HKT1_HKT1;1__high-affinity K+ transporter 1	sp|Q84TI7|HKT1_ARATH Sodium transporter HKT1 OS=Arabidopsis thaliana GN=HKT1 PE=1 SV=1//0
AT4G10380	826630	35.0096	38.7308	-0.14573	0.7393	1	84.7883	87.3094	-0.042272	0.92638	1	83.7303	38.4382	1.1232	0.00064929	0.012568	85.3625	36.2251	1.2366	0.010042	0.15429	AtNIP5;1_NIP5;1_NLM6_NLM8__NOD26-like intrinsic protein 5;1	sp|Q9SV84|NIP51_ARATH Probable aquaporin NIP5-1 OS=Arabidopsis thaliana GN=NIP5-1 PE=2 SV=1//0
AT4G01430	826685	6.12673	16.1512	-1.3985	0.068505	0.65591	21.0091	22.9064	-0.12474	0.87922	1	22.0017	16.027	0.45711	0.46888	0.93608	21.1483	6.34006	1.738	0.011329	0.16743	UMAMIT29__nodulin MtN21 /EamA-like transporter family protein	sp|Q9M131|WTR28_ARATH WAT1-related protein At4g01430 OS=Arabidopsis thaliana GN=At4g01430 PE=2 SV=1//0
AT4G11210	826721	8.11354	13.0351	-0.684	0.62602	1	26.9818	22.9064	0.23624	0.65012	1	22.0017	12.9506	0.7646	0.32776	0.82673	27.1621	8.39344	1.6943	0.0044411	0.090213	Disease resistance-responsive (dirigent-like protein) family protein	sp|Q9T017|DIR13_ARATH Dirigent protein 13 OS=Arabidopsis thaliana GN=DIR13 PE=2 SV=1//3.7344e-130
AT2G18170	826735	79.0564	69.4648	0.1866	0.5184	1	163.99	127.712	0.36072	0.1483	1	122.547	68.9511	0.8297	0.0021184	0.031764	165.081	81.8122	1.0128	0.00010973	0.0054849	ATMPK7_MPK7__MAP kinase 7	sp|Q39025|MPK5_ARATH Mitogen-activated protein kinase 5 OS=Arabidopsis thaliana GN=MPK5 PE=2 SV=2//0
AT4G11670	826771	24.0102	22.7786	0.07597	0.951	1	10.9849	14.0881	-0.35896	0.63331	1	13.4762	22.5991	-0.74585	0.20627	0.67562	11.0587	24.8469	-1.1679	0.046072	0.38219	Protein of unknown function (DUF810)	sp|Q9T0D3|HFB2B_ARATH Heat stress transcription factor B-2b OS=Arabidopsis thaliana GN=HSFB2B PE=2 SV=1//2.27103e-169
AT4G11911	826798	4.28152	4.52421	-0.079542	1	1	24.526	25.8977	-0.078508	0.89348	1	24.797	4.48453	2.4671	0.00058783	0.011656	24.6878	4.42958	2.4786	0.00038387	0.014617		sp|Q66WT5|SGR2_ARATH Protein STAY-GREEN 2, chloroplastic OS=Arabidopsis thaliana GN=SGR2 PE=2 SV=1//0
AT4G12000	826807	34.0881	25.1789	0.43705	0.33165	1	108.5	51.3286	1.0799	0.00062756	0.029864	49.1506	24.9903	0.97584	0.015907	0.13939	109.222	35.2831	1.6302	5.2218e-07	5.3347e-05	SNARE associated Golgi protein family	sp|Q55909|Y305_SYNY3 TVP38/TMEM64 family membrane protein slr0305 OS=Synechocystis sp. (strain PCC 6803 / Kazusa) GN=slr0305 PE=3 SV=1//5.32172e-12
AT4G12080	826816	21.2188	25.5562	-0.26833	0.61994	1	44.9543	37.2154	0.27256	0.50098	1	35.7247	25.3604	0.49435	0.29752	0.79427	45.2554	21.9574	1.0434	0.016015	0.21025	AHL1_ATAHL1__AT-hook motif nuclear-localized protein 1	sp|Q8VYJ2|AHL1_ARATH AT-hook motif nuclear-localized protein 1 OS=Arabidopsis thaliana GN=AHL1 PE=1 SV=1//1.37231e-166
AT4G12090	826817	7.07294	3.27364	1.1114	0.34679	1	0.495799	1.45549	-1.5537	0.7854	1	1.39196	3.25283	-1.2246	0.61899	1	0.499305	7.31912	-3.8737	0.021709	0.25061	Cornichon family protein	sp|Q9SZ74|CNIH5_ARATH Protein cornichon homolog 5 OS=Arabidopsis thaliana GN=At4g12090 PE=2 SV=2//8.46786e-95
AT4G13110	826925	22.8505	27.6593	-0.27554	0.57554	1	59.5025	30.6205	0.95845	0.016629	0.36925	29.2929	27.448	0.093851	0.85016	1	59.898	23.6403	1.3413	0.00066494	0.021793	BSD domain-containing protein	sp|Q3SX22|BSDC1_BOVIN BSD domain-containing protein 1 OS=Bos taurus GN=BSDC1 PE=2 SV=1//8.21428e-18
AT4G13235	826940	0.899007	0	inf	0.76283	1	7.98689	2.91098	1.4561	0.22358	1	2.78392	0	inf	0.1967	0.65968	8.04064	0.931425	3.1098	0.030257	0.30289	EDA21__embryo sac development arrest 21	sp|Q56XC2|DEF37_ARATH Defensin-like protein 37 OS=Arabidopsis thaliana GN=EDA21 PE=3 SV=2//1.98305e-42
AT3G26450	827042	0.899007	0.496087	0.85774	1	1	7.48336	5.46562	0.4533	0.70437	1	5.24786	0.491534	3.4164	0.09691	0.45582	7.53394	0.931425	3.0159	0.040805	0.35771	Polyketide cyclase/dehydrase and lipid transport superfamily proteinPolyketide cyclase/dehydrase and lipid transport superfamily proteinPolyketide cyclase/dehydrase and lipid transport superfamily protein	sp|Q9ZVF3|ML328_ARATH MLP-like protein 328 OS=Arabidopsis thaliana GN=MLP328 PE=2 SV=1//1.92527e-99
AT4G14970	827156	18.8769	13.6113	0.47181	0.47199	1	6.97983	11.6991	-0.74514	0.3868	1	11.1974	13.5086	-0.27071	0.76528	1	7.02724	19.5335	-1.4749	0.033088	0.31988		sp|Q80V62|FACD2_MOUSE Fanconi anemia group D2 protein homolog OS=Mus musculus GN=Fancd2 PE=1 SV=2//2.88331e-12
AT4G15440	827215	16.1799	18.3732	-0.18341	0.79097	1	38.0517	17.5211	1.1189	0.068891	0.85954	16.7652	18.236	-0.12132	0.91643	1	38.3021	16.7393	1.1942	0.042694	0.3672	CYP74B2_HPL1__hydroperoxide lyase 1	sp|Q9ZSY9|C74B2_ARATH Linolenate hydroperoxide lyase, chloroplastic OS=Arabidopsis thaliana GN=CYP74B2 PE=1 SV=1//0
AT4G15610	827238	28.1254	19.505	0.52803	0.42462	1	83.6255	62.7568	0.41417	0.40276	1	60.2018	19.3463	1.6378	8.3876e-05	0.0023098	84.1752	29.0966	1.5325	0.020968	0.24573	Uncharacterised protein family (UPF0497)	sp|Q9FE29|CSPLM_ARATH CASP-like protein 1D1 OS=Arabidopsis thaliana GN=At4g15610 PE=2 SV=1//4.40325e-103
AT4G16370	827332	1928.71	2052.38	-0.089663	0.47632	1	582.028	713.732	-0.29429	0.10986	1	684.077	2037.17	-1.5743	8.4594e-27	5.8785e-24	585.946	1995.79	-1.7681	8.597e-24	6.4302e-21	ATOPT3_OPT3__oligopeptide transporter	sp|O23482|OPT3_ARATH Oligopeptide transporter 3 OS=Arabidopsis thaliana GN=OPT3 PE=2 SV=3//0
AT4G16500	827348	284.599	258.298	0.13989	0.423	1	637.927	384.486	0.73046	0.00015077	0.0091448	369.073	256.354	0.52577	0.019739	0.16149	642.171	294.522	1.1246	5.3109e-09	8.0599e-07	AtCYS4_CYS4__Cystatin/monellin superfamily protein	sp|Q84WT8|CYT4_ARATH Cysteine proteinase inhibitor 4 OS=Arabidopsis thaliana GN=CYS4 PE=3 SV=2//2.0162e-42
AT4G17480	827458	24.6733	16.6266	0.56946	0.38909	1	122.545	32.6833	1.9067	5.3368e-08	8.4848e-06	31.3637	16.5128	0.92551	0.062249	0.34875	123.358	25.5402	2.272	1.5558e-08	2.1722e-06	alpha/beta-Hydrolases superfamily protein	sp|Q8HXW6|PPT1_MACFA Palmitoyl-protein thioesterase 1 OS=Macaca fascicularis GN=PPT1 PE=2 SV=1//6.43401e-45
AT4G18070	827532	266.571	237.821	0.16464	0.37134	1	577.533	254.711	1.181	1.6466e-07	2.3349e-05	244.455	236.03	0.050597	0.84611	1	581.371	275.846	1.0756	1.1699e-07	1.3528e-05		-//-
AT4G18220	827546	34.5376	32.7184	0.078068	0.84263	1	76.4061	76.9855	-0.010899	1	1	73.9134	32.479	1.1863	0.00072825	0.013722	76.9187	35.7488	1.1054	0.0016663	0.043731	Drug/metabolite transporter superfamily protein	sp|O49725|PUP10_ARATH Probable purine permease 10 OS=Arabidopsis thaliana GN=PUP10 PE=2 SV=2//0
AT4G19120	827650	502.363	538.32	-0.099733	0.4968	1	233.463	206.91	0.17419	0.4663	1	198.23	534.306	-1.4305	7.5814e-16	1.9193e-13	235.017	519.795	-1.1452	9.582e-09	1.3936e-06	ERD3__S-adenosyl-L-methionine-dependent methyltransferases superfamily protein	sp|Q94II3|PMTL_ARATH Probable methyltransferase PMT21 OS=Arabidopsis thaliana GN=ERD3 PE=2 SV=1//0
AT5G44550	827787	6.97854	6.25016	0.15903	0.94719	1	22.5119	15.5988	0.52925	0.39336	1	14.9299	6.20203	1.2674	0.1055	0.4767	22.661	7.22385	1.6494	0.012595	0.179	Uncharacterised protein family (UPF0497)	sp|Q9SUP0|CSPLQ_ARATH CASP-like protein 1B2 OS=Arabidopsis thaliana GN=At4g20390 PE=2 SV=1//2.72519e-105
AT1G01360	827923	57.3162	57.6803	-0.0091357	0.96364	1	145.011	108.595	0.41721	0.11345	1	104.155	57.2322	0.86383	0.0033441	0.044376	145.974	59.3045	1.2995	3.1532e-06	0.00025897	PYL9_RCAR1__regulatory component of ABA receptor 1	sp|Q1ECF1|PYL7_ARATH Abscisic acid receptor PYL7 OS=Arabidopsis thaliana GN=PYL7 PE=1 SV=1//3.71252e-155
AT4G03400	827938	231.681	220.283	0.072783	0.72194	1	526.181	405.655	0.3753	0.050095	0.73414	389.212	218.601	0.83226	6.6604e-06	0.00026651	529.695	239.753	1.1436	8.6122e-09	1.2702e-06	DFL2_GH3-10__Auxin-responsive GH3 family protein	sp|Q6I581|GH35_ORYSJ Probable indole-3-acetic acid-amido synthetase GH3.5 OS=Oryza sativa subsp. japonica GN=GH3.5 PE=2 SV=1//0
AT3G53810	828032	67.6053	68.9093	-0.027563	0.93659	1	28.88	72.0919	-1.3198	0.0019117	0.074768	69.0701	68.3988	0.01409	0.9564	1	29.078	69.9418	-1.2662	0.020561	0.24315	LecRK-IV.2__Concanavalin A-like lectin protein kinase family proteinLecRK-IV.2__Concanavalin A-like lectin protein kinase family protein	sp|O81292|LRK43_ARATH L-type lectin-domain containing receptor kinase IV.3 OS=Arabidopsis thaliana GN=LECRK43 PE=2 SV=1//0
AT4G01660	828109	76.4291	66.7467	0.19542	0.53799	1	34.0003	72.9753	-1.1019	0.0028536	0.1013	70.0575	66.2505	0.080608	0.83832	1	34.2264	79.0762	-1.2081	0.00056495	0.019333	ABC1_ATABC1_ATATH10__ABC transporter 1	-//-
AT4G02990	828116	205.041	187.285	0.13068	0.5542	1	104.868	113.674	-0.11633	0.68331	1	108.971	185.867	-0.77033	0.00069161	0.013167	105.571	212.143	-1.0068	3.6491e-05	0.0021421	BSM_RUG2__Mitochondrial transcription termination factor family protein	sp|Q8R3J4|MTEF3_MOUSE Transcription termination factor 3, mitochondrial OS=Mus musculus GN=Mterf3 PE=2 SV=1//2.95199e-06
AT4G21670	828255	2.24752	2.6587	-0.24239	1	1	10.4968	1.5107	2.7967	0.0186	0.39871	1.45367	2.63985	-0.86075	0.76653	1	10.5667	2.32856	2.182	0.044581	0.37662	ATCPL1_CPL1_FRY2_RCF2_SHI4__C-terminal domain phosphatase-like 1	sp|Q8GXN2|PTR47_ARATH Protein NRT1/ PTR FAMILY 7.2 OS=Arabidopsis thaliana GN=NPF7.2 PE=2 SV=2//0
AT1G63010	828398	129.111	120.696	0.097233	0.68204	1	453.881	571.255	-0.33182	0.082934	0.94051	547.688	119.793	2.1928	2.8572e-31	2.5898e-28	456.93	133.607	1.774	1.0498e-16	4.3111e-14	Major Facilitator Superfamily with SPX (SYG1/Pho81/XPR1) domain-containing protein	sp|Q93ZQ5|SPXM3_ARATH SPX domain-containing membrane protein At4g22990 OS=Arabidopsis thaliana GN=At4g22990 PE=2 SV=2//0
AT4G23670	828468	61.2449	64.9019	-0.083672	0.8431	1	243.998	170.443	0.51758	0.024389	0.47392	163.419	64.4116	1.3432	1.6048e-07	9.7117e-06	245.62	63.39	1.9541	5.0775e-14	1.5638e-11	Polyketide cyclase/dehydrase and lipid transport superfamily protein	sp|Q9ZVF3|ML328_ARATH MLP-like protein 328 OS=Arabidopsis thaliana GN=MLP328 PE=2 SV=1//3.99574e-81
AT4G23690	828469	15.8023	24.7422	-0.64684	0.27121	1	37.9203	26.1185	0.5379	0.23979	1	25.0439	24.5595	0.028177	0.99137	1	38.1764	16.3582	1.2227	0.011842	0.17223	AtDIR6_DIR6__Disease resistance-responsive (dirigent-like protein) family protein	sp|Q9SUQ8|DIR6_ARATH Dirigent protein 6 OS=Arabidopsis thaliana GN=DIR6 PE=1 SV=1//2.50438e-114
AT4G11070	828481	53.2235	45.2574	0.23391	0.58763	1	19.4985	113.152	-2.5368	3.2279e-12	9.8175e-10	108.466	44.9381	1.2712	1.5126e-05	0.00054087	19.6282	55.0654	-1.4882	0.00043439	0.016017	AtWRKY41_WRKY41__WRKY family transcription factor	sp|Q9SUP6|WRK53_ARATH Probable WRKY transcription factor 53 OS=Arabidopsis thaliana GN=WRKY53 PE=1 SV=1//0
AT4G24015	828501	7.16733	11.0121	-0.61958	0.48134	1	25.4635	20.4321	0.3176	0.59646	1	19.5492	10.9295	0.83888	0.18235	0.6378	25.6346	7.41438	1.7897	0.0039069	0.081497	RING/U-box superfamily protein	sp|Q570S7|CSLG1_ARATH Cellulose synthase-like protein G1 OS=Arabidopsis thaliana GN=CSLG1 PE=2 SV=1//0
AT2G22500	828559	887.003	449.179	0.98165	0.057173	0.605	287.712	474.671	-0.7223	0.001148	0.049469	455.313	446.05	0.029653	0.91276	1	289.615	917.621	-1.6638	0.00075085	0.023935	ATPUMP5_DIC1_UCP5__uncoupling protein 5	sp|Q9SB52|PUMP4_ARATH Mitochondrial uncoupling protein 4 OS=Arabidopsis thaliana GN=PUMP4 PE=2 SV=1//0
AT4G24700	828572	15.8248	25.6156	-0.69484	0.19269	0.93163	4.50084	16.1208	-1.8407	0.025118	0.48334	15.435	25.4211	-0.71982	0.19773	0.66145	4.53072	16.3688	-1.8531	0.025301	0.27356		-//-
AT4G24960	828598	174.529	191.094	-0.13081	0.53891	1	444.165	196.07	1.1797	5.9121e-05	0.004249	188.07	189.667	-0.012195	0.96119	1	447.11	180.602	1.3078	1.3674e-05	0.00093893	ATHVA22D_HVA22D__HVA22 homologue D	sp|Q9S760|HA22D_ARATH HVA22-like protein d OS=Arabidopsis thaliana GN=HVA22D PE=2 SV=1//2.68488e-72
AT4G25000	828603	4.58943	10.7744	-1.2312	0.2373	0.98693	23.4881	41.2757	-0.81336	0.10406	1	39.48	10.6866	1.8853	0.0063493	0.071147	23.6448	4.75239	2.3148	0.0010859	0.031612	AMY1_ATAMY1__alpha-amylase-like	sp|Q8VZ56|AMY1_ARATH Alpha-amylase 1 OS=Arabidopsis thaliana GN=AMY1 PE=2 SV=1//0
AT4G25100	828613	69.7337	58.8894	0.24385	0.56639	1	607.047	457.682	0.40746	0.28218	1	439.378	58.4524	2.9101	9.0865e-14	1.7065e-11	611.055	72.1381	3.0825	3.0258e-07	3.2664e-05	ATFSD1_FSD1__Fe superoxide dismutase 1	sp|P21276|SODF1_ARATH Superoxide dismutase [Fe] 1, chloroplastic OS=Arabidopsis thaliana GN=FSD1 PE=1 SV=4//3.5973e-115
AT5G62150	828647	0	2.10319	-inf	0.3189	1	9.52839	1.92225	2.3094	0.11249	1	1.83538	2.08759	-0.18576	1	1	9.59033	0	inf	0.010998	0.16441	peptidoglycan-binding LysM domain-containing protein	-//-
AT4G25490	828652	216.294	170.219	0.3456	0.59384	1	36.4561	107.335	-1.5579	4.9882e-06	0.00050816	103.06	168.967	-0.71326	0.0040911	0.051658	36.7007	223.718	-2.6078	0.0087471	0.13973	ATCBF1_CBF1_DREB1B__C-repeat/DRE binding factor 1	sp|Q9M0L0|DRE1A_ARATH Dehydration-responsive element-binding protein 1A OS=Arabidopsis thaliana GN=DREB1A PE=1 SV=2//1.04073e-142
AT5G53750	828855	14.501	9.08713	0.67425	0.34954	1	63.9183	19.0318	1.7478	3.4062e-05	0.0026396	18.2189	9.02406	1.0136	0.12238	0.51928	64.3473	15.0087	2.1001	7.9181e-07	7.749e-05	CBS domain-containing protein	sp|Q84WQ5|CBSX5_ARATH CBS domain-containing protein CBSX5 OS=Arabidopsis thaliana GN=CBSX5 PE=2 SV=2//0
AT4G27654	828878	12.703	4.64305	1.452	0.11038	0.79014	43.087	15.8197	1.4455	0.071114	0.87326	15.1767	4.60598	1.7203	0.041525	0.26693	43.3691	13.1458	1.7221	0.043276	0.37062		-//-
AT4G27852	828899	24.6957	33.8294	-0.45402	0.3378	1	62.9499	38.6407	0.70408	0.061871	0.81406	37.0047	33.5836	0.13995	0.7208	1	63.3709	25.5508	1.3105	0.00063505	0.021044		sp|Q8W4P8|MEB1_ARATH Membrane protein of ER body 1 OS=Arabidopsis thaliana GN=MEB1 PE=1 SV=1//0
AT4G28140	828929	18.1667	14.0867	0.36696	0.68248	1	60.0447	32.874	0.86909	0.025839	0.49162	31.4986	13.9944	1.1704	0.031384	0.22075	60.4416	18.7926	1.6854	0.00045565	0.016567	Integrase-type DNA-binding superfamily protein	sp|Q9M0J3|ERF54_ARATH Ethylene-responsive transcription factor ERF054 OS=Arabidopsis thaliana GN=ERF054 PE=2 SV=1//0
AT4G28703	828989	20.4389	8.70989	1.2306	0.16617	0.89672	49.9123	36.9143	0.43522	0.25742	1	35.4665	8.65397	2.035	0.0036982	0.047796	50.2485	21.1582	1.2479	0.0037152	0.079154	RmlC-like cupins superfamily protein	-//-
AT4G29260	829048	16.4406	30.4369	-0.88856	0.088281	0.71666	38.4702	31.6394	0.28202	0.52794	1	30.3534	30.2093	0.0068687	1	1	38.7275	17.0144	1.1866	0.012651	0.17903	HAD superfamily, subfamily IIIB acid phosphatase	sp|P27061|PPA1_SOLLC Acid phosphatase 1 OS=Solanum lycopersicum GN=APS1 PE=2 SV=1//3.01611e-84
AT4G29710	829090	0	2.71813	-inf	0.21181	0.96069	5.49244	0.98873	2.4738	0.14734	1	0.948545	2.70057	-1.5095	0.59009	0.99627	5.52933	0	inf	0.021779	0.25061	Alkaline-phosphatase-like family proteinAlkaline-phosphatase-like family protein	sp|P15396|ENPP3_BOVIN Ectonucleotide pyrophosphatase/phosphodiesterase family member 3 OS=Bos taurus GN=ENPP3 PE=1 SV=2//3.77563e-82
AT4G29710	829091	49.1083	53.7503	-0.13031	0.74849	1	105.882	59.3238	0.83578	0.0061308	0.18172	56.9127	53.3549	0.09313	0.80294	1	106.592	50.8158	1.0688	0.00044536	0.016249	Alkaline-phosphatase-like family proteinAlkaline-phosphatase-like family protein	sp|O14638|ENPP3_HUMAN Ectonucleotide pyrophosphatase/phosphodiesterase family member 3 OS=Homo sapiens GN=ENPP3 PE=1 SV=2//1.3928e-73
AT3G60330	829142	937.57	943.862	-0.0096491	0.93099	1	472.048	683.955	-0.53497	0.024553	0.476	655.335	936.797	-0.5155	0.00059055	0.011682	475.234	970.114	-1.0295	1.4318e-07	1.6297e-05	AHA7_HA7__H(+)-ATPase 7	sp|P19456|PMA2_ARATH ATPase 2, plasma membrane-type OS=Arabidopsis thaliana GN=AHA2 PE=1 SV=2//0
AT4G30450	829168	23.1112	20.9725	0.14009	0.83041	1	50.4545	32.5729	0.63131	0.11856	1	31.2403	20.8151	0.58577	0.23526	0.71733	50.7922	23.9155	1.0867	0.0085837	0.13839	glycine-rich protein	-//-
AT4G30460	829169	14.8314	13.6708	0.11756	0.93414	1	53.9637	36.7737	0.55331	0.1626	1	35.231	13.5693	1.3765	0.0064458	0.072013	54.3243	15.3421	1.8241	2.956e-05	0.0018208	glycine-rich protein	-//-
AT4G30980	829223	14.737	17.2028	-0.2232	0.73986	1	4.97345	8.43181	-0.7616	0.49286	1	8.09349	17.0708	-1.0767	0.12285	0.52024	5.00784	15.2468	-1.6063	0.047537	0.38859	LRL2__LJRHL1-like 2	sp|Q8S3D5|BH069_ARATH Transcription factor bHLH69 OS=Arabidopsis thaliana GN=BHLH69 PE=2 SV=2//5.01565e-176
AT4G31875	829317	9.60364	5.69465	0.75397	0.47941	1	28.477	26.6405	0.096175	0.87799	1	25.549	5.64977	2.177	0.0012717	0.021397	28.6674	9.93348	1.529	0.0067041	0.11769		-//-
AT4G33020	829439	17.2452	8.84944	0.96254	0.17206	0.90731	770.259	946.275	-0.29692	0.097788	1	907.12	8.78115	6.6907	1.0002e-141	6.9502e-138	775.441	17.8506	5.441	8.1559e-39	1.3139e-35	ATZIP9_ZIP9__ZIP metal ion transporter family	sp|O82643|ZIP9_ARATH Zinc transporter 9 OS=Arabidopsis thaliana GN=ZIP9 PE=2 SV=1//0
AT4G33150	829452	42.2713	37.1831	0.18503	0.683	1	99.9714	63.4393	0.65614	0.036828	0.61693	60.7297	36.9028	0.71867	0.041491	0.2668	100.637	43.7348	1.2023	0.00012967	0.0062429	LKR_LKR/SDH_SDH__lysine-ketoglutarate reductase/saccharopine dehydrogenase bifunctional enzyme	sp|Q9SMZ4|AASS_ARATH Alpha-aminoadipic semialdehyde synthase OS=Arabidopsis thaliana GN=LKR/SDH PE=1 SV=1//0
AT4G33550	829494	3.73762	6.36901	-0.76895	0.5802	1	50.4467	41.3661	0.28631	0.57799	1	39.8161	6.32348	2.6546	0.028602	0.20834	50.7848	3.8686	3.7145	1.7406e-10	3.3443e-08	Bifunctional inhibitor/lipid-transfer protein/seed storage 2S albumin superfamily protein	-//-
AT1G55990	829501	6.07954	2.6587	1.1932	0.37606	1	18.4837	9.2549	0.99796	0.15588	1	8.8569	2.63985	1.7463	0.11636	0.50463	18.6074	6.29243	1.5642	0.029887	0.30122	glycine-rich protein	-//-
AT1G55980	829502	16.535	25.4967	-0.62479	0.24728	1	36.9519	31.3382	0.23773	0.58827	1	30.0952	25.2997	0.25041	0.66185	1	37.2	17.1097	1.1205	0.018969	0.23327	FAD/NAD(P)-binding oxidoreductase family protein	sp|Q0WKV8|ULP2A_ARATH Probable ubiquitin-like-specific protease 2A OS=Arabidopsis thaliana GN=ULP2A PE=2 SV=2//0
AT4G34600	829612	2.88581	7.36118	-1.351	0.26314	1	11.9765	13.8974	-0.21462	0.8247	1	13.3413	7.30655	0.86864	0.2863	0.78138	12.0573	2.98481	2.0142	0.033952	0.32294		-//-
AT4G34970	829649	22.5201	23.6312	-0.06948	0.95567	1	48.9748	56.6587	-0.21026	0.57844	1	54.3254	23.455	1.2117	0.0026723	0.037962	49.3016	23.3069	1.0809	0.01035	0.15753	ADF9__actin depolymerizing factor 9	sp|O49606|ADF9_ARATH Actin-depolymerizing factor 9 OS=Arabidopsis thaliana GN=ADF9 PE=2 SV=2//4.34652e-99
AT1G20630	829661	1634.9	1940.94	-0.24755	0.068366	0.65591	3735.55	4251.92	-0.18679	0.26712	1	4078.85	1926.09	1.0825	7.5723e-15	1.6617e-12	3760.43	1691.67	1.1525	3.4194e-12	8.327e-10	CAT1__catalase 1	sp|P25819|CATA2_ARATH Catalase-2 OS=Arabidopsis thaliana GN=CAT2 PE=2 SV=3//0
AT4G35110	829663	43.6917	28.8298	0.5998	0.14591	0.86343	93.4796	62.2348	0.58693	0.059774	0.79909	59.6966	28.6132	1.061	0.0053271	0.063243	94.1021	45.2166	1.0574	0.0009858	0.029566	Arabidopsis phospholipase-like protein (PEARLI 4) family	-//-
AT4G35740	829727	11.6624	19.1871	-0.71828	0.26826	1	26.517	16.5876	0.67681	0.23399	1	15.8784	19.0369	-0.26173	0.69187	1	26.6924	12.0715	1.1448	0.04541	0.38072	ATRECQ3_RecQl3__DEAD/DEAH box RNA helicase family protein	sp|Q9FT72|RQL3_ARATH ATP-dependent DNA helicase Q-like 3 OS=Arabidopsis thaliana GN=RECQL3 PE=1 SV=1//0
AT4G36700	829823	5.72443	2.16262	1.4044	0.33371	1	0	0.521972	-inf	1	1	0.50513	2.14831	-2.0885	0.54397	0.97453	0	5.92198	-inf	0.017647	0.22345	RmlC-like cupins superfamily protein	sp|Q9SPL4|AMP22_MACIN Vicilin-like antimicrobial peptides 2-2 OS=Macadamia integrifolia GN=AMP2-2 PE=2 SV=1//1.39483e-13
AT4G36830	829836	7.16733	12.738	-0.82963	0.32129	1	21.4894	19.2526	0.15857	0.81506	1	18.4658	12.647	0.54606	0.39009	0.87817	21.6328	7.41438	1.5448	0.018115	0.22697	HOS3-1__GNS1/SUR4 membrane protein family	sp|Q9SYY4|ELO3L_ARATH Elongation of fatty acids protein 3-like OS=Arabidopsis thaliana GN=HOS3 PE=2 SV=1//0
AT4G36850	829838	126.915	83.8901	0.59729	0.25338	1	847.288	863.503	-0.027348	0.93692	1	828.775	83.2606	3.3153	2.9076e-23	1.347e-20	852.907	131.379	2.6987	1.0513e-11	2.4465e-09	PQ-loop repeat family protein / transmembrane family protein	sp|Q12010|YPQ1_YEAST Probable vacuolar amino acid transporter YPQ1 OS=Saccharomyces cerevisiae (strain ATCC 204508 / S288c) GN=YPQ1 PE=1 SV=1//3.13288e-26
AT2G23560	829869	4.28152	11.5081	-1.4265	0.12528	0.82031	27.5704	24.2213	0.18684	0.8692	1	23.1582	11.421	1.0198	0.097022	0.45606	27.7502	4.42958	2.6473	0.029939	0.30145	ATMES7_MES7__methyl esterase 7	sp|O23171|MES9_ARATH Methylesterase 9 OS=Arabidopsis thaliana GN=MES9 PE=1 SV=1//0
AT4G37220	829876	29.5234	6.36901	2.2127	0.06987	0.66032	76.9096	30.7058	1.3246	0.00029335	0.016158	29.4666	6.32348	2.2203	0.00038499	0.0081563	77.4254	30.5677	1.3408	0.0015319	0.041207	Cold acclimation protein WCOR413 family	sp|O23164|CRPM4_ARATH Cold-regulated 413 plasma membrane protein 4 OS=Arabidopsis thaliana GN=At4g37220 PE=2 SV=2//3.31358e-142
AT4G37320	829887	41.1835	30.0597	0.45424	0.27942	1	18.4682	26.776	-0.53589	0.31087	1	25.6221	29.8392	-0.21982	0.71307	1	18.5926	42.6128	-1.1966	0.0087692	0.13997	CYP81D5__cytochrome P450, family 81, subfamily D, polypeptide 5	sp|Q9LHA1|C8D11_ARATH Cytochrome P450 81D11 OS=Arabidopsis thaliana GN=CYP81D11 PE=2 SV=1//0
AT4G38080	829964	13.3413	12.1231	0.13814	0.90917	1	47.9523	24.0306	0.99672	0.022152	0.44774	23.0234	12.034	0.93598	0.11168	0.49337	48.2734	13.8021	1.8063	8.7712e-05	0.0045134	hydroxyproline-rich glycoprotein family protein	-//-
AT4G39380	830093	28.6469	20.7141	0.46776	0.33602	1	11.5039	13.2098	-0.19949	0.82069	1	12.6511	20.5665	-0.70104	0.2802	0.77333	11.5801	29.6469	-1.3562	0.013226	0.18466		sp|Q8LJT8|TKI1_ARATH TSL-kinase interacting protein 1 OS=Arabidopsis thaliana GN=TKI1 PE=1 SV=2//9.34229e-27
AT4G39795	830138	20.0838	20.417	-0.023738	1	1	83.4786	99.2293	-0.24936	0.40797	1	95.1745	20.2629	2.2317	5.3531e-10	5.9359e-08	84.0347	20.7878	2.0153	8.7178e-08	1.0554e-05	Protein of unknown function (DUF581)	-//-
AT4G39940	830153	563.936	656.856	-0.22005	0.11148	0.79288	1288.54	719.148	0.84137	2.4951e-06	0.0002713	689.425	651.908	0.080727	0.59644	0.99823	1297.15	583.492	1.1526	5.5106e-11	1.1426e-08	AKN2_APK2__APS-kinase 2	sp|O49196|APK2_ARATH Adenylyl-sulfate kinase 2, chloroplastic OS=Arabidopsis thaliana GN=APK2 PE=1 SV=1//0
AT2G22330	830154	157.259	184.965	-0.23411	0.2372	0.98693	518.318	250.053	1.0516	2.7587e-07	3.784e-05	239.484	183.543	0.38381	0.10253	0.46987	521.773	162.714	1.6811	3.3438e-16	1.2505e-13	CYP79B3__cytochrome P450, family 79, subfamily B, polypeptide 3	sp|O81346|C79B2_ARATH Tryptophan N-monooxygenase 1 OS=Arabidopsis thaliana GN=CYP79B2 PE=1 SV=2//0
AT4G39955	830156	12.2063	19.6031	-0.68346	0.30463	1	32.9624	37.2405	-0.17605	0.6977	1	35.6744	19.462	0.87423	0.05787	0.33271	33.1834	12.6325	1.3933	0.0080031	0.13173	alpha/beta-Hydrolases superfamily protein	sp|P24640|LIP3_MORS1 Lipase 3 OS=Moraxella sp. (strain TA144) GN=lip3 PE=1 SV=1//4.17819e-16
AT5G04150	830293	33.5195	17.6188	0.92789	0.054985	0.59423	0.991598	0.466758	1.0871	0.99513	1	0.443416	17.4959	-5.3022	0.00028535	0.0063486	0.99861	34.6851	-5.1183	1.4693e-09	2.3854e-07	BHLH101__basic helix-loop-helix (bHLH) DNA-binding superfamily protein	sp|Q9FYE6|BH101_ARATH Transcription factor bHLH101 OS=Arabidopsis thaliana GN=BHLH101 PE=2 SV=1//1.0454e-123
AT2G01900	830380	10.2195	13.1153	-0.35993	0.6905	1	33.9926	28.6481	0.24678	0.59725	1	27.5581	13.0171	1.0821	0.1619	0.59906	34.219	10.5791	1.6936	0.0017982	0.046783	DNAse I-like superfamily protein	sp|A8MR21|IP5PA_ARATH Type I inositol polyphosphate 5-phosphatase 10 OS=Arabidopsis thaliana GN=IP5P10 PE=2 SV=1//0
AT5G05250	830407	419.571	425.998	-0.021931	0.88701	1	13.9519	16.8084	-0.26872	0.72688	1	16.1253	422.808	-4.7126	6.7323e-71	2.005e-67	14.0471	434.141	-4.9498	1.2068e-62	6.3186e-59		-//-
AT3G55970	830443	75.2222	46.5674	0.69184	0.065294	0.64295	1269.05	163.171	2.9593	2.0321e-12	6.2716e-10	156.622	46.2305	1.7604	1.9054e-08	1.5219e-06	1277.46	77.8219	4.037	9.9772e-18	4.6434e-15	ATJRG21_JRG21__jasmonate-regulated gene 21	sp|D4N501|DIOX2_PAPSO Probable 2-oxoglutarate/Fe(II)-dependent dioxygenase OS=Papaver somniferum GN=DIOX2 PE=2 SV=1//2.88936e-76
AT5G05840	830469	19.468	26.3701	-0.4378	0.38168	1	2.48673	11.1771	-2.1682	0.039227	0.64163	10.6923	26.1613	-1.2909	0.026158	0.19573	2.50392	20.1421	-3.008	0.00035538	0.014043	Protein of unknown function (DUF620)	-//-
AT5G06570	830545	2.38911	3.82915	-0.68055	0.7818	1	14.9976	8.43181	0.83082	0.27188	1	8.09349	3.80509	1.0888	0.30821	0.80576	15.0975	2.47146	2.6109	0.0044166	0.089902	alpha/beta-Hydrolases superfamily protein	sp|Q9FG13|CXE15_ARATH Probable carboxylesterase 15 OS=Arabidopsis thaliana GN=CXE15 PE=2 SV=1//0
AT5G06865	830577	78.4901	69.0282	0.18532	0.55931	1	237.057	127.35	0.89643	0.00026027	0.01458	122.065	68.5203	0.83305	0.001759	0.027244	238.63	81.2406	1.5545	1.5638e-06	0.00014177	other RNA	sp|Q9M5J9|PGIP1_ARATH Polygalacturonase inhibitor 1 OS=Arabidopsis thaliana GN=PGIP1 PE=2 SV=1//0
AT5G06870	830578	198.467	154.13	0.36475	0.083615	0.70387	1290.79	329.844	1.9684	2.3945e-06	0.00026172	316.22	152.958	1.0478	1.174e-07	7.4615e-06	1299.33	205.364	2.6615	9.3139e-09	1.3641e-06	ATPGIP2_PGIP2__polygalacturonase inhibiting protein 2	sp|Q9M5J8|PGIP2_ARATH Polygalacturonase inhibitor 2 OS=Arabidopsis thaliana GN=PGIP2 PE=2 SV=2//0
AT5G06980	830589	80.3825	71.4105	0.17075	0.61377	1	286.605	251.936	0.18601	0.43819	1	241.744	70.8622	1.7704	4.8075e-14	9.1947e-12	288.505	83.1987	1.794	6.5648e-07	6.5783e-05	LNK4__	-//-
AT5G07000	830592	1.93961	6.74625	-1.7983	0.17446	0.91238	17.9956	14.5298	0.30863	0.63073	1	13.9699	6.69357	1.0615	0.20431	0.67179	18.1155	2.00575	3.175	0.00039848	0.015064	ATST2B_ST2B__sulfotransferase 2B	sp|Q8L5A7|SOT15_ARATH Cytosolic sulfotransferase 15 OS=Arabidopsis thaliana GN=SOT15 PE=1 SV=1//0
AT5G58380	830598	15.9439	21.2309	-0.41316	0.4851	1	43.5442	20.7633	1.0684	0.021719	0.44127	19.9194	21.0638	-0.080586	0.8922	1	43.8315	16.5011	1.4094	0.0063814	0.11374	CIPK10_PKS2_SIP1_SNRK3.8__SOS3-interacting protein 1	sp|Q9LYQ8|CIPK2_ARATH CBL-interacting serine/threonine-protein kinase 2 OS=Arabidopsis thaliana GN=CIPK2 PE=1 SV=1//0
AT5G61640	830637	131.284	152.642	-0.21746	0.30858	1	278.975	216.667	0.36465	0.095617	1	207.805	151.483	0.45607	0.034404	0.23547	280.831	135.825	1.048	2.5882e-06	0.00021945	ATMSRA1_PMSR1__peptidemethionine sulfoxide reductase 1	sp|Q9LY15|MSRA2_ARATH Peptide methionine sulfoxide reductase A2 OS=Arabidopsis thaliana GN=MRSA2 PE=1 SV=1//6.46743e-161
AT5G07475	830639	2.74422	2.53986	0.11165	1	1	11.4961	10.6301	0.11299	0.90544	1	10.2374	2.51839	2.0233	0.16383	0.60352	11.5728	2.84191	2.0258	0.043341	0.37062	Cupredoxin superfamily protein	sp|Q41001|BCP_PEA Blue copper protein OS=Pisum sativum PE=2 SV=1//4.79638e-20
AT5G61420	830663	9.46205	17.8772	-0.91789	0.18412	0.92292	38.4625	13.2098	1.5418	0.0028363	0.10106	12.6511	17.7445	-0.48811	0.47989	0.9459	38.7201	9.79058	1.9836	0.00015583	0.0072845	AtMYB28_HAG1_MYB28_PMG1__myb domain protein 28	sp|Q9SPG5|MYB76_ARATH Transcription factor MYB76 OS=Arabidopsis thaliana GN=MYB76 PE=1 SV=1//0
AT5G08030	830697	1.44291	2.10319	-0.5436	0.93421	1	8.49815	6.81068	0.31935	0.80959	1	6.51639	2.08759	1.6422	0.21996	0.69758	8.55474	1.4924	2.5191	0.043297	0.37062	AtGDPD6_GDPD6__PLC-like phosphodiesterases superfamily protein	sp|Q9SD81|GDPD6_ARATH Glycerophosphodiester phosphodiesterase GDPD6 OS=Arabidopsis thaliana GN=GDPD6 PE=2 SV=1//0
AT5G08390	830738	70.1136	70.5164	-0.0082662	1	1	31.0101	41.5016	-0.42043	0.4095	1	39.8892	69.9949	-0.81125	0.014858	0.13294	31.2157	72.5456	-1.2166	0.00078491	0.024831	Transducin/WD40 repeat-like superfamily protein	sp|Q8H0T9|KTNB1_ARATH Katanin p80 WD40 repeat-containing subunit B1 homolog OS=Arabidopsis thaliana GN=At5g23430 PE=2 SV=3//8.19947e-17
AT5G09440	830803	119.604	90.6363	0.4001	0.22561	0.97496	303.663	193.625	0.6492	0.028202	0.52145	185.73	89.9541	1.0459	9.8941e-06	0.00037299	305.674	123.795	1.304	0.00086475	0.026848	EXL4__EXORDIUM like 4	sp|Q9FY71|EXOL4_ARATH Protein EXORDIUM-like 4 OS=Arabidopsis thaliana GN=EXL4 PE=2 SV=1//0
AT5G09520	830811	1.34851	2.6587	-0.97936	0.76587	1	10.0242	9.14448	0.13251	0.98172	1	8.73347	2.63985	1.7261	0.11775	0.50847	10.0896	1.39714	2.8523	0.042303	0.36564	PELPK2__hydroxyproline-rich glycoprotein family protein	-//-
AT5G09530	830812	15.5416	23.9283	-0.62259	0.29687	1	84.8887	71.7054	0.24349	0.47066	1	68.6381	23.7586	1.5306	0.00046623	0.0095383	85.4587	16.083	2.4097	6.7235e-10	1.1542e-07	PELPK1_PRP10__hydroxyproline-rich glycoprotein family protein	-//-
AT5G09630	830822	15.5416	22.8767	-0.55775	0.36348	1	33.4813	36.061	-0.10708	0.84354	1	34.591	22.7148	0.60676	0.18128	0.63641	33.7049	16.083	1.0674	0.032611	0.31678	LisH/CRA/RING-U-box domains-containing protein	sp|Q80YQ8|RMD5A_MOUSE Protein RMD5 homolog A OS=Mus musculus GN=Rmnd5a PE=2 SV=2//3.40737e-42
AT5G10140	830878	12.1591	17.6989	-0.54163	0.42375	1	44.5049	14.831	1.5854	0.00099992	0.043992	14.2282	17.5623	-0.30373	0.63922	1	44.8005	12.5849	1.8318	0.00015534	0.0072781	AGL25_FLC_FLF_RSB6__K-box region and MADS-box transcription factor family protein	sp|Q9S7Q7|FLC_ARATH MADS-box protein FLOWERING LOCUS C OS=Arabidopsis thaliana GN=FLC PE=2 SV=1//1.11863e-105
AT5G10300	830894	13.7436	20.4971	-0.57667	0.42276	1	70.5492	23.9754	1.5571	0.00035395	0.018901	22.9616	20.3293	0.17566	0.83724	1	71.0158	14.2202	2.3202	2.3276e-06	0.00020227	ATMES5_AtHNL_HNL_MES5__methyl esterase 5	sp|Q9LFT6|HNL_ARATH Alpha-hydroxynitrile lyase OS=Arabidopsis thaliana GN=HNL PE=1 SV=1//0
AT5G10410	830905	11.4017	17.8772	-0.64887	0.33259	1	34.558	22.8512	0.59675	0.31252	1	21.94	17.7445	0.30619	0.62237	1	34.7848	11.7963	1.5601	0.031447	0.31059	ENTH/ANTH/VHS superfamily protein	sp|Q8H0W9|CAP17_ARATH Putative clathrin assembly protein At5g10410 OS=Arabidopsis thaliana GN=At5g10410 PE=2 SV=2//0
AT5G10530	830918	12.2063	7.4206	0.71801	0.38422	1	2.98252	6.45435	-1.1137	0.40596	1	6.1964	7.36728	-0.2497	0.8768	1	3.00322	12.6325	-2.0726	0.028367	0.29324	LecRK-IX.1__Concanavalin A-like lectin protein kinase family protein	sp|Q9LXA5|LRK91_ARATH L-type lectin-domain containing receptor kinase IX.1 OS=Arabidopsis thaliana GN=LECRK91 PE=2 SV=1//0
AT5G25280	830977	148.747	113.415	0.39125	0.19084	0.93092	399.443	252.623	0.661	0.12947	1	242.434	112.553	1.107	4.0919e-07	2.2687e-05	402.076	153.955	1.385	0.010002	0.15379	serine-rich protein-related	-//-
AT5G13060	831145	35.4591	28.7109	0.30455	0.51928	1	12.9603	14.4997	-0.16192	0.84296	1	13.8579	28.4918	-1.0398	0.05928	0.3383	13.0485	36.6909	-1.4915	0.0033312	0.074061	ABAP1__ARMADILLO BTB protein 1	sp|B7U179|ABAP1_ARATH ARMADILLO BTB ARABIDOPSIS PROTEIN 1 OS=Arabidopsis thaliana GN=ABAP1 PE=1 SV=1//0
AT5G13170	831156	3.19372	1.0516	1.6027	0.47799	1	42.1418	6.75547	2.6411	0.08709	0.95813	6.45468	1.04379	2.6285	0.087477	0.43125	42.4149	3.30762	3.6807	0.037338	0.33998	AtSWEET15_SAG29_SWEET15__senescence-associated gene 29	sp|Q9FY94|SWT15_ARATH Bidirectional sugar transporter SWEET15 OS=Arabidopsis thaliana GN=SWEET15 PE=2 SV=1//0
AT5G13190	831158	269.246	215.993	0.31794	0.074858	0.67965	579.507	433.922	0.41739	0.25599	1	416.501	214.403	0.958	0.00014873	0.0037207	583.335	278.629	1.066	0.010812	0.16279	AtGILP_GILP__	-//-
AT5G13220	831162	23.5135	12.0637	0.96282	0.10666	0.77882	196.642	31.6644	2.6346	4.6096e-07	5.9347e-05	30.3032	11.9733	1.3397	0.012907	0.12061	197.942	24.3336	3.0241	2.2794e-08	3.0601e-06	JAS1_JAZ10_TIFY9__jasmonate-zim-domain protein 10	sp|Q93ZM9|TIF9_ARATH Protein TIFY 9 OS=Arabidopsis thaliana GN=TIFY9 PE=1 SV=1//2.80246e-126
AT5G13380	831178	64.5802	63.4137	0.026298	0.93116	1	29.9335	43.3686	-0.53489	0.23649	1	41.6629	62.9369	-0.59515	0.077379	0.3998	30.1358	66.8405	-1.1492	0.003489	0.076136	Auxin-responsive GH3 family protein	sp|Q9FZ87|GH317_ARATH Indole-3-acetic acid-amido synthetase GH3.17 OS=Arabidopsis thaliana GN=GH3.17 PE=1 SV=1//0
AT5G13730	831218	270.095	212.048	0.34908	0.063818	0.63702	132.849	144.098	-0.11727	0.62327	1	137.966	210.433	-0.60904	0.0049954	0.060126	133.739	279.487	-1.0634	2.5203e-06	0.00021544	SIG4_SIGD__sigma factor 4	sp|Q9ZSL6|SIGD_ARATH RNA polymerase sigma factor sigD, chloroplastic OS=Arabidopsis thaliana GN=SIGD PE=2 SV=1//0
AT3G01500	831326	7671.87	6915.88	0.14966	0.16403	0.89181	1481.37	1710.71	-0.20767	0.23066	1	1640.91	6864.14	-2.0646	3.7154e-54	7.7455e-51	1491.22	7938.93	-2.4125	1.3554e-45	2.8385e-42	ATBCA1_ATSABP3_CA1_SABP3__carbonic anhydrase 1	sp|P42737|BCA2_ARATH Beta carbonic anhydrase 2, chloroplastic OS=Arabidopsis thaliana GN=BCA2 PE=1 SV=3//8.11497e-21
AT5G15190	831371	11.8984	17.084	-0.52188	0.42031	1	39.5005	35.6495	0.14799	0.74219	1	34.2093	16.9493	1.0132	0.045262	0.28276	39.7631	12.3097	1.6916	0.00066016	0.021705		-//-
AT5G15430	831395	0.946205	1.54768	-0.70989	0.94501	1	7.97916	1.97746	2.0126	0.11061	1	1.89709	1.53533	0.30524	1	1	8.03325	0.979058	3.0365	0.030064	0.30169	Plant calmodulin-binding protein-related	-//-
AT5G43745	831426	288.165	258.636	0.15597	0.41684	1	881.555	326.15	1.4345	1.0421e-13	3.6448e-11	312.247	256.669	0.28278	0.26931	0.76167	887.463	298.158	1.5736	4.8907e-17	2.1339e-14	Protein of unknown function (DUF1012)	sp|Q8VZM7|POLL1_ARATH Putative ion channel POLLUX-like 1 OS=Arabidopsis thaliana GN=At5g02940 PE=2 SV=1//0
AT2G25990	831441	14.5954	11.0121	0.40643	0.59439	1	3.49378	1.5107	1.2096	0.55615	1	1.45367	10.9295	-2.9104	0.011571	0.11137	3.51732	15.104	-2.1024	0.014592	0.19716		sp|Q39057|CONS_ARATH Zinc finger protein CONSTANS OS=Arabidopsis thaliana GN=CO PE=1 SV=1//4.23525e-63
AT5G15845	831442	27.2983	34.4056	-0.33383	0.46508	1	72.3933	85.5226	-0.24045	0.4425	1	81.968	34.1415	1.2635	0.00018801	0.0045416	72.8799	28.2498	1.3673	0.00019554	0.0086035	other RNA	sp|O50055|COL1_ARATH Zinc finger protein CONSTANS-LIKE 1 OS=Arabidopsis thaliana GN=COL1 PE=1 SV=1//0
AT5G15970	831453	25.4059	17.9366	0.50226	0.34822	1	96.4622	34.5754	1.4802	1.8634e-05	0.0016027	33.0871	17.8052	0.89397	0.061279	0.34508	97.1054	26.2917	1.8849	6.1909e-08	7.6719e-06	AtCor6.6_COR6.6_KIN2__stress-responsive protein (KIN2) / stress-induced protein (KIN2) / cold-responsive protein (COR6.6) / cold-regulated protein (COR6.6)	sp|P18612|KIN1_ARATH Stress-induced protein KIN1 OS=Arabidopsis thaliana GN=KIN1 PE=2 SV=1//4.42254e-20
AT5G16080	831465	15.5888	13.4331	0.21472	0.81878	1	49.0521	40.1514	0.28886	0.51372	1	38.4584	13.3264	1.529	0.0022843	0.033726	49.3756	16.1306	1.614	0.0026895	0.063828	AtCXE17_CXE17__carboxyesterase 17	sp|Q9LFR7|CXE17_ARATH Probable carboxylesterase 17 OS=Arabidopsis thaliana GN=CXE17 PE=2 SV=1//0
AT5G16330	831497	11.2601	3.27364	1.7822	0.067689	0.65207	53.4602	11.6439	2.1989	5.5926e-06	0.00056427	11.1357	3.25283	1.7754	0.062834	0.35065	53.8176	11.6534	2.2073	2.1817e-06	0.00019038	NC domain-containing protein-related	-//-
AT1G32910	831502	16.4406	11.0715	0.57041	0.4082	1	36.9751	28.8639	0.35729	0.45318	1	27.6427	10.9902	1.3307	0.018336	0.15302	37.2222	17.0144	1.1294	0.019005	0.23344	HXXXD-type acyl-transferase family protein	sp|Q8GSM7|HST_TOBAC Shikimate O-hydroxycinnamoyltransferase OS=Nicotiana tabacum GN=HST PE=1 SV=1//2.5066e-27
AT1G26320	831563	90.8829	77.3428	0.23274	0.43195	1	215.166	149.404	0.52623	0.027217	0.50776	143.191	76.7549	0.89961	0.00042729	0.0089524	216.613	94.0372	1.2038	7.7376e-07	7.68e-05	Zinc-binding dehydrogenase family protein	sp|Q39172|P1_ARATH NADP-dependent alkenal double bond reductase P1 OS=Arabidopsis thaliana GN=P1 PE=1 SV=1//0
AT5G17490	831615	24.6733	23.1946	0.089161	0.85877	1	237.034	35.2078	2.7511	2.1543e-17	1.1592e-14	33.7156	23.0242	0.55027	0.22434	0.70402	238.608	25.5402	3.2238	5.8732e-20	3.2369e-17	AtRGL3_RGL3__RGA-like protein 3	sp|Q9LF53|RGL3_ARATH DELLA protein RGL3 OS=Arabidopsis thaliana GN=RGL3 PE=1 SV=1//0
AT5G17860	831654	7.66403	12.3815	-0.69201	0.37742	1	20.0175	12.8535	0.6391	0.3177	1	12.3311	12.2826	0.0056822	1	1	20.1497	7.92773	1.3458	0.041176	0.35916	CAX7__calcium exchanger 7	sp|Q9FKP1|CCX1_ARATH Cation/calcium exchanger 1 OS=Arabidopsis thaliana GN=CCX1 PE=2 SV=1//0
AT5G01740	831686	3.78482	6.25016	-0.72367	0.58064	1	12.9913	7.90984	0.71582	0.38191	1	7.58836	6.20203	0.29105	0.84779	1	13.0781	3.91623	1.7396	0.049027	0.39644	Nuclear transport factor 2 (NTF2) family protein	sp|P20144|WUN1_SOLTU Wound-induced protein 1 OS=Solanum tuberosum GN=WUN1 PE=2 SV=1//2.28658e-10
AT5G01595	831720	265.288	292.486	-0.14081	0.56244	1	1628.13	1825.98	-0.16546	0.33988	1	1751.5	290.258	2.5932	4.9137e-63	1.1382e-59	1638.97	274.454	2.5782	5.2988e-42	1.0088e-38	other RNA	sp|Q39101|FRI1_ARATH Ferritin-1, chloroplastic OS=Arabidopsis thaliana GN=FER1 PE=2 SV=1//1.31894e-173
AT5G02950	831728	11.8512	16.0918	-0.4413	0.51705	1	35.4491	15.4332	1.1997	0.021742	0.44127	14.7447	15.9663	-0.11483	0.93384	1	35.6873	12.262	1.5412	0.0026628	0.063516	Tudor/PWWP/MBT superfamily protein	sp|Q9M3G7|ATM_ARATH Serine/threonine-protein kinase ATM OS=Arabidopsis thaliana GN=ATM PE=2 SV=1//8.25484e-08
AT5G01520	831747	72.1026	53.8899	0.42004	0.1811	0.91973	199.393	177.866	0.16482	0.45832	1	170.777	53.4821	1.675	3.1478e-06	0.00013643	200.724	74.6253	1.4275	2.9996e-08	3.9263e-06	AIRP2_AtAIRP2__RING/U-box superfamily protein	-//-
AT5G02600	831874	57.6241	44.2859	0.37982	0.27694	1	134.956	65.9689	1.0326	0.00033484	0.018018	63.244	43.9608	0.52471	0.12172	0.51789	135.855	59.6273	1.188	2.6923e-05	0.0016782	NAKR1_NPCC6__Heavy metal transport/detoxification superfamily protein	sp|Q94BT9|ATOX1_ARATH Copper transport protein ATX1 OS=Arabidopsis thaliana GN=ATX1 PE=1 SV=1//2.44645e-12
AT5G01075	831885	52.3244	64.2068	-0.29524	0.37167	1	113.009	63.4444	0.83287	0.0050512	0.15738	60.892	63.7321	-0.065767	0.85333	1	113.76	54.134	1.0714	0.00028313	0.011711	Glycosyl hydrolase family 35 protein	-//-
AT5G03210	831903	1.9868	8.23451	-2.0512	0.084199	0.70586	11.0235	17.5763	-0.67305	0.31613	1	16.827	8.16817	1.0427	0.15068	0.57913	11.0956	2.05338	2.4339	0.041823	0.36326	AtDIP2_DIP2__	-//-
AT5G19100	832030	1.9868	3.76972	-0.92401	0.63707	1	23.5344	3.43295	2.7773	0.0011157	0.048475	3.28905	3.74436	-0.18705	1	1	23.6892	2.05338	3.5282	0.00033948	0.013568	Eukaryotic aspartyl protease family protein	sp|Q8RVH5|7SBG2_SOYBN Basic 7S globulin 2 OS=Glycine max PE=1 SV=1//4.7583e-30
AT5G19110	832031	3.87921	5.25799	-0.43875	0.78035	1	41.0034	9.83209	2.0602	0.00011531	0.0073613	9.42374	5.21897	0.85254	0.38729	0.87803	41.2758	4.0115	3.3631	3.1491e-08	4.0711e-06	Eukaryotic aspartyl protease family protein	sp|Q8RVH5|7SBG2_SOYBN Basic 7S globulin 2 OS=Glycine max PE=1 SV=1//1.11088e-25
AT5G19410	832061	0	0.55551	-inf	0.9794	1	4.50084	3.0214	0.57497	0.74182	1	2.90735	0.552259	2.3963	0.38018	0.8743	4.53072	0	inf	0.046998	0.38584	ABCG23__ABC-2 type transporter family protein	sp|Q3E9B8|AB23G_ARATH ABC transporter G family member 23 OS=Arabidopsis thaliana GN=ABCG23 PE=2 SV=1//0
AT3G43110	832202	16.771	26.6285	-0.667	0.40646	1	2.49445	1.45549	0.77722	0.82578	1	1.39196	26.4099	-4.2459	0.004199	0.05286	2.51131	17.3479	-2.7882	0.0029831	0.068278		-//-
AT5G20850	832208	28.93	14.9808	0.94946	0.086364	0.71485	13.4793	18.1284	-0.4275	0.5936	1	17.4441	14.8617	0.23114	0.85597	1	13.57	29.9327	-1.1413	0.033683	0.32202	ATRAD51_RAD51__RAS associated with diabetes protein 51	sp|P94102|RAD51_ARATH DNA repair protein RAD51 homolog 1 OS=Arabidopsis thaliana GN=RAD51 PE=1 SV=1//0
AT3G44320	832290	28.4805	30.2199	-0.085523	0.87092	1	73.958	93.2919	-0.33505	0.25596	1	89.3209	29.9721	1.5754	0.00086689	0.015786	74.4518	29.467	1.3372	0.00020397	0.0088748	AtNIT3_NIT3__nitrilase 3	sp|P46011|NRL4_ARATH Bifunctional nitrilase/nitrile hydratase NIT4 OS=Arabidopsis thaliana GN=NIT4 PE=1 SV=1//0
AT5G22430	832304	30.5865	58.7886	-0.94264	0.18156	0.92019	10.954	10.5749	0.050806	0.98211	1	10.1757	58.3802	-2.5203	0.0083993	0.087594	11.0291	31.6527	-1.521	0.0052834	0.10123	Pollen Ole e 1 allergen and extensin family protein	-//-
AT5G08250	832383	1.39571	2.6587	-0.92973	0.76542	1	11.0313	5.3552	1.0426	0.33172	1	5.12443	2.63985	0.95694	0.51148	0.96063	11.103	1.44477	2.942	0.049938	0.39971	Cytochrome P450 superfamily protein	sp|Q9FMY1|C86B1_ARATH Cytochrome P450 86B1 OS=Arabidopsis thaliana GN=CYP86B1 PE=2 SV=1//0
AT5G23240	832388	833.281	804.679	0.050389	0.73535	1	417.989	342.914	0.28562	0.16366	1	328.635	798.559	-1.2809	8.8947e-16	2.2075e-13	420.769	862.27	-1.0351	1.5785e-08	2.1893e-06	DJC76__DNAJ heat shock N-terminal domain-containing protein	sp|Q8RB67|DNAJ_CALS4 Chaperone protein DnaJ OS=Caldanaerobacter subterraneus subsp. tengcongensis (strain DSM 15242 / JCM 11007 / NBRC 100824 / MB4) GN=dnaJ PE=3 SV=1//1.7918e-09
AT5G23840	832447	435.555	516.75	-0.24661	0.32367	1	925.361	531.204	0.80075	1.2267e-05	0.0011193	509.89	512.928	-0.0085691	0.95406	1	931.52	450.61	1.0477	1.5811e-06	0.00014273	MD-2-related lipid recognition domain-containing protein	-//-
AT5G24090	832474	0	1.11102	-inf	0.67787	1	5.0121	0.521972	3.2634	0.10457	1	0.50513	1.10452	-1.1287	0.96202	1	5.04481	0	inf	0.031858	0.31362	ATCHIA_CHIA__chitinase A	sp|P19172|CHIA_ARATH Acidic endochitinase OS=Arabidopsis thaliana GN=CHIB1 PE=2 SV=2//0
AT5G24120	832477	39.7159	45.8543	-0.20734	0.58931	1	147.575	179.176	-0.27993	0.24814	1	171.771	45.5018	1.9165	1.2674e-12	2.0641e-10	148.552	41.0834	1.8543	9.6385e-06	0.00068894	ATSIG5_SIG5_SIGE__sigma factor E	sp|Q9ZNX9|SIGE_ARATH RNA polymerase sigma factor sigE, chloroplastic/mitochondrial OS=Arabidopsis thaliana GN=SIGE PE=1 SV=1//0
AT5G24655	832538	105.811	81.3889	0.37858	0.13995	0.84978	43.5133	75.7207	-0.79923	0.022427	0.45168	72.6563	80.7972	-0.15322	0.62979	1	43.8019	109.501	-1.3219	1.9378e-05	0.0012708	LSU4__response to low sulfur 4	-//-
AT5G24780	832546	287.646	358.434	-0.31741	0.074304	0.6776	1503.84	723.133	1.0563	2.8821e-09	6.0445e-07	693.332	355.801	0.96248	1.4638e-09	1.4672e-07	1513.84	297.634	2.3466	1.2866e-29	1.497e-26	ATVSP1_VSP1__vegetative storage protein 1	sp|O82122|VSP2_ARATH Vegetative storage protein 2 OS=Arabidopsis thaliana GN=VSP2 PE=2 SV=1//6.84432e-176
AT5G11090	832600	669.515	551.603	0.27949	0.58038	1	1817.46	1770.33	0.037907	0.8868	1	1700.34	547.326	1.6353	0.00026333	0.0059725	1829.5	693.061	1.4004	0.0012509	0.035259	serine-rich protein-related	-//-
AT4G16750	832650	16.299	15.8928	0.03641	0.96495	1	54.9244	23.2076	1.2429	0.0030158	0.10668	22.26	15.7783	0.4965	0.3858	0.87688	55.2933	16.8715	1.7125	8.1365e-05	0.0042284	Integrase-type DNA-binding superfamily protein	sp|Q39127|TINY_ARATH Ethylene-responsive transcription factor TINY OS=Arabidopsis thaliana GN=TINY PE=2 SV=1//1.19753e-124
AT2G04190	832695	5.08613	8.41278	-0.72601	0.52363	1	32.4588	15.0769	1.1063	0.038586	0.63862	14.4247	8.35035	0.78864	0.28504	0.77929	32.6767	5.26574	2.6336	2.5923e-05	0.0016254	TRAF-like family proteinTRAF-like family protein	sp|Q9FPT1|UBP12_ARATH Ubiquitin carboxyl-terminal hydrolase 12 OS=Arabidopsis thaliana GN=UBP12 PE=1 SV=2//1.85694e-07
AT4G05100	832723	2.34191	2.71813	-0.21492	1	1	11.4961	3.54338	1.698	0.077326	0.91327	3.41248	2.70057	0.33756	0.93982	1	11.5728	2.42383	2.2554	0.027016	0.28432	AtMYB74_MYB74__myb domain protein 74	sp|Q8LPH6|MYB86_ARATH Transcription factor MYB86 OS=Arabidopsis thaliana GN=MYB86 PE=2 SV=1//0
AT5G27420	832801	146.52	116.626	0.3292	0.19745	0.93644	70.9986	222.539	-1.6482	2.2433e-10	5.4113e-08	213.272	115.789	0.8812	8.1127e-05	0.002249	71.4707	151.611	-1.085	6.0271e-05	0.0032957	ATL31_CNI1__carbon/nitrogen insensitive 1	sp|Q8LGA5|ATL31_ARATH E3 ubiquitin-protein ligase ATL31 OS=Arabidopsis thaliana GN=ATL31 PE=1 SV=2//0
AT3G05290	832812	71.6284	57.6002	0.31446	0.32365	1	316.104	130.648	1.2747	9.8373e-06	0.00091754	125.281	57.1657	1.1319	4.5725e-05	0.0013789	318.201	74.1226	2.102	7.2796e-10	1.2395e-07	AtPNC1_PNC1__peroxisomal adenine nucleotide carrier 1	sp|Q8VZS0|PNC2_ARATH Peroxisomal adenine nucleotide carrier 2 OS=Arabidopsis thaliana GN=PNC2 PE=1 SV=1//0
AT2G15010	833659	101.646	110.082	-0.11502	0.63613	1	315.33	177.535	0.82876	0.00014817	0.0090654	170.407	109.24	0.64149	0.0079174	0.083742	317.435	105.177	1.5936	3.0778e-12	7.6735e-10	Plant thionin	sp|Q42597|THN22_ARATH Thionin-2.2 OS=Arabidopsis thaliana GN=THI2.2 PE=2 SV=2//8.5216e-73
AT5G37260	833700	78.1102	62.6772	0.31757	0.49706	1	12.48	7.79941	0.67818	0.4313	1	7.46493	62.2461	-3.0598	0.0081235	0.085186	12.564	80.8331	-2.6857	8.9031e-11	1.7758e-08	CIR1_RVE2__Homeodomain-like superfamily protein	sp|F4K5X6|RVE2_ARATH Protein REVEILLE 2 OS=Arabidopsis thaliana GN=RVE2 PE=2 SV=1//5.31576e-170
AT5G37750	833720	5.81882	10.516	-0.85378	0.34394	1	18.995	12.4419	0.6104	0.34389	1	11.9494	10.4379	0.1951	0.86551	1	19.1215	6.01725	1.668	0.017448	0.22156	Chaperone DnaJ-domain superfamily protein	sp|Q9D832|DNJB4_MOUSE DnaJ homolog subfamily B member 4 OS=Mus musculus GN=Dnajb4 PE=2 SV=1//2.39528e-11
AT5G37970	833778	2.34191	1.48826	0.65406	0.90758	1	21.9852	9.72166	1.1773	0.072602	0.88532	9.30031	1.4746	2.657	0.036137	0.2434	22.1321	2.42383	3.1908	9.3222e-05	0.0047502	S-adenosyl-L-methionine-dependent methyltransferases superfamily protein	sp|Q9FKC8|MT799_ARATH Probable S-adenosylmethionine-dependent methyltransferase At5g37990 OS=Arabidopsis thaliana GN=At5g37990 PE=3 SV=2//0
AT5G38020	833781	1.89241	1.54768	0.29011	1	1	20.4437	9.61123	1.0889	0.14134	1	9.17688	1.53533	2.5795	0.06448	0.35572	20.5824	1.95812	3.3939	0.00011695	0.0057494	S-adenosyl-L-methionine-dependent methyltransferases superfamily protein	sp|Q6XMI3|BSMT1_ARATH Salicylate/benzoate carboxyl methyltransferase OS=Arabidopsis thaliana GN=BSMT1 PE=1 SV=1//1.17388e-125
AT5G38710	833862	22.8033	14.1669	0.68672	0.25246	1	56.4504	41.6371	0.43911	0.23851	1	39.9623	14.0608	1.507	0.002141	0.032041	56.8282	23.5927	1.2683	0.0015075	0.040816	Methylenetetrahydrofolate reductase family protein	sp|Q6NKX1|PROD2_ARATH Proline dehydrogenase 2, mitochondrial OS=Arabidopsis thaliana GN=POX2 PE=2 SV=1//0
AT5G39350	833931	29.5931	20.2387	0.54814	0.28771	1	15.0131	17.3856	-0.21167	0.79101	1	16.6921	20.0807	-0.26664	0.63892	1	15.1123	30.626	-1.019	0.047745	0.38923	Tetratricopeptide repeat (TPR)-like superfamily protein	sp|Q9FLZ9|PP405_ARATH Pentatricopeptide repeat-containing protein At5g39350 OS=Arabidopsis thaliana GN=PCMP-E16 PE=2 SV=1//0
AT5G39510	833948	3.69042	5.69465	-0.62582	0.67601	1	36.0995	28.3721	0.34751	0.66704	1	27.2495	5.64977	2.27	0.00066047	0.012702	36.3345	3.82097	3.2493	0.022185	0.25403	ATVTI11_ATVTI1A_ITT3_SGR4_VTI11_VTI1A_ZIG_ZIG1__Vesicle transport v-SNARE family protein	-//-
AT2G24430	833957	10.0059	6.80567	0.55605	0.58202	1	39.9808	57.2109	-0.51698	0.18548	1	54.9425	6.75429	3.024	3.3544e-08	2.5154e-06	40.2476	10.3516	1.9591	0.00012816	0.0061989	ANAC038_ANAC039_NAC038__NAC domain containing protein 38	sp|Q9FKA0|NAC92_ARATH NAC domain-containing protein 92 OS=Arabidopsis thaliana GN=NAC92 PE=1 SV=1//0
AT5G40340	834032	215.144	157.406	0.45081	0.1197	0.81308	603.058	285.507	1.0788	2.5793e-05	0.0020739	273.396	156.167	0.8079	0.019028	0.15717	607.065	222.617	1.4473	6.0531e-10	1.0564e-07	Tudor/PWWP/MBT superfamily protein	sp|Q9M3G7|ATM_ARATH Serine/threonine-protein kinase ATM OS=Arabidopsis thaliana GN=ATM PE=2 SV=1//2.25275e-10
AT5G42650	834273	1539.11	1422.74	0.11343	0.42519	1	3716.19	1661.75	1.1611	7.7423e-12	2.2257e-09	1593.38	1412.1	0.17425	0.19872	0.66382	3740.96	1592.48	1.2321	1.0365e-13	3.0151e-11	AOS_CYP74A_DDE2__allene oxide synthase	sp|Q96242|CP74A_ARATH Allene oxide synthase, chloroplastic OS=Arabidopsis thaliana GN=CYP74A PE=1 SV=3//0
AT5G43150	834332	103.348	138.038	-0.41756	0.07113	0.66597	254.572	304.368	-0.25774	0.29876	1	292.129	136.991	1.0925	3.3846e-06	0.00014518	256.261	106.918	1.2611	5.8619e-05	0.0032137		-//-
AT5G44050	834428	32.171	30.4963	0.077124	0.89743	1	114.35	30.2391	1.919	1.1052e-08	1.9656e-06	29.0232	30.27	-0.060682	0.92359	1	115.117	33.288	1.79	2.4603e-08	3.2444e-06	MATE efflux family protein	sp|Q9LYT3|TT12_ARATH Protein TRANSPARENT TESTA 12 OS=Arabidopsis thaliana GN=TT12 PE=2 SV=1//1.37216e-97
AT4G20390	834482	20.5333	34.0878	-0.73129	0.13489	0.83928	50.5472	59.2686	-0.22964	0.53746	1	56.851	33.8322	0.74879	0.045459	0.28371	50.8809	21.2535	1.2594	0.013398	0.18625	Uncharacterised protein family (UPF0497)	sp|Q9FI10|CSPLW_ARATH CASP-like protein 1B1 OS=Arabidopsis thaliana GN=At5g44550 PE=1 SV=1//7.68726e-115
AT5G45830	834623	18.3802	17.9573	0.033583	1	1	40.438	30.0182	0.42987	0.33225	1	28.7763	17.8109	0.69212	0.20116	0.66693	40.7099	19.0202	1.0978	0.016468	0.21369	ATDOG1_DOG1_GAAS5_GSQ5__delay of germination 1	-//-
AT5G47230	834768	83.3604	69.2479	0.26759	0.39522	1	261.297	163.135	0.67962	0.0030639	0.10716	156.348	68.7139	1.1861	3.7742e-06	0.00015919	263.044	86.2524	1.6087	2.0541e-11	4.5284e-09	ATERF-5_ATERF5_AtMACD1_ERF102_ERF5__ethylene responsive element binding factor 5	sp|O80338|EF101_ARATH Ethylene-responsive transcription factor 2 OS=Arabidopsis thaliana GN=ERF2 PE=2 SV=1//3.59475e-140
AT5G47240	834771	407.133	332.284	0.29308	0.060584	0.62023	1291.73	423.548	1.6087	2.2896e-05	0.0018696	405.922	329.833	0.29947	0.070991	0.3788	1300.28	421.323	1.6258	1.8974e-05	0.0012496	NUDT8_atnudt8__nudix hydrolase homolog 8	sp|Q8L7W2|NUDT8_ARATH Nudix hydrolase 8 OS=Arabidopsis thaliana GN=NUDT8 PE=2 SV=2//0
AT5G47250	834772	20.3198	21.5875	-0.087306	0.92606	1	8.51361	14.9112	-0.80856	0.38032	1	14.2396	21.4281	-0.5896	0.36579	0.86125	8.56953	21.0259	-1.2949	0.046079	0.38219	LRR and NB-ARC domains-containing disease resistance protein	sp|Q9LVT4|DRL37_ARATH Probable disease resistance protein At5g47250 OS=Arabidopsis thaliana GN=At5g47250 PE=2 SV=1//0
AT1G28430	834850	0	0.496087	-inf	0.97939	1	6.01142	1.56592	1.9407	0.18183	1	1.51539	0.491534	1.6243	0.82008	1	6.05082	0	inf	0.014747	0.19894	CYP705A24__cytochrome P450, family 705, subfamily A, polypeptide 24	sp|Q9FI39|THAD_ARATH Cytochrome P450 705A5 OS=Arabidopsis thaliana GN=CYP705A5 PE=2 SV=1//0
AT5G49525	835013	9.41485	7.4206	0.3434	0.73557	1	44.0091	37.4061	0.23453	0.58881	1	35.8596	7.36728	2.2832	6.0132e-05	0.0017387	44.3012	9.74295	2.1849	1.6679e-05	0.001116		-//-
AT5G50260	835091	0.449504	1.60711	-1.8381	0.73113	1	8.00235	1.40028	2.5147	0.069461	0.86255	1.33025	1.59605	-0.26281	1	1	8.05543	0.465713	4.1125	0.012529	0.1784	CEP1__Cysteine proteinases superfamily protein	sp|Q9FGR9|CEP1_ARATH KDEL-tailed cysteine endopeptidase CEP1 OS=Arabidopsis thaliana GN=CEP1 PE=2 SV=1//0
AT5G50335	835100	17.7172	20.2775	-0.19473	0.81224	1	37.4477	27.1625	0.46326	0.30951	1	26.0541	20.1357	0.37176	0.46169	0.93391	37.6993	18.3269	1.0406	0.024304	0.26696		-//-
AT4G24890	835108	106.665	105.002	0.022667	0.94168	1	687.918	882.042	-0.35861	0.11023	1	844.877	104.203	3.0193	9.4066e-25	5.3e-22	692.546	110.411	2.649	5.5072e-17	2.3538e-14	ATPAP24_PAP24__purple acid phosphatase 24	sp|Q5MAU8|PPA27_ARATH Probable inactive purple acid phosphatase 27 OS=Arabidopsis thaliana GN=PAP27 PE=2 SV=1//0
AT5G50800	835152	6.62343	4.70248	0.49416	0.72271	1	18.0188	20.7633	-0.20453	0.76286	1	19.9194	4.66671	2.0937	0.0057855	0.066599	18.1377	6.85341	1.4041	0.047951	0.39045	AtSWEET13_SWEET13__Nodulin MtN3 family protein	sp|Q9FGQ2|SWT13_ARATH Bidirectional sugar transporter SWEET13 OS=Arabidopsis thaliana GN=SWEET13 PE=2 SV=1//0
AT5G51720	835246	511	535.798	-0.068365	0.67408	1	1282.18	1218.16	0.073889	0.63793	1	1169.21	531.837	1.1365	3.9584e-06	0.00016604	1290.74	528.765	1.2875	4.344e-13	1.213e-10	At-NEET_NEET__2 iron, 2 sulfur cluster binding	sp|Q9FLI7|NEET_ARATH CDGSH iron-sulfur domain-containing protein NEET OS=Arabidopsis thaliana GN=NEET PE=1 SV=1//1.72756e-69
AT5G51780	835252	1.39571	0.992175	0.49233	1	1	12.9449	9.94252	0.3807	0.66812	1	9.54717	0.983068	3.2797	0.01727	0.14719	13.0337	1.44477	3.1733	0.035655	0.33266	basic helix-loop-helix (bHLH) DNA-binding superfamily protein	sp|Q9FLI1|BH036_ARATH Transcription factor bHLH36 OS=Arabidopsis thaliana GN=BHLH36 PE=2 SV=1//8.26316e-110
AT5G52120	835288	35.104	27.879	0.33245	0.75316	1	101.947	45.4816	1.1645	0.00029534	0.016174	43.6331	27.6416	0.65858	0.40343	0.89033	102.627	36.3204	1.4986	3.6108e-06	0.00028788	AtPP2-A14_PP2-A14__phloem protein 2-A14	sp|Q9FJ80|P2A14_ARATH F-box protein PP2-A14 OS=Arabidopsis thaliana GN=PP2A14 PE=1 SV=1//0
AT5G52310	835306	0.449504	3.33306	-2.8904	0.52867	1	9.00168	2.33379	1.9475	0.10708	1	2.21708	3.31356	-0.57972	0.95257	1	9.06144	0.465713	4.2822	0.0063727	0.11372	COR78_LTI140_LTI78_RD29A__low-temperature-responsive protein 78 (LTI78) / desiccation-responsive protein 29A (RD29A)	sp|Q04980|LTI65_ARATH Low-temperature-induced 65 kDa protein OS=Arabidopsis thaliana GN=LTI65 PE=2 SV=2//0
AT5G52410	835317	30.6337	36.4494	-0.25078	0.56657	1	65.0027	35.9506	0.85448	0.022238	0.44873	34.4676	36.1684	-0.069489	0.88349	1	65.4347	31.7003	1.0456	0.0046718	0.09379		-//-
AT4G25700	835334	10.2667	17.7583	-0.79053	0.25335	1	34.4884	47.3486	-0.45721	0.26726	1	45.4067	17.623	1.3654	0.0025131	0.036257	34.7183	10.6267	1.708	0.0014978	0.040685	B1_BCH1_BETA-OHASE 1_chy1__beta-hydroxylase 1	sp|Q9LTG0|BCH2_ARATH Beta-carotene 3-hydroxylase 2, chloroplastic OS=Arabidopsis thaliana GN=BETA-OHASE 2 PE=2 SV=1//0
AT5G52780	835355	184.083	233.199	-0.34121	0.070014	0.66078	78.9778	133.83	-0.76088	0.0060275	0.17968	128.211	231.43	-0.85205	6.6503e-05	0.0018914	79.504	190.461	-1.2604	9.6221e-07	9.2016e-05	Protein of unknown function (DUF3464)	sp|Q9LTD9|Y5278_ARATH Uncharacterized protein PAM68-like OS=Arabidopsis thaliana GN=At5g52780 PE=2 SV=1//6.37559e-93
AT5G52990	835378	8.06634	14.1074	-0.80647	0.29442	1	21.5126	16.698	0.36551	0.56185	1	16.0018	14.0001	0.1928	0.81019	1	21.655	8.34581	1.3756	0.032398	0.31529	SNARE-like superfamily protein	sp|Q84WF5|VAMPL_ARATH Probable VAMP-like protein At1g33475 OS=Arabidopsis thaliana GN=At1g33475 PE=2 SV=1//7.40654e-13
AT5G53048	835385	174.504	164.685	0.083553	0.70865	1	376.978	200.456	0.9112	2.3448e-05	0.0019073	192.034	163.45	0.2325	0.25855	0.74974	379.486	180.565	1.0715	3.3016e-07	3.5459e-05	other RNA	sp|B7KWT4|RUTD_METC4 Putative aminoacrylate hydrolase RutD OS=Methylobacterium extorquens (strain CM4 / NCIMB 13688) GN=rutD PE=3 SV=1//1.51859e-12
AT5G53450	835426	673.817	617.732	0.12537	0.41253	1	138.426	155.993	-0.17237	0.48285	1	149.461	613.007	-2.0361	2.3228e-24	1.2416e-21	139.35	697.222	-2.3229	1.8755e-29	2.0672e-26	ORG1__OBP3-responsive gene 1	sp|Q9LV04|PAP14_ARATH Probable plastid-lipid-associated protein 14, chloroplastic OS=Arabidopsis thaliana GN=PAP14 PE=1 SV=1//0
AT5G53870	835468	14.2403	7.4206	0.94037	0.23199	0.9829	38.0517	37.5717	0.018314	0.99854	1	36.0447	7.36728	2.2906	5.8825e-05	0.0017127	38.3021	14.7335	1.3783	0.022548	0.25656	AtENODL1_ENODL1__early nodulin-like protein 1	sp|Q9T076|ENL2_ARATH Early nodulin-like protein 2 OS=Arabidopsis thaliana GN=At4g27520 PE=1 SV=1//5.11543e-53
AT5G53970	835480	55.8733	52.3422	0.094185	0.82359	1	122.902	135.095	-0.13646	0.60047	1	129.468	51.9468	1.3175	2.3682e-06	0.00010527	123.724	57.8121	1.0977	0.00014186	0.0067215	TAT7__Tyrosine transaminase family protein	sp|Q9FN30|TAT2_ARATH Probable aminotransferase TAT2 OS=Arabidopsis thaliana GN=At5g53970 PE=2 SV=1//0
AT5G54130	835500	19.1376	11.9448	0.68003	0.29528	1	7.97916	20.7633	-1.3797	0.044388	0.69258	19.9194	11.8518	0.74907	0.25067	0.73913	8.03325	19.8087	-1.3021	0.04955	0.39851	Calcium-binding endonuclease/exonuclease/phosphatase family	sp|O81916|YC22_ARATH Uncharacterized calcium-binding protein At1g02270 OS=Arabidopsis thaliana GN=At1g02270 PE=2 SV=2//0
AT5G54165	835505	221.958	180.735	0.29641	0.12072	0.81433	532.718	241.928	1.1388	0.00022645	0.012928	231.811	179.405	0.36973	0.058575	0.33584	536.249	229.687	1.2232	6.3505e-05	0.0034635		sp|Q8R1R3|STAR7_MOUSE StAR-related lipid transfer protein 7, mitochondrial OS=Mus musculus GN=Stard7 PE=2 SV=2//1.2345e-10
AT5G54290	835518	67.893	56.7862	0.25772	0.57056	1	149	102.276	0.54285	0.041911	0.66988	98.0316	56.3648	0.79845	0.0061172	0.069459	149.991	70.2804	1.0937	0.0016512	0.043475	CcdA__cytochrome c biogenesis protein family	-//-
AT5G55860	835681	39.7653	48.0971	-0.27444	0.5475	1	87.476	73.959	0.24216	0.4593	1	70.8437	47.7166	0.57015	0.096063	0.4538	88.0587	41.1575	1.0973	0.00096215	0.028952	Plant protein of unknown function (DUF827)	sp|Q9LVQ4|Y5586_ARATH WEB family protein At5g55860 OS=Arabidopsis thaliana GN=At5g55860 PE=1 SV=1//0
AT5G04950	835707	3.64323	6.13132	-0.75098	0.61421	1	155.345	227.102	-0.54786	0.019212	0.40725	217.745	6.08058	5.1623	3.4151e-45	5.4765e-42	156.386	3.77333	5.3731	3.9037e-34	5.4503e-31	ATNAS1_NAS1__nicotianamine synthase 1	sp|Q9FKT9|NAS2_ARATH Nicotianamine synthase 2 OS=Arabidopsis thaliana GN=NAS2 PE=2 SV=1//0
AT5G56610	835762	26.0442	32.3618	-0.31333	0.49848	1	11.9842	33.5064	-1.4833	0.0064891	0.19046	32.1271	32.1147	0.00055799	1	1	12.0647	26.9479	-1.1594	0.040482	0.35634	Phosphotyrosine protein phosphatases superfamily protein	sp|Q9ZQP1|DSP8_ARATH Putative dual specificity protein phosphatase DSP8 OS=Arabidopsis thaliana GN=DSP8 PE=2 SV=2//1.28253e-85
AT5G56840	835786	11.7568	23.2153	-0.98158	0.095713	0.74431	2.50218	3.95492	-0.66046	0.74861	1	3.79418	23.0299	-2.6016	0.001188	0.020304	2.51871	12.1668	-2.2722	0.021798	0.25069	myb-like transcription factor family protein	sp|Q8S9H7|DIV_ANTMA Transcription factor DIVARICATA OS=Antirrhinum majus GN=DIVARICATA PE=2 SV=1//2.10099e-25
AT5G56880	835790	1.84521	0	inf	0.40026	1	11.9919	3.54338	1.7589	0.063116	0.82428	3.41248	0	inf	0.1337	0.54343	12.0721	1.91048	2.6597	0.011935	0.1731		-//-
AT5G56980	835800	129.513	111.49	0.21618	0.37186	1	739.259	240.859	1.6179	0.001709	0.068056	230.851	110.648	1.061	1.1504e-06	5.6563e-05	744.136	134.025	2.4731	3.2973e-05	0.001973		-//-
AT5G57550	835859	16.7013	11.8854	0.49077	0.50652	1	90.5203	73.7432	0.29573	0.33246	1	70.7592	11.7911	2.5852	2.5446e-09	2.4905e-07	91.1211	17.2896	2.3979	3.6645e-10	6.6736e-08	XTH25_XTR3__xyloglucan endotransglucosylase/hydrolase 25	sp|Q38907|XTH25_ARATH Probable xyloglucan endotransglucosylase/hydrolase protein 25 OS=Arabidopsis thaliana GN=XTH25 PE=2 SV=2//0
AT5G57660	835872	1281.06	1266.55	0.016424	0.85973	1	2983.18	2410.13	0.30774	0.16943	1	2312.82	1257.24	0.87939	2.3066e-05	0.00078126	3002.98	1325.67	1.1797	3.6152e-06	0.00028788	ATCOL5_BBX6_COL5__CONSTANS-like 5	sp|Q9FHH8|COL5_ARATH Zinc finger protein CONSTANS-LIKE 5 OS=Arabidopsis thaliana GN=COL5 PE=2 SV=2//0
AT5G58300	835943	95.1891	122.282	-0.36135	0.16259	0.88991	34.9919	39.0022	-0.15653	0.77642	1	37.487	121.384	-1.6951	2.0592e-08	1.6199e-06	35.225	98.5038	-1.4836	6.6335e-06	0.00049616	Leucine-rich repeat protein kinase family protein	sp|Q9LVL9|MES18_ARATH Methylesterase 18 OS=Arabidopsis thaliana GN=MES18 PE=2 SV=1//0
AT5G58340	835947	45.4178	48.6706	-0.099791	0.83446	1	95.3469	106.728	-0.16268	0.59035	1	102.381	48.3181	1.0833	0.00026713	0.0060465	95.9884	46.9948	1.0304	0.0010398	0.030671	myb-like HTH transcriptional regulator family protein	sp|Q9LVL5|WNK4_ARATH Probable serine/threonine-protein kinase WNK4 OS=Arabidopsis thaliana GN=WNK4 PE=1 SV=1//0
AT5G58640	835979	37.6122	26.5276	0.50371	0.23725	0.98693	92.0154	64.7092	0.50791	0.095768	1	62.1492	26.3377	1.2386	0.0051557	0.061594	92.6264	38.9242	1.2508	0.0001492	0.0070378	Selenoprotein, Rdx type	sp|Q941C7|PSY1_ARATH Protein PSY1 OS=Arabidopsis thaliana GN=PSY1 PE=1 SV=1//1.97996e-24
AT5G58860	836003	12.3951	10.3971	0.25358	0.81577	1	39.4541	41.361	-0.068096	0.89745	1	39.6538	10.3165	1.9425	0.00019997	0.0047973	39.7187	12.823	1.6311	0.00091119	0.027777	CYP86_CYP86A1_HORST__cytochrome P450, family 86, subfamily A, polypeptide 1	sp|P48422|C86A1_ARATH Cytochrome P450 86A1 OS=Arabidopsis thaliana GN=CYP86A1 PE=1 SV=2//0
AT5G59220	836040	8.46865	13.1747	-0.63756	0.44024	1	64.4914	51.6599	0.32006	0.37419	1	49.5209	13.0778	1.9209	3.3564e-05	0.0010715	64.9206	8.76389	2.889	6.2402e-10	1.0801e-07	HAI1_SAG113__highly ABA-induced PP2C gene 1	sp|Q9FIF5|P2C78_ARATH Probable protein phosphatase 2C 78 OS=Arabidopsis thaliana GN=At5g59220 PE=2 SV=1//0
AT5G59320	836050	0	13.7095	-inf	0.09249	0.73251	76.9405	79.0381	-0.038805	0.88543	1	75.6596	13.6243	2.4733	2.6248e-05	0.0008741	77.455	0	inf	7.6569e-24	5.9392e-21	LTP3__lipid transfer protein 3	sp|Q9LLR6|NLTP4_ARATH Non-specific lipid-transfer protein 4 OS=Arabidopsis thaliana GN=LTP4 PE=3 SV=1//1.47363e-73
AT5G59330	836051	0	12.6579	-inf	0.12807	0.8243	68.884	112.354	-0.70581	0.016329	0.36454	107.652	12.5805	3.0971	1.0905e-16	2.8777e-14	69.3478	0	inf	1.1744e-21	7.2342e-19	Bifunctional inhibitor/lipid-transfer protein/seed storage 2S albumin superfamily protein	sp|Q9LLR7|NLTP3_ARATH Non-specific lipid-transfer protein 3 OS=Arabidopsis thaliana GN=LTP3 PE=3 SV=1//1.80585e-74
AT3G46640	836076	43.7389	25.2978	0.78991	0.059782	0.61804	19.5371	20.2414	-0.051088	0.97593	1	19.4143	25.1118	-0.37124	0.50436	0.95814	19.6652	45.2642	-1.2027	0.0061734	0.11165	LUX_PCL1__Homeodomain-like superfamily protein	sp|Q9LTH4|PCLL_ARATH Transcription factor BOA OS=Arabidopsis thaliana GN=BOA PE=2 SV=1//3.86271e-166
AT3G51550	836091	15.0921	21.9053	-0.53749	0.36132	1	37.4323	43.8354	-0.22781	0.62557	1	42.1063	21.7375	0.95385	0.035583	0.24139	37.6845	15.6173	1.2708	0.0087144	0.13942	FER__Malectin/receptor-like protein kinase family protein	sp|Q9FN92|Y5597_ARATH Probable receptor-like protein kinase At5g59700 OS=Arabidopsis thaliana GN=At5g59700 PE=3 SV=1//0
AT5G60060	836128	0.496701	0	inf	1	1	26.0907	20.1861	0.37017	0.71485	1	19.3526	0	inf	1.3594e-06	6.3991e-05	26.2597	0.513346	5.6768	0.013571	0.18773	Protein of unknown function (DUF295)	sp|Q9LVG8|FB295_ARATH Putative F-box protein At5g60060 OS=Arabidopsis thaliana GN=At5g60060 PE=4 SV=1//0
AT5G60850	836206	300.806	282.226	0.09198	0.64287	1	759.001	700.689	0.11533	0.50287	1	672.473	280.112	1.2635	2.2709e-08	1.7534e-06	764.072	311.324	1.2953	1.0092e-11	2.3749e-09	OBP4__OBF binding protein 4	sp|Q8LDR0|DOF54_ARATH Dof zinc finger protein DOF5.4 OS=Arabidopsis thaliana GN=DOF5.4 PE=2 SV=2//2.69066e-157
AT5G61300	836250	23.7742	24.8017	-0.061038	0.99272	1	77.4286	44.272	0.80647	0.01974	0.41469	42.4377	24.6202	0.7855	0.063707	0.35397	77.9469	24.6087	1.6633	8.1731e-06	0.00059849		sp|Q9FLK4|GSXL8_ARATH Flavin-containing monooxygenase FMO GS-OX-like 8 OS=Arabidopsis thaliana GN=At5g61290 PE=2 SV=1//0
AT1G64940	836253	0	1.0516	-inf	0.68428	1	22.0316	29.6317	-0.42757	0.44698	1	28.3443	1.04379	4.7632	2.8463e-06	0.00012466	22.1765	0	inf	2.4066e-06	0.00020742	CYP89A6__cytochrome P450, family 87, subfamily A, polypeptide 6	sp|Q42602|C89A2_ARATH Cytochrome P450 89A2 OS=Arabidopsis thaliana GN=CYP89A2 PE=2 SV=2//0
AT3G46290	836256	17.7891	13.4925	0.39884	0.56085	1	5.50017	2.60986	1.0755	0.42995	1	2.52565	13.3871	-2.4061	0.0098261	0.09872	5.53672	18.4116	-1.7335	0.017847	0.22448	HERK1__hercules receptor kinase 1	sp|Q9FLJ8|Y5613_ARATH Probable receptor-like protein kinase At5g61350 OS=Arabidopsis thaliana GN=At5g61350 PE=2 SV=1//0
AT5G07460	836286	45.6785	41.1906	0.1492	0.69018	1	97.0971	106.863	-0.13826	0.6627	1	102.454	40.8901	1.3252	1.5098e-05	0.0005408	97.7378	47.27	1.048	0.020625	0.24336	ATMSRA2_PMSR2__peptidemethionine sulfoxide reductase 2	sp|Q9FKF7|MSRA1_ARATH Peptide methionine sulfoxide reductase A1 OS=Arabidopsis thaliana GN=MSRA1 PE=2 SV=1//1.32567e-150
AT5G07320	836303	116.974	127.543	-0.12479	0.56804	1	240.823	170.799	0.49567	0.031439	0.55913	163.739	126.559	0.37159	0.11324	0.4972	242.432	121.033	1.0022	1.5161e-05	0.0010177	APC3__Mitochondrial substrate carrier family protein	sp|Q5XHA0|SCMC1_XENTR Calcium-binding mitochondrial carrier protein SCaMC-1 OS=Xenopus tropicalis GN=slc25a24 PE=2 SV=1//3.49368e-107
AT5G62130	836333	54.9046	80.6372	-0.55452	0.06975	0.65978	131.043	152.019	-0.2142	0.41796	1	145.879	80.0135	0.86646	0.00079333	0.014673	131.912	56.8224	1.215	7.1303e-05	0.0037901	Per1-like family protein	sp|Q0VFE3|PGAP3_XENTR Post-GPI attachment to proteins factor 3 OS=Xenopus tropicalis GN=pgap3 PE=2 SV=1//5.13362e-36
AT5G62280	836349	39.4821	29.7031	0.41059	0.46362	1	117.564	73.5525	0.6766	0.046077	0.71101	70.6243	29.4748	1.2607	0.00059719	0.011767	118.342	40.8717	1.5338	0.00068589	0.022236	Protein of unknown function (DUF1442)	-//-
AT5G62350	836356	1649.92	1912.32	-0.21292	0.067443	0.65129	3698.41	1991.08	0.89336	0.0018911	0.074181	1910.82	1897.85	0.0098308	0.9918	1	3722.93	1707.2	1.1248	0.00011661	0.0057461	Plant invertase/pectin methylesterase inhibitor superfamily protein	sp|P17407|21KD_DAUCA 21 kDa protein OS=Daucus carota PE=2 SV=1//9.64256e-56
AT3G01900	836464	3.28812	2.53986	0.37251	0.95136	1	112.986	10.2436	3.4633	2.3259e-17	1.2203e-14	9.80544	2.51839	1.9611	0.078069	0.40185	113.738	3.40289	5.0628	8.9296e-26	7.1928e-23	CYP94B2__cytochrome P450, family 94, subfamily B, polypeptide 2	sp|Q9FMV7|C94B1_ARATH Cytochrome P450 94B1 OS=Arabidopsis thaliana GN=CYP94B1 PE=2 SV=1//0
AT5G63560	836475	6.93135	12.6192	-0.86441	0.32289	1	24.9677	14.0881	0.82558	0.16474	1	13.4762	12.5255	0.10554	0.90397	1	25.1353	7.17622	1.8084	0.0048358	0.095544	FACT__HXXXD-type acyl-transferase family protein	sp|Q94CD1|HHT1_ARATH Omega-hydroxypalmitate O-feruloyl transferase OS=Arabidopsis thaliana GN=HHT1 PE=1 SV=1//0
AT5G63590	836478	5.32212	9.40495	-0.82142	0.38999	1	16.5082	11.7543	0.48999	0.50256	1	11.2591	9.33341	0.27062	0.77756	1	16.6176	5.5039	1.5942	0.033356	0.32045	ATFLS3_FLS3__flavonol synthase 3	sp|Q9FFQ5|FLS3_ARATH Flavonol synthase 3 OS=Arabidopsis thaliana GN=FLS3 PE=2 SV=1//0
AT1G10940	836485	13.9571	16.3889	-0.23172	0.8025	1	29.9876	19.2526	0.63931	0.21721	1	18.4658	16.2699	0.18265	0.78923	1	30.1875	14.4477	1.0631	0.046799	0.38492	ASK1_SNRK2-4_SNRK2.4_SRK2A__Protein kinase superfamily protein	sp|Q9FFP9|SRK2H_ARATH Serine/threonine-protein kinase SRK2H OS=Arabidopsis thaliana GN=SRK2H PE=1 SV=1//0
AT2G32240	837031	81.4455	90.4401	-0.15113	0.67903	1	185.402	152.36	0.28318	0.48774	1	145.712	89.7227	0.69958	0.22014	0.69778	186.64	84.2836	1.1469	6.8746e-06	0.00050874		-//-
AT1G05340	837033	21.5267	17.0038	0.34027	0.53778	1	90.125	61.8483	0.54319	0.27545	1	59.2646	16.8829	1.8116	1.3065e-05	0.00047853	90.7179	22.2802	2.0256	0.0033923	0.074626		-//-
AT1G06620	837171	17.5756	23.254	-0.40391	0.48849	1	81.0074	31.6644	1.3552	0.00021128	0.012214	30.3032	23.0849	0.39252	0.38913	0.87817	81.5456	18.184	2.1649	1.8626e-08	2.5496e-06	2-oxoglutarate (2OG) and Fe(II)-dependent oxygenase superfamily protein	sp|Q84MB3|ACCH1_ARATH 1-aminocyclopropane-1-carboxylate oxidase homolog 1 OS=Arabidopsis thaliana GN=At1g06620 PE=2 SV=1//0
AT1G06645	837173	257.154	250.123	0.039998	0.85461	1	606.6	370.984	0.70939	0.00025628	0.014458	355.627	248.246	0.51859	0.0040273	0.051225	610.652	266.076	1.1985	5.8305e-10	1.0261e-07	2-oxoglutarate (2OG) and Fe(II)-dependent oxygenase superfamily protein	sp|Q9C5K7|ACCH2_ARATH 1-aminocyclopropane-1-carboxylate oxidase homolog 2 OS=Arabidopsis thaliana GN=At1g06640 PE=2 SV=1//0
AT2G30040	837226	31.0832	15.774	0.97859	0.057774	0.60792	74.4847	33.672	1.1454	0.001599	0.064656	32.3123	15.6569	1.0453	0.041015	0.26513	74.9806	32.166	1.221	0.00062173	0.0208	MAPKKK14__mitogen-activated protein kinase kinase kinase 14	sp|Q54R82|MKKA_DICDI Mitogen-activated protein kinase kinase kinase A OS=Dictyostelium discoideum GN=mkkA PE=1 SV=2//1.90405e-47
AT5G56795	837274	84.9944	95.1011	-0.1621	0.56813	1	187.959	203.126	-0.11196	0.63733	1	194.783	94.3779	1.0453	7.0748e-06	0.00028093	189.21	87.9617	1.105	1.3377e-05	0.00092463	MT1B__metallothionein 1BMT1B__metallothionein 1B	-//-
AT1G08840	837405	2190.3	2424.56	-0.14659	0.50113	1	436.311	361.328	0.27205	0.16365	1	346.713	2406.69	-2.7952	8.996e-30	7.5016e-27	439.221	2266.14	-2.3672	1.6991e-13	4.8747e-11	emb2411__DNA replication helicase, putative	sp|P24704|SODC1_ARATH Superoxide dismutase [Cu-Zn] 1 OS=Arabidopsis thaliana GN=CSD1 PE=1 SV=2//6.26621e-101
AT1G09155	837435	4.13993	1.54768	1.4195	0.44187	1	92.5344	96.6998	-0.063522	0.82471	1	92.6603	1.53533	5.9153	4.5186e-24	2.355e-21	93.1479	4.28668	4.4416	1.3192e-16	5.1162e-14	AtPP2-B15_PP2-B15__phloem protein 2-B15	sp|O80494|P2B15_ARATH F-box protein PP2-B15 OS=Arabidopsis thaliana GN=PP2B15 PE=2 SV=2//0
AT1G09190	837439	26.6353	14.5441	0.87291	0.1271	0.82301	11.4807	12.9087	-0.16914	0.88563	1	12.3928	14.4309	-0.21966	0.76186	1	11.558	27.5565	-1.2535	0.027743	0.28935	Tetratricopeptide repeat (TPR)-like superfamily protein	sp|O80488|PPR23_ARATH Pentatricopeptide repeat-containing protein At1g09190 OS=Arabidopsis thaliana GN=PCMP-E70 PE=2 SV=1//0
AT1G56430	837444	26.7544	40.2992	-0.59097	0.20997	0.95698	600.788	853.621	-0.50674	0.079848	0.92528	819.452	39.9792	4.3573	9.5066e-23	4.2167e-20	604.768	27.6888	4.449	6.715e-18	3.1962e-15	ATNAS4_NAS4__nicotianamine synthase 4	sp|O80483|NAS3_ARATH Nicotianamine synthase 3 OS=Arabidopsis thaliana GN=NAS3 PE=2 SV=1//0
AT1G09250	837446	205.682	261.316	-0.34538	0.057124	0.605	441.64	316.012	0.48289	0.055304	0.77538	303.265	259.314	0.22588	0.28001	0.77306	444.569	212.826	1.0627	8.7135e-05	0.0044957	AIF4__basic helix-loop-helix (bHLH) DNA-binding superfamily protein	sp|O80482|BH149_ARATH Transcription factor bHLH149 OS=Arabidopsis thaliana GN=BHLH149 PE=1 SV=1//4.65379e-118
AT1G09470	837469	18.333	14.1074	0.37799	0.57126	1	45.0238	22.6304	0.99243	0.026485	0.49894	21.6931	14.0001	0.6318	0.29366	0.79003	45.322	18.9726	1.2563	0.0049255	0.096769		sp|P52409|E13B_WHEAT Glucan endo-1,3-beta-glucosidase OS=Triticum aestivum GN=GLC1 PE=2 SV=1//1.17403e-17
AT1G60960	837640	131.644	179.648	-0.44853	0.093992	0.73784	1170.8	1727.43	-0.56113	0.001198	0.050709	1656.53	178.263	3.2161	4.9363e-86	2.5727e-82	1178.65	136.248	3.1128	1.1479e-53	3.4342e-50	ATIRT3_IRT3__iron regulated transporter 3	sp|O04089|ZIP4_ARATH Zinc transporter 4, chloroplastic OS=Arabidopsis thaliana GN=ZIP4 PE=2 SV=1//0
AT1G11260	837667	4093.08	1473.7	1.4737	0.056847	0.60367	9844.9	7531.78	0.38639	0.015868	0.35768	7228.82	1462.87	2.305	1.4787e-15	3.503e-13	9910.48	4237.31	1.2258	0.00037495	0.014399	ATSTP1_STP1__sugar transporter 1	sp|P23586|STP1_ARATH Sugar transport protein 1 OS=Arabidopsis thaliana GN=STP1 PE=1 SV=2//0
AT5G52630	837671	38.6056	29.207	0.40249	0.3622	1	17.438	21.0092	-0.26879	0.66295	1	20.116	28.9833	-0.52688	0.30335	0.80101	17.557	39.9508	-1.1862	0.011157	0.16575	MEF1__mitochondrial RNAediting factor 1	sp|Q3E6Q1|PPR32_ARATH Pentatricopeptide repeat-containing protein At1g11290, chloroplastic OS=Arabidopsis thaliana GN=PCMP-H40 PE=2 SV=1//0
AT1G01070	837687	2.29472	9.58322	-2.0622	0.077859	0.69029	14.4477	12.0856	0.25755	0.76172	1	11.6294	9.51559	0.28941	0.77594	1	14.5464	2.3762	2.6139	0.023697	0.26345	UMAMIT28__nodulin MtN21 /EamA-like transporter family protein	sp|Q500Z4|WTR3_ARATH WAT1-related protein At1g11450 OS=Arabidopsis thaliana GN=At1g11450 PE=2 SV=2//1.04216e-52
AT1G02380	837745	18.0026	10.8338	0.73267	0.43898	1	41.9331	27.7949	0.59327	0.16943	1	26.6827	10.7473	1.3119	0.028177	0.20629	42.2152	18.6391	1.1794	0.01639	0.21305		-//-
AT1G62380	837753	10.8578	14.6035	-0.42759	0.56784	1	27.4467	13.4859	1.0252	0.064885	0.8364	12.9596	14.4917	-0.1612	0.82537	1	27.6319	11.2354	1.2983	0.021338	0.2484	ACO2_ATACO2__ACC oxidase 2	sp|O65378|ACCO3_ARATH 1-aminocyclopropane-1-carboxylate oxidase 3 OS=Arabidopsis thaliana GN=At1g12010 PE=2 SV=1//0
AT1G12360	837792	29.238	17.9366	0.70494	0.16814	0.89924	13.4407	17.4659	-0.37793	0.64876	1	16.7035	17.8052	-0.092146	0.97709	1	13.533	30.2555	-1.1607	0.029578	0.29969	KEU_SEC11__Sec1/munc18-like (SM) proteins superfamily	sp|Q9SB00|PHR_ARATH Deoxyribodipyrimidine photo-lyase OS=Arabidopsis thaliana GN=PHR1 PE=2 SV=1//0
AT1G12520	837808	1237.05	1160.32	0.092386	0.47119	1	150.929	126.748	0.25191	0.3284	1	121.549	1151.59	-3.244	3.7593e-78	1.3062e-74	151.936	1280.05	-3.0747	6.131e-54	2.568e-50	ATCCS_CCS__copper chaperone for SOD1	sp|Q9LD47|CCS_ARATH Copper chaperone for superoxide dismutase, chloroplastic/cytosolic OS=Arabidopsis thaliana GN=CCS PE=1 SV=1//2.28474e-26
AT2G03890	837925	121.685	96.2509	0.33828	0.21787	0.97017	53.3597	74.8122	-0.48752	0.15044	1	71.7192	95.5374	-0.41371	0.15206	0.58134	53.7214	125.944	-1.2292	0.002831	0.066024	ATPI4K GAMMA 7_PI4K GAMMA 7_UBDK GAMMA 7__phosphoinositide 4-kinase gamma 7	sp|Q8W4R8|P4KG6_ARATH Phosphatidylinositol 4-kinase gamma 6 OS=Arabidopsis thaliana GN=PI4KG6 PE=2 SV=1//0
AT1G13650	837926	123.337	134.09	-0.1206	0.57476	1	278.131	411.567	-0.56536	0.0051405	0.15911	394.254	133.065	1.567	2.0062e-12	3.1446e-10	279.999	127.611	1.1337	4.8345e-07	4.9632e-05		-//-
AT1G14130	837971	5.48844	9.46437	-0.78611	0.46238	1	20.4746	12.9639	0.65933	0.28602	1	12.4545	9.39414	0.40684	0.64697	1	20.612	5.68382	1.8586	0.0097502	0.15081	2-oxoglutarate (2OG) and Fe(II)-dependent oxygenase superfamily protein	sp|Q7XKU5|DAO_ORYSJ 2-oxoglutarate-dependent dioxygenase DAO OS=Oryza sativa subsp. japonica GN=DAO PE=2 SV=2//1.41975e-83
AT1G14120	837972	23.1112	27.6981	-0.26119	0.66077	1	53.5452	30.6757	0.80366	0.08466	0.94554	29.3546	27.503	0.093999	0.82546	1	53.8989	23.9155	1.1723	0.006012	0.11024	2-oxoglutarate (2OG) and Fe(II)-dependent oxygenase superfamily protein	sp|Q7XKU5|DAO_ORYSJ 2-oxoglutarate-dependent dioxygenase DAO OS=Oryza sativa subsp. japonica GN=DAO PE=2 SV=2//2.02993e-87
AT2G02950	837989	231.094	218.557	0.080474	0.80631	1	503.853	453.004	0.15348	0.59975	1	434.619	216.883	1.0028	3.4879e-08	2.5863e-06	507.185	239.197	1.0843	0.011729	0.17124	PKS1__phytochrome kinase substrate 1	sp|Q9M9T4|PKS2_ARATH Protein PHYTOCHROME KINASE SUBSTRATE 2 OS=Arabidopsis thaliana GN=PKS2 PE=1 SV=1//0
AT1G14790	838043	1.39571	2.53986	-0.86375	0.76657	1	8.97849	2.91098	1.625	0.15164	1	2.78392	2.51839	0.14461	1	1	9.03925	1.44477	2.6454	0.033155	0.31988	ATRDRP1_AtRDR1_RDR1__RNA-dependent RNA polymerase 1	sp|Q8L612|MACP1_ARATH MACPF domain-containing protein At1g14780 OS=Arabidopsis thaliana GN=At1g14780 PE=2 SV=1//0
AT1G15125	838076	369.519	413.433	-0.162	0.5296	1	182.017	318.376	-0.80666	0.0007467	0.034669	305.594	410.431	-0.42552	0.15776	0.59217	183.226	382.372	-1.0614	4.1271e-07	4.3217e-05	S-adenosyl-L-methionine-dependent methyltransferases superfamily protein	sp|Q9LS10|MT810_ARATH Probable S-adenosylmethionine-dependent methyltransferase At5g38100 OS=Arabidopsis thaliana GN=At5g38100 PE=2 SV=1//1.46255e-71
AT1G15580	838128	2.34191	6.13132	-1.3885	0.30318	1	10.5045	5.57605	0.9137	0.31473	1	5.37128	6.08058	-0.17894	0.88858	1	10.5741	2.42383	2.1252	0.044138	0.37461	ATAUX2-27_AUX2-27_IAA5__indole-3-acetic acid inducible 5	sp|P33078|IAA5_ARATH Auxin-responsive protein IAA5 OS=Arabidopsis thaliana GN=IAA5 PE=2 SV=3//4.7798e-116
AT1G15670	838136	107.539	80.4562	0.41859	0.24828	1	237.499	177.565	0.41957	0.095049	1	170.519	79.8748	1.0941	0.0047882	0.058272	239.078	111.306	1.103	2.5195e-05	0.0015893	KFB01_KMD2__Galactose oxidase/kelch repeat superfamily protein	sp|Q9LMR5|FK126_ARATH F-box/kelch-repeat protein At1g15670 OS=Arabidopsis thaliana GN=At1g15670 PE=2 SV=1//0
AT1G79410	838207	11.7568	3.27364	1.8445	0.055365	0.59524	48.4172	9.42054	2.3616	3.8763e-06	0.00040879	9.04204	3.25283	1.475	0.16254	0.59993	48.7432	12.1668	2.0023	2.3897e-05	0.0015191	AtOCT5_OCT5__organic cation/carnitine transporter5	sp|Q9SA36|OCT6_ARATH Organic cation/carnitine transporter 6 OS=Arabidopsis thaliana GN=OCT6 PE=2 SV=1//0
AT1G16650	838234	41.0666	26.985	0.60581	0.19162	0.93115	19.9556	13.787	0.53349	0.40333	1	13.2179	26.7743	-1.0184	0.062468	0.34917	20.0905	42.507	-1.0812	0.02971	0.30041	S-adenosyl-L-methionine-dependent methyltransferases superfamily protein	sp|Q8BZG5|RRNAD_MOUSE Protein RRNAD1 OS=Mus musculus GN=Rrnad1 PE=2 SV=1//1.09218e-25
AT1G16720	838244	20.1782	24.5847	-0.28496	0.67971	1	53.4679	67.59	-0.33814	0.33536	1	64.8211	24.3831	1.4106	0.00031803	0.006957	53.825	20.883	1.3659	0.0011264	0.032537	HCF173__high chlorophyll fluorescence phenotype 173	-//-
AT1G16850	838256	47.7845	37.1831	0.36189	0.3419	1	217.071	72.8649	1.5749	6.3118e-07	7.8845e-05	69.9341	36.9028	0.92226	0.0085573	0.088665	218.51	49.4556	2.1435	1.569e-09	2.4893e-07		-//-
AT1G17060	838276	27.9142	17.9366	0.63809	0.23229	0.98299	69	47.2131	0.54741	0.11259	1	45.3336	17.8052	1.3483	0.0028037	0.039175	69.4587	28.8954	1.2653	0.00073822	0.02364	CHI2_CYP72C1_SHK1_SOB7__cytochrome p450 72c1	sp|Q9SHG5|C72C1_ARATH Cytochrome P450 72C1 OS=Arabidopsis thaliana GN=CYP72C1 PE=2 SV=2//0
AT1G17100	838280	428.415	486.797	-0.18431	0.29899	1	199.811	205.38	-0.039655	0.88396	1	196.989	483.073	-1.2941	2.7502e-13	4.8588e-11	201.149	443.259	-1.1399	1.2633e-07	1.4457e-05	AtHBP1_HBP1__SOUL heme-binding family protein	sp|Q9Y5Z4|HEBP2_HUMAN Heme-binding protein 2 OS=Homo sapiens GN=HEBP2 PE=1 SV=1//1.38903e-28
AT1G17380	838310	23.2528	9.96046	1.2231	0.051902	0.57835	148.969	28.9441	2.3637	3.5222e-13	1.1549e-10	27.6541	9.88567	1.4841	0.082952	0.41671	149.961	24.0584	2.64	2.0621e-16	7.8522e-14	JAZ5_TIFY11A__jasmonate-zim-domain protein 5	sp|Q9LDU5|TI11A_ARATH Protein TIFY 11A OS=Arabidopsis thaliana GN=TIFY11A PE=1 SV=1//0
AT1G18710	838453	66.803	44.9009	0.57317	0.081381	0.69714	335.084	145.915	1.1994	7.4101e-06	0.00071663	139.841	44.5738	1.6495	3.9294e-09	3.6733e-07	337.307	69.1321	2.2866	2.9543e-12	7.4544e-10	AtMYB47_MYB47__myb domain protein 47	sp|O64399|MYB34_ARATH Transcription factor MYB34 OS=Arabidopsis thaliana GN=MYB34 PE=1 SV=1//2.7183e-51
AT1G18870	838468	20.3917	18.6316	0.13023	0.87607	1	45.481	21.2853	1.0954	0.0142	0.3282	20.4246	18.4846	0.14398	0.88078	1	45.7843	21.1106	1.1169	0.0119	0.17283	ATICS2_ICS2__isochorismate synthase 2	sp|Q9M9V6|ICS2_ARATH Isochorismate synthase 2, chloroplastic OS=Arabidopsis thaliana GN=ICS2 PE=2 SV=2//0
AT1G19550	838544	1129.38	1299.41	-0.20234	0.12095	0.81433	3148.75	1941.08	0.69792	0.0083423	0.22975	1861.75	1289.81	0.52951	9.3154e-05	0.002522	3169.62	1168.68	1.4394	4.9934e-06	0.00038167	Glutathione S-transferase family protein	sp|Q9FWR4|DHAR1_ARATH Glutathione S-transferase DHAR1, mitochondrial OS=Arabidopsis thaliana GN=DHAR1 PE=1 SV=1//1.8962e-139
AT1G76140	838626	57.0105	41.3301	0.46404	0.18694	0.92786	1036.23	1590.61	-0.61824	0.00033437	0.018018	1523.96	41.0173	5.2155	1.6332e-79	6.8096e-76	1043.18	59.008	4.1439	9.9477e-77	6.9445e-73	Prolyl oligopeptidase family protein	sp|P48147|PPCE_HUMAN Prolyl endopeptidase OS=Homo sapiens GN=PREP PE=1 SV=2//0
AT5G15420	838629	0.496701	0	inf	1	1	7.9637	10.3541	-0.37869	0.70842	1	9.92887	0	inf	0.0011472	0.019748	8.01846	0.513346	3.9653	0.042792	0.36774		sp|Q9LEX8|Y3093_ARATH Uncharacterized protein At3g60930, chloroplastic OS=Arabidopsis thaliana GN=At3g60930 PE=1 SV=1//9.16945e-17
AT1G20510	838639	253.017	210.043	0.26855	0.15515	0.87495	710.15	340.063	1.0623	3.6224e-08	5.9391e-06	326.076	208.461	0.64543	0.0006091	0.011957	714.889	261.816	1.4492	5.2797e-14	1.6025e-11	OPCL1__OPC-8:0 CoA ligase1	sp|Q84P21|4CLL5_ARATH 4-coumarate--CoA ligase-like 5 OS=Arabidopsis thaliana GN=4CLL5 PE=1 SV=2//0
AT3G43660	838710	3.87921	3.21421	0.2713	0.96541	1	13.0067	15.629	-0.26497	0.78658	1	15.0419	3.19211	2.2364	0.057235	0.33015	13.0929	4.0115	1.7066	0.048651	0.39447	Vacuolar iron transporter (VIT) family protein	sp|Q9LPU9|VITH1_ARATH Vacuolar iron transporter homolog 1 OS=Arabidopsis thaliana GN=At1g21140 PE=2 SV=1//2.7037e-129
AT1G77000	838740	47.9957	52.2827	-0.12343	0.72184	1	123.824	108.509	0.19047	0.50063	1	103.981	51.886	1.0029	0.00063945	0.012389	124.656	49.6568	1.3279	6.3668e-06	0.00047792	ATSKP2;2_SKP2B__RNI-like superfamily protein	sp|Q9LPL4|SKP2A_ARATH F-box protein SKP2A OS=Arabidopsis thaliana GN=SKP2A PE=1 SV=1//0
AT1G01590	838910	220.277	230.145	-0.063224	0.69976	1	76.8632	91.1539	-0.24601	0.42827	1	87.401	228.371	-1.3857	1.9217e-08	1.5291e-06	77.381	227.93	-1.5585	4.8207e-10	8.5559e-08	ATFRO1_FRO1__ferric reduction oxidase 1	sp|F4I4K7|FRO3_ARATH Ferric reduction oxidase 3, mitochondrial OS=Arabidopsis thaliana GN=FRO3 PE=2 SV=1//0
AT1G23205	838929	103.042	94.4448	0.12569	0.62288	1	45.5119	50.3148	-0.14474	0.72509	1	48.2524	93.7535	-0.95827	0.0018183	0.027955	45.8139	106.622	-1.2186	8.7154e-05	0.0044957	Plant invertase/pectin methylesterase inhibitor superfamily protein	sp|P17407|21KD_DAUCA 21 kDa protein OS=Daucus carota PE=2 SV=1//1.06924e-28
AT1G23830	838996	2.93301	10.3971	-1.8257	0.072555	0.67035	16.516	5.82195	1.5043	0.058148	0.78983	5.56784	10.3165	-0.88976	0.3473	0.84412	16.625	3.03244	2.4548	0.0036593	0.078566		-//-
AT1G15165	839049	29.5683	17.6989	0.74039	0.16778	0.89911	63.4689	23.7295	1.4194	0.00041928	0.021726	22.7651	17.5623	0.37434	0.53941	0.9733	63.8924	30.589	1.0626	0.0039298	0.081811	RING/FYVE/PHD zinc finger superfamily protein	sp|O48700|PUB6_ARATH U-box domain-containing protein 6 OS=Arabidopsis thaliana GN=PUB6 PE=2 SV=2//0
AT1G25370	839122	14.5954	23.7708	-0.70368	0.20959	0.95698	30.5065	30.3495	0.0074453	1	1	29.1466	23.5822	0.30563	0.60261	1	30.709	15.104	1.0237	0.049226	0.39759	Protein of unknown function (DUF1639)	-//-
AT1G14040	839214	21.6211	11.6864	0.88761	0.14284	0.8562	45.4424	14.1433	1.6839	0.00055274	0.027229	13.5379	11.6032	0.22248	0.75962	1	45.7473	22.3754	1.0318	0.016937	0.21776	PHO1;H3__EXS (ERD1/XPR1/SYG1) family protein	sp|Q6R8G3|PHO17_ARATH Phosphate transporter PHO1 homolog 7 OS=Arabidopsis thaliana GN=PHO1-H7 PE=2 SV=1//0
AT1G13710	839233	31.7687	19.3654	0.71412	0.15646	0.87669	14.44	15.9301	-0.14168	0.91111	1	15.3002	19.2191	-0.32899	0.58723	0.99608	14.539	32.8699	-1.1768	0.022844	0.25885	CYP78A5_KLU__cytochrome P450, family 78, subfamily A, polypeptide 5	sp|Q9ZNR0|C78A6_ARATH Cytochrome P450 78A6 OS=Arabidopsis thaliana GN=CYP78A6 PE=2 SV=1//0
AT1G02620	839269	5.98514	1.48826	2.0078	0.23445	0.98383	22.5042	11.5636	0.9606	0.11245	1	11.1243	1.4746	2.9153	0.024937	0.18962	22.6536	6.19716	1.8701	0.0062612	0.11256	Ras-related small GTP-binding family protein	sp|O04834|SAR1A_ARATH GTP-binding protein SAR1A OS=Arabidopsis thaliana GN=SAR1A PE=2 SV=1//1.87986e-68
AT1G01720	839271	26.5185	30.4963	-0.20164	0.73392	1	58.4877	66.6565	-0.18861	0.5982	1	63.9342	30.27	1.0787	0.0033805	0.044717	58.8772	27.4506	1.1009	0.0053202	0.10148	ANAC002_ATAF1__NAC (No Apical Meristem) domain transcriptional regulator superfamily protein	-//-
AT1G02340	839300	23.0865	30.6953	-0.41097	0.41765	1	105.618	92.7198	0.18791	0.62874	1	88.9164	30.4579	1.5456	5.6085e-06	0.00022792	106.315	23.8785	2.1546	0.00070952	0.022896	FBI1_HFR1_REP1_RSF1__basic helix-loop-helix (bHLH) DNA-binding superfamily protein	sp|Q9FE22|HFR1_ARATH Transcription factor HFR1 OS=Arabidopsis thaliana GN=HFR1 PE=1 SV=1//0
AT1G01060	839341	0.449504	2.10319	-2.2262	0.55256	1	8.01008	21.7521	-1.4413	0.032195	0.56631	20.868	2.08759	3.3214	0.0001472	0.0036964	8.06283	0.465713	4.1138	0.01251	0.1784	LHY_LHY1__Homeodomain-like superfamily protein	sp|Q6R0H1|LHY_ARATH Protein LHY OS=Arabidopsis thaliana GN=LHY PE=1 SV=2//0
AT1G02900	839389	15.4472	19.0476	-0.30226	0.68032	1	43.4823	34.4399	0.33635	0.43447	1	33.0139	18.9097	0.80395	0.093373	0.44898	43.7723	15.9877	1.4531	0.0018351	0.047565	ATRALF1_RALF1_RALFL1__rapid alkalinization factor 1	sp|Q9SRY3|RLF1_ARATH Protein RALF-like 1 OS=Arabidopsis thaliana GN=RALF1 PE=1 SV=1//6.40339e-70
AT4G03110	839497	44.094	49.5052	-0.167	0.66822	1	106.494	60.7241	0.81043	0.007821	0.21843	58.243	49.1247	0.24563	0.51107	0.96037	107.202	45.6347	1.2321	7.8269e-05	0.0040776	AtBRN1_AtRBP-DR1_BRN1_RBP-DR1__RNA-binding protein-defense related 1	sp|Q8GZ26|BRN2L_ARATH RNA-binding protein BRN2 OS=Arabidopsis thaliana GN=BRN2 PE=2 SV=1//0
AT1G03340	839525	8.42145	17.5593	-1.0601	0.14832	0.86621	22.9923	19.3329	0.25009	0.72096	1	18.4772	17.4351	0.083749	0.87849	1	23.1455	8.71626	1.409	0.025651	0.27634		-//-
AT1G11450	839550	17.7419	24.0085	-0.43638	0.44951	1	43.9395	36.583	0.26434	0.5261	1	35.0962	23.8251	0.55883	0.23662	0.71969	44.2346	18.3639	1.2683	0.0052598	0.10097	UMAMIT27__nodulin MtN21 /EamA-like transporter family protein	sp|Q5XEZ0|WTR1_ARATH WAT1-related protein At1g01070 OS=Arabidopsis thaliana GN=At1g01070 PE=2 SV=1//1.10611e-34
AT1G27020	839591	171.737	150.916	0.18646	0.40204	1	53.8632	33.2605	0.69549	0.12133	1	31.9305	149.765	-2.2297	1.719e-14	3.6198e-12	54.2281	177.712	-1.7124	4.377e-10	7.8348e-08		-//-
AT1G27370	839625	37.329	37.0643	0.010267	0.99845	1	15.4471	21.7521	-0.49382	0.42661	1	20.868	36.7814	-0.81768	0.072082	0.38178	15.5524	38.6384	-1.3129	0.023961	0.26471	SPL10__squamosa promoter binding protein-like 10	sp|Q9FZK0|SPL11_ARATH Squamosa promoter-binding-like protein 11 OS=Arabidopsis thaliana GN=SPL11 PE=2 SV=2//0
AT4G27260	839706	23.1359	31.0518	-0.42454	0.47538	1	87.5146	58.5007	0.58107	0.06684	0.85116	56.1493	30.8223	0.8653	0.023668	0.18315	88.0957	23.9525	1.8789	1.6597e-06	0.00014854	GH3.5_WES1__Auxin-responsive GH3 family protein	sp|Q9FZ87|GH317_ARATH Indole-3-acetic acid-amido synthetase GH3.17 OS=Arabidopsis thaliana GN=GH3.17 PE=1 SV=1//0
AT1G29380	839813	23.963	18.8099	0.34932	0.53857	1	10.9617	14.5549	-0.40903	0.57863	1	13.9196	18.6668	-0.42336	0.53512	0.97202	11.0365	24.7993	-1.168	0.046195	0.38255	Carbohydrate-binding X8 domain superfamily protein	sp|Q9M2K6|PDCB5_ARATH PLASMODESMATA CALLOSE-BINDING PROTEIN 5 OS=Arabidopsis thaliana GN=PDCB5 PE=1 SV=2//9.50315e-20
AT1G29640	839841	1.84521	3.15479	-0.77376	0.77279	1	18.5455	11.1771	0.73052	0.41766	1	10.6923	3.13138	1.7717	0.077477	0.40009	18.6666	1.91048	3.2884	0.015529	0.20542	Protein of unknown function, DUF584	-//-
AT1G29720	839850	45.701	48.5517	-0.087297	0.83476	1	21.9775	36.2517	-0.72202	0.12596	1	34.7259	48.1967	-0.47292	0.24578	0.73224	22.1247	47.2806	-1.0956	0.011417	0.16844	Leucine-rich repeat transmembrane protein kinase	sp|Q9ASQ6|Y1972_ARATH Probable LRR receptor-like serine/threonine-protein kinase At1g29720 OS=Arabidopsis thaliana GN=RFK1 PE=2 SV=3//0
AT1G30135	839893	1.44291	0.496087	1.5403	0.82867	1	18.0034	6.8659	1.3907	0.060256	0.80339	6.5781	0.491534	3.7423	0.04142	0.26659	18.1229	1.4924	3.6021	0.00015973	0.0074016	JAZ8_TIFY5A__jasmonate-zim-domain protein 8	sp|Q8LBM2|TIF5A_ARATH Protein TIFY 5A OS=Arabidopsis thaliana GN=TIFY5A PE=1 SV=1//2.39778e-75
AT1G30640	839944	33.2116	25.3185	0.3915	0.44575	1	78.9005	48.4176	0.7045	0.040168	0.65145	46.3667	25.1175	0.8844	0.035746	0.24199	79.43	34.3623	1.2089	0.00045688	0.016583	Protein kinase family protein	sp|Q6TGC6|CBK1_PNECA Serine/threonine-protein kinase CBK1 OS=Pneumocystis carinii GN=CBK1 PE=2 SV=1//7.60271e-149
AT1G30700	839950	3.69042	2.6587	0.47306	0.82777	1	14.006	3.32252	2.0757	0.027702	0.51311	3.16562	2.63985	0.26204	0.94333	1	14.0989	3.82097	1.8836	0.03212	0.31422	FAD-binding Berberine family protein	sp|Q9SVG4|RETOL_ARATH Reticuline oxidase-like protein OS=Arabidopsis thaliana GN=At4g20830 PE=1 SV=2//6.73044e-173
AT1G30720	839953	9.86435	4.20639	1.2296	0.22215	0.97132	0.991598	6.34393	-2.6775	0.093531	0.99234	6.07297	4.17517	0.54057	0.68777	1	0.99861	10.2087	-3.3537	0.008699	0.13942	FAD-binding Berberine family protein	sp|Q9SVG4|RETOL_ARATH Reticuline oxidase-like protein OS=Arabidopsis thaliana GN=At4g20830 PE=1 SV=2//3.23568e-133
AT1G32630	840157	21.2188	31.4291	-0.56676	0.24846	1	44.0091	38.1438	0.20635	0.76717	1	36.4493	31.1923	0.2247	0.67995	1	44.3012	21.9574	1.0126	0.020364	0.24258		-//-
AT1G32640	840158	287.217	236.372	0.28108	0.27199	1	867.324	347.22	1.3207	5.5626e-12	1.6214e-09	332.587	234.611	0.50347	0.0051788	0.061763	873.124	297.152	1.555	1.0193e-16	4.2695e-14	ATMYC2_JAI1_JIN1_MYC2_RD22BP1_ZBF1__Basic helix-loop-helix (bHLH) DNA-binding family protein	sp|Q39204|MYC2_ARATH Transcription factor MYC2 OS=Arabidopsis thaliana GN=MYC2 PE=1 SV=2//0
AT1G32900	840184	31.935	28.2149	0.17868	0.71941	1	67.9775	105.734	-0.63731	0.031117	0.55529	101.27	28.0002	1.8547	2.113e-08	1.656e-06	68.4305	33.0498	1.05	0.0039529	0.082129	GBSS1__UDP-Glycosyltransferase superfamily protein	sp|Q9MAQ0|SSG1_ARATH Granule-bound starch synthase 1, chloroplastic/amyloplastic OS=Arabidopsis thaliana GN=GBSS1 PE=1 SV=1//0
AT4G10390	840220	5.81882	13.7896	-1.2448	0.12829	0.82489	18.5146	13.0743	0.50193	0.42736	1	12.5779	13.6908	-0.12231	0.89831	1	18.637	6.01725	1.631	0.021245	0.24774	Protein kinase superfamily protein	sp|P0DKI6|Y1332_ARATH Probable receptor-like protein kinase At1g33260 OS=Arabidopsis thaliana GN=At1g33260 PE=2 SV=1//0
AT1G33960	840293	20.1535	33.0182	-0.71223	0.49833	1	54.0564	266.49	-2.3015	2.9215e-18	1.7517e-15	255.664	32.7391	2.9652	5.4382e-24	2.7651e-21	54.413	20.846	1.3842	0.014713	0.19867	AIG1__P-loop containing nucleoside triphosphate hydrolases superfamily protein	sp|P54120|AIG1_ARATH Protein AIG1 OS=Arabidopsis thaliana GN=AIG1 PE=2 SV=1//0
AT1G34040	840303	14.7842	13.4925	0.1319	0.93523	1	74.4615	46.5204	0.67863	0.062436	0.81892	44.481	13.3871	1.7323	0.015303	0.13581	74.9585	15.2945	2.2931	1.4274e-08	2.0198e-06	Pyridoxal phosphate (PLP)-dependent transferases superfamily protein	sp|Q93Z38|TAR4_ARATH Tryptophan aminotransferase-related protein 4 OS=Arabidopsis thaliana GN=TAR4 PE=2 SV=2//0
AT1G34160	840315	23.4191	25.0601	-0.097702	0.89508	1	9.50521	9.42054	0.012908	1	1	9.04204	24.8689	-1.4596	0.015647	0.13771	9.56814	24.2383	-1.341	0.025853	0.27699	Tetratricopeptide repeat (TPR)-like superfamily protein	sp|Q9FX24|PPR71_ARATH Pentatricopeptide repeat-containing protein At1g34160 OS=Arabidopsis thaliana GN=PCMP-H68 PE=2 SV=2//0
AT1G35210	840410	27.4871	14.4045	0.93223	0.084392	0.70639	7.51428	31.6394	-2.074	0.00062231	0.029681	30.3534	14.3037	1.0855	0.036691	0.2454	7.56352	28.4403	-1.9108	0.0016352	0.043241		-//-
AT1G35310	840415	8.46865	11.2497	-0.40969	0.69197	1	20.9395	18.043	0.21478	0.76115	1	17.2704	11.1724	0.62836	0.31778	0.81483	21.0817	8.76389	1.2664	0.04972	0.3991	MLP168__MLP-like protein 168	sp|Q9C7I7|ML165_ARATH MLP-like protein 165 OS=Arabidopsis thaliana GN=MLP165 PE=2 SV=1//2.5549e-97
AT4G27950	840915	0	1.0516	-inf	0.68428	1	6.0037	0	inf	0.018841	0.40194	0	1.04379	-inf	0.68039	1	6.04342	0	inf	0.014777	0.19911	CRF4__cytokinin response factor 4	sp|Q7G1L2|RAP26_ARATH Ethylene-responsive transcription factor RAP2-6 OS=Arabidopsis thaliana GN=RAP2-6 PE=2 SV=2//2.239e-130
AT1G44350	841026	156.337	155.497	0.007777	0.96095	1	717.114	205.631	1.8021	3.2225e-19	2.0493e-16	197.348	154.354	0.35449	0.10534	0.4767	721.901	161.772	2.1578	1.1539e-26	1.0985e-23	ILL6__IAA-leucine resistant (ILR)-like gene 6	sp|Q8VYX0|ILL6_ARATH IAA-amino acid hydrolase ILR1-like 6 OS=Arabidopsis thaliana GN=ILL6 PE=2 SV=2//0
AT5G42980	841082	71.4868	91.073	-0.34935	0.22466	0.97384	226.475	243.805	-0.10637	0.65181	1	233.909	90.3849	1.3718	1.4061e-09	1.423e-07	227.982	73.9797	1.6237	1.1408e-10	2.2329e-08	ATH3_ATTRX3_ATTRXH3_TRX3_TRXH3__thioredoxin 3	sp|Q39241|TRXH5_ARATH Thioredoxin H5 OS=Arabidopsis thaliana GN=TRX5 PE=1 SV=1//1.0759e-78
AT1G47400	841143	68.0795	68.3151	-0.0049831	0.98794	1	8.02554	4.94365	0.69902	0.53464	1	4.74273	67.7916	-3.8373	4.264e-14	8.3076e-12	8.07762	70.4445	-3.1245	1.9059e-11	4.2464e-09		-//-
AT1G47395	841144	72.3363	81.5699	-0.17332	0.56753	1	6.01142	0.98873	2.6041	0.11263	1	0.948545	80.9358	-6.4149	1.5174e-18	4.7213e-16	6.05082	74.8371	-3.6286	8.0295e-11	1.6169e-08		-//-
AT1G48120	841230	37.5403	34.5839	0.11834	0.82591	1	18.9254	32.1061	-0.76253	0.13801	1	30.7969	34.3237	-0.15642	0.73898	1	19.0549	38.8395	-1.0274	0.042688	0.3672	MAIL3__hydrolases;protein serine/threonine phosphatases	sp|Q9LNG5|PPP7L_ARATH Serine/threonine-protein phosphatase 7 long form homolog OS=Arabidopsis thaliana GN=At1g48120 PE=2 SV=1//0
AT1G49450	841369	2.88581	5.75407	-0.99561	0.46737	1	27.5008	18.1785	0.59724	0.42444	1	17.3435	5.7105	1.6027	0.2087	0.67971	27.6836	2.98481	3.2133	9.5618e-06	0.0006858	Transducin/WD40 repeat-like superfamily protein	sp|P90648|MHCKB_DICDI Myosin heavy chain kinase B OS=Dictyostelium discoideum GN=mhkB PE=2 SV=1//4.1454e-12
AT3G19080	841376	9.10694	19.4843	-1.0973	0.098242	0.75255	32.9624	20.954	0.65359	0.19864	1	20.0543	19.3405	0.052284	0.93863	1	33.1834	9.42013	1.8166	0.00090725	0.027697	SWIB complex BAF60b domain-containing protein	sp|O74503|UAF30_SCHPO Upstream activation factor subunit spp27 OS=Schizosaccharomyces pombe (strain 972 / ATCC 24843) GN=spp27 PE=1 SV=1//7.03566e-18
AT1G49900	841413	1.89241	0.55551	1.7683	0.6519	1	10.0165	9.42054	0.088491	0.97942	1	9.04204	0.552259	4.0332	0.0090098	0.092389	10.0822	1.95812	2.3643	0.034213	0.32444	C2H2 type zinc finger transcription factor family	sp|Q9SSW2|AZF2_ARATH Zinc finger protein AZF2 OS=Arabidopsis thaliana GN=AZF2 PE=2 SV=1//1.84051e-21
AT1G51460	841571	38.8416	26.8454	0.53293	0.22513	0.97384	19.9402	22.2439	-0.15773	0.82349	1	21.2611	26.6471	-0.32576	0.59062	0.99627	20.0757	40.189	-1.0013	0.029242	0.29773	ABCG13__ABC-2 type transporter family protein	sp|Q9C8J8|AB13G_ARATH ABC transporter G family member 13 OS=Arabidopsis thaliana GN=ABCG13 PE=2 SV=1//0
AT1G51780	841602	121.375	143.694	-0.24353	0.27307	1	442.112	198.81	1.153	1.7925e-05	0.001548	190.507	142.586	0.41801	0.057565	0.33151	445.046	125.595	1.8252	1.0801e-09	1.8097e-07	ILL5__IAA-leucine resistant (ILR)-like gene 5	sp|O04373|ILL4_ARATH IAA-amino acid hydrolase ILR1-like 4 OS=Arabidopsis thaliana GN=ILL4 PE=1 SV=2//0
AT1G52030	841629	144.057	124.605	0.20927	0.57426	1	535.841	249.586	1.1023	6.5549e-08	1.0266e-05	239.04	123.665	0.95082	2.5428e-05	0.00085086	539.411	149.029	1.8558	2.6079e-19	1.3004e-16	F-ATMBP_MBP1.2_MBP2__myrosinase-binding protein 2	sp|Q9ZU23|JAL5_ARATH Jacalin-related lectin 5 OS=Arabidopsis thaliana GN=JAL5 PE=2 SV=1//0
AT5G38540	841633	109.144	75.3585	0.53439	0.051461	0.57646	297.513	83.9567	1.8252	8.9886e-14	3.2523e-11	80.4526	74.7888	0.10532	0.7288	1	299.49	112.925	1.4071	1.5313e-09	2.4481e-07	Mannose-binding lectin superfamily proteinMannose-binding lectin superfamily protein	sp|Q9SAV0|JAL7_ARATH Myrosinase-binding protein 1 OS=Arabidopsis thaliana GN=MBP1 PE=2 SV=1//0
AT5G38540	841640	11.2129	14.1074	-0.3313	0.68912	1	25.9361	13.8974	0.90015	0.11183	1	13.3413	14.0001	-0.069535	0.95665	1	26.1118	11.6058	1.1699	0.042512	0.36664	Mannose-binding lectin superfamily proteinMannose-binding lectin superfamily protein	sp|Q5XF82|JAL11_ARATH Jacalin-related lectin 11 OS=Arabidopsis thaliana GN=JAL11 PE=2 SV=1//4.80989e-08
AT1G52400	841670	1171.44	1257.4	-0.10216	0.57541	1	2479.36	1291.8	0.94059	5.287e-08	8.4696e-06	1237.42	1248.02	-0.012311	1	1	2495.95	1211.99	1.0422	4.1433e-10	7.4805e-08	ATBG1_BGL1_BGLU18__beta glucosidase 18	sp|Q9SE50|BGL18_ARATH Beta-D-glucopyranosyl abscisate beta-glucosidase OS=Arabidopsis thaliana GN=BGLU18 PE=1 SV=2//0
AT3G15950	841671	136.842	158.476	-0.21175	0.46437	1	374.376	201.58	0.89313	3.5521e-05	0.002739	193.055	157.26	0.29586	0.19757	0.66122	376.871	141.567	1.4126	4.4304e-11	9.2786e-09	NAI2__DNA topoisomerase-related	sp|F4ICX9|TSA1_ARATH TSK-associating protein 1 OS=Arabidopsis thaliana GN=TSA1 PE=1 SV=1//0
AT3G15510	841722	17.3396	11.6864	0.56924	0.3821	1	89.5674	59.8708	0.58112	0.10372	1	57.3675	11.6032	2.3057	3.5075e-07	1.9709e-05	90.1595	17.9459	2.3288	5.3945e-06	0.00040786	ANAC056_ATNAC2_NAC2_NARS1__NAC domain containing protein 2	sp|Q9C932|NAC19_ARATH NAC domain-containing protein 19 OS=Arabidopsis thaliana GN=NAC019 PE=1 SV=1//0
AT1G53580	841793	167.53	159.825	0.067928	0.79285	1	371.943	336.143	0.14601	0.45938	1	322.556	158.607	1.0241	2.3231e-07	1.3604e-05	374.419	173.394	1.1106	5.3898e-07	5.4795e-05	ETHE1_GLX2-3_GLY3__glyoxalase II 3	sp|Q9C8L4|ETHE1_ARATH Persulfide dioxygenase ETHE1 homolog, mitochondrial OS=Arabidopsis thaliana GN=GLY3 PE=1 SV=3//7.52008e-177
AT2G23100	841985	10.669	3.59146	1.5708	0.12027	0.8139	2.50218	3.54338	-0.50194	0.87261	1	3.41248	3.56219	-0.061943	1	1	2.51871	11.0448	-2.1326	0.035639	0.33266	Cysteine/Histidine-rich C1 domain family protein	-//-
AT1G55850	842035	161.143	153.536	0.069761	0.81852	1	74.9418	105.985	-0.50001	0.091862	0.98308	101.629	152.35	-0.58408	0.012857	0.12042	75.443	166.778	-1.1445	0.00017417	0.0078835	ATCSLE1_CSLE1__cellulose synthase like E1	sp|Q8VZK9|CSLE1_ARATH Cellulose synthase-like protein E1 OS=Arabidopsis thaliana GN=CSLE1 PE=2 SV=1//0
AT1G56242	842077	13.5548	7.85727	0.7867	0.31943	1	71.9361	139.06	-0.95092	0.017305	0.37751	133.587	7.79809	4.0985	5.3907e-09	4.8232e-07	72.4176	14.0296	2.3679	1.4791e-08	2.079e-06	other RNA	sp|Q9C7J9|P2B13_ARATH F-box protein PP2-B13 OS=Arabidopsis thaliana GN=PP2B13 PE=2 SV=1//0
AT1G56600	842114	34.7961	45.2988	-0.38055	0.31205	1	92.519	165.961	-0.84302	0.0011774	0.050136	158.958	44.9496	1.8223	4.7227e-11	6.0774e-09	93.1331	35.9976	1.3714	3.1606e-05	0.001913	AtGolS2_GolS2__galactinol synthase 2	sp|Q9FXB2|GOLS2_ARATH Galactinol synthase 2 OS=Arabidopsis thaliana GN=GOLS2 PE=1 SV=1//0
AT1G66380	842120	10.4083	10.0793	0.046332	1	1	27.0282	10.1884	1.4075	0.02075	0.42734	9.74373	10.0071	-0.038482	1	1	27.2065	10.7696	1.337	0.019423	0.23623	AtMYB114_MYB114__myb domain protein 114	sp|Q9FE25|MYB75_ARATH Transcription factor MYB75 OS=Arabidopsis thaliana GN=MYB75 PE=1 SV=1//8.15709e-174
AT5G26660	842131	0.993402	8.09496	-3.0266	0.088719	0.7183	7.49882	5.98759	0.32469	0.7981	1	5.75299	8.04099	-0.48306	0.70383	1	7.54873	1.02669	2.8782	0.040122	0.35455	ATMYB86_MYB86__myb domain protein 86	sp|Q8LPH6|MYB86_ARATH Transcription factor MYB86 OS=Arabidopsis thaliana GN=MYB86 PE=2 SV=1//5.5663e-81
AT1G58270	842196	344.612	310.557	0.15011	0.33555	1	944.797	622.037	0.60301	0.00094742	0.042303	596.383	308.278	0.95201	6.4347e-09	5.6841e-07	951.089	356.62	1.4152	2.3201e-14	7.4755e-12	ZW9__TRAF-like family protein	sp|Q9FPT1|UBP12_ARATH Ubiquitin carboxyl-terminal hydrolase 12 OS=Arabidopsis thaliana GN=UBP12 PE=1 SV=2//8.78535e-07
AT1G09940	842198	1072.72	1008.65	0.088851	0.50051	1	3207.88	2923.33	0.13401	0.43897	1	2801.57	1001	1.4848	2.2391e-27	1.6096e-24	3229.29	1110.07	1.5406	9.9122e-20	5.3228e-17	HEMA2__Glutamyl-tRNA reductase family protein	sp|P42804|HEM11_ARATH Glutamyl-tRNA reductase 1, chloroplastic OS=Arabidopsis thaliana GN=HEMA1 PE=1 SV=2//0
AT5G35450	842252	53.8393	42.56	0.33916	0.35266	1	27.439	60.9398	-1.1512	0.0085044	0.23299	58.3275	42.2433	0.46546	0.17196	0.61776	27.6245	55.711	-1.012	0.010381	0.15774	Disease resistance protein (CC-NBS-LRR class) family	sp|Q9LQ54|DRL12_ARATH Probable disease resistance protein At1g59620 OS=Arabidopsis thaliana GN=At1g59620 PE=2 SV=3//0
AT1G60190	842314	4.28152	3.27364	0.38723	0.84865	1	23.0077	18.9214	0.2821	0.67187	1	18.0955	3.25283	2.4759	0.0036114	0.046976	23.1603	4.42958	2.3864	0.00079762	0.025157	AtPUB19_PUB19__ARM repeat superfamily protein	sp|O80742|PUB19_ARATH U-box domain-containing protein 19 OS=Arabidopsis thaliana GN=PUB19 PE=2 SV=1//0
AT4G04570	842430	24.7676	16.8256	0.5578	0.30263	1	8.99395	16.2312	-0.85175	0.24289	1	15.5584	16.7007	-0.10221	0.93077	1	9.05404	25.6354	-1.5015	0.011956	0.17319	CRK40__cysteine-rich RLK (RECEPTOR-like protein kinase) 40	sp|O64784|Y1136_ARATH G-type lectin S-receptor-like serine/threonine-protein kinase At1g61360 OS=Arabidopsis thaliana GN=At1g61360 PE=2 SV=1//0
AT1G61610	842457	2.34191	4.64305	-0.98739	0.54482	1	14.4941	3.32252	2.1251	0.022338	0.45033	3.16562	4.60598	-0.54102	0.78514	1	14.5908	2.42383	2.5897	0.005792	0.10725	S-locus lectin protein kinase family protein	sp|Q9SY89|Y1661_ARATH Putative G-type lectin S-receptor-like serine/threonine-protein kinase At1g61610 OS=Arabidopsis thaliana GN=At1g61610 PE=3 SV=1//0
AT1G61810	842479	9.36765	3.7103	1.3362	0.1993	0.94004	29.9721	11.8095	1.3437	0.017393	0.37825	11.3208	3.68364	1.6198	0.090753	0.44126	30.1728	9.69531	1.6379	0.0039774	0.082392	BGLU45__beta-glucosidase 45	sp|O80690|BGL46_ARATH Beta-glucosidase 46 OS=Arabidopsis thaliana GN=BGLU46 PE=1 SV=2//0
AT1G62420	842540	8.77656	5.8135	0.59425	0.54462	1	176.005	201.917	-0.19814	0.39751	1	193.588	5.77123	5.068	6.2487e-41	7.6627e-38	177.175	9.0867	4.2853	3.2526e-31	4.2574e-28	Protein of unknown function (DUF506)	-//-
AT1G12090	842548	146.994	129.545	0.1823	0.42032	1	419.228	294.968	0.50718	0.073495	0.89102	282.874	128.574	1.1376	3.4637e-08	2.5788e-06	422.004	152.114	1.4721	4.8106e-05	0.0026922	ELP__extensin-like protein	sp|Q39176|ERLI1_ARATH Lipid transfer protein EARLI 1 OS=Arabidopsis thaliana GN=EARLI1 PE=1 SV=1//3.18843e-16
AT1G62770	842576	12.6558	16.7067	-0.40063	0.57293	1	31.9939	25.5163	0.32638	0.48415	1	24.5273	16.5792	0.56501	0.34109	0.83892	32.2069	13.0982	1.298	0.013971	0.19186	Plant invertase/pectin methylesterase inhibitor superfamily protein	sp|P17407|21KD_DAUCA 21 kDa protein OS=Daucus carota PE=2 SV=1//1.0281e-50
AT5G52882	842716	0.496701	0.496087	0.0017835	1	1	6.97983	10.1884	-0.54567	0.55417	1	9.74373	0.491534	4.3091	0.0052873	0.062878	7.02724	0.513346	3.775	0.024354	0.26717	P-loop containing nucleoside triphosphate hydrolases superfamily protein	sp|Q7ZZ25|ATD1A_DANRE ATPase family AAA domain-containing protein 1-A OS=Danio rerio GN=atad1a PE=2 SV=2//2.04711e-71
AT1G64200	842725	83.0997	93.9487	-0.17703	0.53351	1	227.203	118.372	0.94066	0.021006	0.43135	113.517	93.2619	0.28355	0.26495	0.7573	228.703	85.9772	1.4115	0.0023202	0.056833	VHA-E3__vacuolar H+-ATPase subunit E isoform 3	sp|P0CAN7|VATE3_ARATH V-type proton ATPase subunit E3 OS=Arabidopsis thaliana GN=VHA-E3 PE=2 SV=1//1.19583e-152
AT1G65070	842815	87.3812	79.0688	0.14422	0.64898	1	41.3832	58.5258	-0.50003	0.18306	1	56.099	78.4724	-0.48421	0.12062	0.51508	41.6642	90.4068	-1.1176	0.0021344	0.053279	DNA mismatch repair protein MutS, type 2	sp|P73625|MUTS2_SYNY3 Endonuclease MutS2 OS=Synechocystis sp. (strain PCC 6803 / Kazusa) GN=mutS2 PE=3 SV=1//1.0829e-87
AT1G65300	842841	0.899007	0.992175	-0.14226	1	1	10.9926	13.6214	-0.30934	0.69123	1	13.0328	0.983068	3.7287	0.0019689	0.030004	11.0661	0.931425	3.5706	0.0047825	0.094939	AGL38_PHE2__AGAMOUS-like 38	sp|O80805|PHE1_ARATH MADS-box transcription factor PHERES 1 OS=Arabidopsis thaliana GN=PHE1 PE=1 SV=1//0
AT1G65490	842861	128.922	141.389	-0.13317	0.61381	1	361.454	470.204	-0.37947	0.081192	0.93008	451.338	140.354	1.6851	1.2764e-08	1.0517e-06	363.859	133.416	1.4474	4.1543e-11	8.7881e-09		-//-
AT1G65500	842862	10.669	34.9224	-1.7107	0.058037	0.6096	39.3846	66.0241	-0.74536	0.042396	0.67301	63.3057	34.6388	0.86995	0.028833	0.20915	39.6521	11.0448	1.844	0.013024	0.1827		-//-
AT1G65690	842880	3.73762	11.9448	-1.6762	0.076549	0.68571	16.0279	23.7045	-0.56457	0.5411	1	22.8154	11.8518	0.9449	0.30974	0.80705	16.1331	3.8686	2.0601	0.017675	0.22353	Late embryogenesis abundant (LEA) hydroxyproline-rich glycoprotein family	sp|Q9SJ52|YLS9_ARATH Protein YLS9 OS=Arabidopsis thaliana GN=YLS9 PE=2 SV=1//4.04202e-14
AT1G12160	842897	127.879	145.536	-0.1866	0.43039	1	268.153	143.115	0.90588	9.0798e-05	0.0061476	137.18	144.469	-0.074683	0.80022	1	269.953	132.316	1.0287	5.1141e-06	0.00038947	Flavin-binding monooxygenase family protein	sp|Q9SS04|GSOX1_ARATH Flavin-containing monooxygenase FMO GS-OX1 OS=Arabidopsis thaliana GN=FMOGS-OX1 PE=2 SV=1//0
AT1G66510	842970	47.7597	42.3016	0.17508	0.64024	1	19.0027	29.3056	-0.62497	0.24237	1	28.1364	41.9946	-0.57777	0.17085	0.6161	19.1289	49.4186	-1.3693	0.0016409	0.043335	AAR2 protein family	sp|Q65JS5|FMT_BACLD Methionyl-tRNA formyltransferase OS=Bacillus licheniformis (strain ATCC 14580 / DSM 13 / JCM 2505 / NBRC 12200 / NCIMB 9375 / NRRL NRS-1264 / Gibson 46) GN=fmt PE=3 SV=1//4.50954e-52
AT4G37370	842972	26.2577	38.1159	-0.53765	0.22715	0.97761	11.4652	21.6969	-0.92022	0.14643	1	20.8063	37.8252	-0.86233	0.057157	0.33007	11.5432	27.1755	-1.2353	0.028197	0.29219	CYP81D8__cytochrome P450, family 81, subfamily D, polypeptide 8	sp|Q9LHA1|C8D11_ARATH Cytochrome P450 81D11 OS=Arabidopsis thaliana GN=CYP81D11 PE=2 SV=1//3.5551e-36
AT1G66760	842994	104.39	80.6164	0.37284	0.17044	0.90294	344.527	139.742	1.3019	3.4188e-08	5.6493e-06	134.115	80.0077	0.74526	0.0043319	0.054076	346.816	108.019	1.6829	2.7215e-12	6.9508e-10	MATE efflux family protein	sp|Q8RWF5|MATE9_ARATH MATE efflux family protein 9 OS=Arabidopsis thaliana GN=DTXL5 PE=2 SV=1//8.23837e-137
AT1G68500	843179	44.8739	41.0123	0.12982	0.75293	1	93.9754	52.212	0.8479	0.0074588	0.21181	50.1381	40.7079	0.3006	0.44726	0.92889	94.6014	46.4338	1.0267	0.0012016	0.034079		-//-
AT1G68620	843192	13.2941	16.2908	-0.29327	0.72987	1	29.4995	33.1501	-0.16832	0.75018	1	31.8071	16.1542	0.97744	0.099251	0.46164	29.6956	13.7544	1.1104	0.035916	0.33341	alpha/beta-Hydrolases superfamily protein	sp|Q9SX25|CXE6_ARATH Probable carboxylesterase 6 OS=Arabidopsis thaliana GN=CXE6 PE=2 SV=1//0
AT1G68650	843195	34.0162	45.3969	-0.41637	0.31108	1	79.9926	86.4812	-0.11252	0.69479	1	82.8045	45.0653	0.87769	0.0047491	0.057916	80.5248	35.1985	1.1939	0.00052719	0.018587	Uncharacterized protein family (UPF0016)	sp|Q9SX28|GDT15_ARATH GDT1-like protein 5 OS=Arabidopsis thaliana GN=At1g68650 PE=1 SV=1//1.57714e-138
AT1G69270	843257	10.7634	6.19074	0.79795	0.39586	1	44.5976	37.5165	0.24944	0.70122	1	35.983	6.14131	2.5507	1.9921e-05	0.000691	44.8892	11.1401	2.0106	0.037156	0.3394	AtRPK1_RPK1__receptor-like protein kinase 1	sp|Q9LQ98|AFP1_ARATH Ninja-family protein AFP1 OS=Arabidopsis thaliana GN=AFP1 PE=1 SV=1//0
AT1G26620	843268	49.4162	44.2859	0.15813	0.66224	1	104.821	65.3365	0.68197	0.024965	0.48198	62.6154	43.9608	0.5103	0.13058	0.53845	105.527	51.1386	1.0451	0.00062811	0.020913	Plant protein of unknown function (DUF863)	-//-
AT1G69380	843269	48.7059	53.0165	-0.12234	0.75028	1	116.061	60.7793	0.93323	0.0034855	0.11779	58.3047	52.6205	0.14799	0.68841	1	116.83	50.3977	1.213	0.00036319	0.014191	RRG__Protein of unknown function (DUF155)	sp|Q9C544|CM3_ARATH Chorismate mutase 3, chloroplastic OS=Arabidopsis thaliana GN=CM3 PE=1 SV=1//0
AT1G69430	843275	2.79142	2.53986	0.13625	1	1	11.4884	5.87717	0.96699	0.28745	1	5.62956	2.51839	1.1605	0.43417	0.91695	11.5654	2.88954	2.0009	0.043188	0.37039		-//-
AT1G69490	843282	9.91155	6.25016	0.66522	0.50231	1	29.9876	50.4554	-0.75064	0.10986	1	48.4878	6.20203	2.9668	8.7373e-05	0.0023967	30.1875	10.2563	1.5574	0.0053932	0.10222	ANAC029_ATNAP_NAP__NAC-like, activated by AP3/PI	sp|O49255|NAC29_ARATH NAC transcription factor 29 OS=Arabidopsis thaliana GN=NAC029 PE=2 SV=1//0
AT5G14880	843366	29.6403	34.7234	-0.22835	0.60419	1	72.9664	58.2247	0.3256	0.3338	1	55.8407	34.4509	0.69678	0.069558	0.3738	73.4531	30.6736	1.2598	0.00049681	0.017695	KUP8__Potassium transporter family protein	sp|Q8W4I4|POT6_ARATH Potassium transporter 6 OS=Arabidopsis thaliana GN=POT6 PE=2 SV=1//0
AT1G70890	843422	14.7617	7.18291	1.0392	0.33639	1	127.287	80.1925	0.66654	0.019908	0.4166	76.7933	7.12438	3.4301	1.3616e-13	2.5119e-11	128.144	15.2839	3.0677	3.3253e-14	1.0394e-11	MLP43__MLP-like protein 43	sp|Q9SSK7|MLP34_ARATH MLP-like protein 34 OS=Arabidopsis thaliana GN=MLP34 PE=2 SV=1//0
AT1G70920	843431	1.39571	3.76972	-1.4335	0.4976	1	8.51361	2.91098	1.5483	0.18417	1	2.78392	3.74436	-0.4276	0.91482	1	8.56953	1.44477	2.5684	0.043478	0.37092	ATHB18_HB18__homeobox-leucine zipper protein 18	sp|Q8GXM7|ATHBX_ARATH Homeobox-leucine zipper protein ATHB-X OS=Arabidopsis thaliana GN=ATHB-X PE=2 SV=1//3.48289e-109
AT1G04320	843500	67.2997	48.4329	0.47461	0.14541	0.86262	152.401	113.207	0.42891	0.10095	1	108.527	48.0752	1.1747	6.3227e-05	0.0018106	153.419	69.6454	1.1394	2.6585e-05	0.001662	pre-tRNA	sp|Q9M9H6|CK1_ARATH Probable choline kinase 1 OS=Arabidopsis thaliana GN=CK1 PE=2 SV=1//0
AT1G72140	843545	37.4459	26.1504	0.51798	0.22951	0.97995	86.438	51.69	0.74178	0.021563	0.44127	49.6329	25.9676	0.93458	0.039136	0.25608	87.0157	38.7442	1.1673	0.00042854	0.015885	Major facilitator superfamily protein	sp|Q9C7U1|PTR25_ARATH Protein NRT1/ PTR FAMILY 5.12 OS=Arabidopsis thaliana GN=NPF5.12 PE=2 SV=1//0
AT1G72450	843577	232.791	187.977	0.30848	0.10544	0.77595	1539.92	501.241	1.6193	5.236e-08	8.4525e-06	480.314	186.59	1.3641	2.6064e-14	5.2753e-12	1550.14	240.885	2.686	1.2314e-14	4.0935e-12	JAZ6_TIFY11B__jasmonate-zim-domain protein 6	sp|Q9C9E3|TI11B_ARATH Protein TIFY 11B OS=Arabidopsis thaliana GN=TIFY11B PE=1 SV=1//0
AT1G72790	843610	124.432	58.7706	1.0822	0.098786	0.75477	278.022	139.571	0.99419	1.7832e-05	0.0015464	133.768	58.331	1.1974	9.7505e-06	0.00037093	279.869	128.812	1.1195	0.0032829	0.073335	hydroxyproline-rich glycoprotein family protein	-//-
AT1G72920	843622	152.22	169.863	-0.15821	0.46175	1	31.9321	148.349	-2.2159	0.0033427	0.11407	141.857	168.603	-0.2492	0.58807	0.99627	32.1478	157.496	-2.2925	6.5044e-14	1.9186e-11	Toll-Interleukin-Resistance (TIR) domain family protein	sp|Q9SSN3|TIR_ARATH Toll/interleukin-1 receptor-like protein OS=Arabidopsis thaliana GN=TIR PE=1 SV=1//7.27082e-118
AT1G72930	843623	81.6793	44.5236	0.8754	0.085991	0.71394	32.0249	43.0926	-0.42825	0.32481	1	41.3543	44.2037	-0.096129	0.84768	1	32.2365	84.4954	-1.3902	0.011958	0.17319	AtTN10_TIR_TN10__toll/interleukin-1 receptor-like	sp|Q9SSN3|TIR_ARATH Toll/interleukin-1 receptor-like protein OS=Arabidopsis thaliana GN=TIR PE=1 SV=1//5.9838e-78
AT1G73210	843655	13.1053	13.6113	-0.054662	1	1	61.4084	38.2594	0.68262	0.06346	0.82667	36.735	13.5086	1.4433	0.0046505	0.057095	61.8212	13.5639	2.1883	5.6599e-07	5.7264e-05	Protein of unknown function (DUF789)	-//-
AT1G73330	843668	112.317	131.785	-0.23061	0.57198	1	498.424	310.125	0.68452	0.00062005	0.029681	297.311	130.833	1.1842	3.9972e-09	3.7201e-07	501.741	116.249	2.1097	1.8986e-22	1.2426e-19	ATDR4_DR4__drought-repressed 4	sp|P25272|KTI1_SOYBN Kunitz-type trypsin inhibitor KTI1 OS=Glycine max GN=KTI1 PE=2 SV=1//1.89861e-16
AT1G18360	843683	216.137	212.226	0.026342	0.93317	1	517.581	455.679	0.18377	0.37352	1	436.669	210.615	1.0519	4.8658e-09	4.4066e-07	521.018	223.643	1.2201	3.3307e-07	3.5589e-05	alpha/beta-Hydrolases superfamily protein	sp|Q99685|MGLL_HUMAN Monoglyceride lipase OS=Homo sapiens GN=MGLL PE=1 SV=2//3.45948e-28
AT1G74190	843757	42.8152	40.3974	0.083862	0.87995	1	18.9408	30.2391	-0.67491	0.20215	1	29.0232	40.095	-0.46621	0.2659	0.75789	19.0697	44.2958	-1.2159	0.0072773	0.12492	AtRLP15_RLP15__receptor like protein 15	sp|C0LGQ5|GSO1_ARATH LRR receptor-like serine/threonine-protein kinase GSO1 OS=Arabidopsis thaliana GN=GSO1 PE=2 SV=1//8.82388e-30
AT3G13890	843784	11.1657	7.679	0.54008	0.56195	1	31.5213	12.2211	1.367	0.014193	0.3282	11.7025	7.61591	0.61973	0.48931	0.95049	31.7298	11.5582	1.4569	0.0076739	0.12835	ATMYB26_MS35_MYB26__myb domain protein 26	sp|Q9C9C8|MY122_ARATH Transcription factor MYB122 OS=Arabidopsis thaliana GN=MYB122 PE=1 SV=1//1.36201e-49
AT1G74460	843787	3.64323	9.20598	-1.3374	0.43056	1	21.4894	14.7205	0.5458	0.38034	1	14.1048	9.14551	0.62505	0.37348	0.86752	21.6328	3.77333	2.5193	0.00096847	0.0291	GDSL-like Lipase/Acylhydrolase superfamily protein	sp|Q9CA68|GDL31_ARATH GDSL esterase/lipase At1g74460 OS=Arabidopsis thaliana GN=At1g74460 PE=2 SV=1//0
AT1G74580	843798	13.1525	9.28611	0.50219	0.55311	1	3.98185	11.0667	-1.4747	0.18711	1	10.5688	9.21196	0.19824	0.85426	1	4.00923	13.6115	-1.7634	0.042587	0.36673	Pentatricopeptide repeat (PPR) superfamily protein	sp|Q9CA58|PP120_ARATH Putative pentatricopeptide repeat-containing protein At1g74580 OS=Arabidopsis thaliana GN=At1g74580 PE=3 SV=1//0
AT1G74950	843834	170.719	148.495	0.20121	0.36949	1	868.506	277.607	1.6455	1.9724e-05	0.0016758	266.132	147.368	0.85271	3.0129e-05	0.00098292	874.255	176.649	2.3072	9.196e-08	1.1069e-05	JAZ2_TIFY10B__TIFY domain/Divergent CCT motif family protein	sp|Q9S7M2|TI10B_ARATH Protein TIFY 10B OS=Arabidopsis thaliana GN=TIFY10B PE=1 SV=1//1.15975e-170
AT1G75230	843860	60.2739	61.9047	-0.038514	0.97569	1	234.586	89.3369	1.3928	4.2811e-05	0.0032087	85.5268	61.4566	0.47681	0.14681	0.57036	236.141	62.3739	1.9206	2.2046e-08	2.9787e-06	DNA glycosylase superfamily protein	sp|Q92383|MAG1_SCHPO DNA-3-methyladenine glycosylase 1 OS=Schizosaccharomyces pombe (strain 972 / ATCC 24843) GN=mag1 PE=1 SV=1//4.2135e-24
AT2G38340	843885	5.93794	6.36901	-0.1011	1	1	21.0168	17.0293	0.30353	0.60582	1	16.3721	6.32348	1.3724	0.073964	0.38879	21.1557	6.14953	1.7825	0.011465	0.16874	DREB19__Integrase-type DNA-binding superfamily protein	sp|Q9LQZ2|DRE2D_ARATH Dehydration-responsive element-binding protein 2D OS=Arabidopsis thaliana GN=DREB2D PE=2 SV=1//3.12052e-118
AT5G10990	843894	11.6152	17.1821	-0.56489	0.58451	1	28.4461	21.2853	0.41837	0.4186	1	20.4246	17.065	0.25926	0.66851	1	28.6379	12.0239	1.252	0.025342	0.27373	SAUR69__SAUR-like auxin-responsive protein family	sp|P33081|AX15A_SOYBN Auxin-induced protein 15A OS=Glycine max PE=2 SV=1//3.45429e-14
AT1G76070	843939	40.9003	32.6589	0.32463	0.42506	1	92.5808	46.5557	0.99176	0.041357	0.66315	44.7553	32.4183	0.46525	0.39088	0.87914	93.1923	42.327	1.1386	0.0087126	0.13942		sp|Q9SGS5|Y1607_ARATH Uncharacterized protein At1g76070 OS=Arabidopsis thaliana GN=At1g76070 PE=1 SV=1//2.86886e-153
AT1G76590	843992	133.936	112.363	0.25338	0.29757	1	312.541	257.973	0.27682	0.1937	1	247.397	111.509	1.1497	1.1233e-07	7.1685e-06	314.617	138.598	1.1827	2.5186e-07	2.7761e-05	PLATZ transcription factor family protein	-//-
AT1G76800	844014	19.6815	24.4244	-0.31148	0.62232	1	67.443	70.8322	-0.070737	0.86861	1	67.9753	24.2501	1.487	7.7372e-05	0.0021651	67.8942	20.3697	1.7369	1.2245e-05	0.00085197	Vacuolar iron transporter (VIT) family protein	sp|Q9SRD3|VITH2_ARATH Vacuolar iron transporter homolog 2 OS=Arabidopsis thaliana GN=At1g76800 PE=2 SV=1//4.74316e-117
AT1G77960	844131	2.38911	4.64305	-0.9586	0.54425	1	17.0195	11.0969	0.61703	0.35547	1	10.6809	4.60598	1.2134	0.25711	0.74735	17.1317	2.47146	2.7932	0.0014998	0.040686		-//-
AT1G78280	844164	23.0393	35.4779	-0.62282	0.36995	1	56.0319	84.8652	-0.59892	0.06562	0.84219	81.3897	35.1911	1.2096	0.00044331	0.0091866	56.4028	23.8308	1.2429	0.0068487	0.11957	transferases, transferring glycosyl groups	sp|Q9M9E9|SRK2C_ARATH Serine/threonine-protein kinase SRK2C OS=Arabidopsis thaliana GN=SRK2C PE=1 SV=1//0
AT1G78410	844177	25.334	27.5999	-0.12359	0.78915	1	6.02688	16.5073	-1.4536	0.089558	0.96879	15.867	27.3873	-0.78748	0.12359	0.52177	6.06561	26.207	-2.1112	0.0073001	0.12521	VQ motif-containing protein	sp|Q8VYI5|VQ10_ARATH VQ motif-containing protein 10 OS=Arabidopsis thaliana GN=VQ10 PE=1 SV=1//2.92881e-68
AT1G78850	844223	18.1195	8.41278	1.1069	0.12018	0.8138	6.98756	10.5197	-0.59023	0.5516	1	10.114	8.35035	0.27645	0.82044	1	7.03464	18.745	-1.414	0.046176	0.38255	D-mannose binding lectin protein with Apple-like carbohydrate-binding domain	sp|Q39688|EP1G_DAUCA Epidermis-specific secreted glycoprotein EP1 OS=Daucus carota GN=EP1 PE=1 SV=1//5.78181e-123
AT1G78990	844239	13.1525	9.58322	0.45675	0.55034	1	2.99025	8.32139	-1.4766	0.1985	1	7.97006	9.51559	-0.2557	0.85974	1	3.01062	13.6115	-2.1767	0.017917	0.22492	HXXXD-type acyl-transferase family protein	sp|Q9FI78|HST_ARATH Shikimate O-hydroxycinnamoyltransferase OS=Arabidopsis thaliana GN=HST PE=2 SV=1//4.27971e-33
AT1G79270	844267	52.9403	52.8383	0.0027828	1	1	136.35	138.748	-0.025154	0.9315	1	133.004	52.4383	1.3428	1.3317e-06	6.3094e-05	137.264	54.7796	1.3252	3.537e-06	0.00028381	ECT8__evolutionarily conserved C-terminal region 8	sp|Q91YT7|YTHD2_MOUSE YTH domain-containing family protein 2 OS=Mus musculus GN=Ythdf2 PE=2 SV=1//4.87839e-57
AT1G16370	844279	53.2707	58.5923	-0.13737	0.673	1	25.4944	38.0083	-0.57613	0.1967	1	36.3761	58.1488	-0.67676	0.068798	0.37089	25.6642	55.113	-1.1026	0.0063536	0.11368	ATOCT6_OCT6__organic cation/carnitine transporter 6	sp|Q9SAK7|OCT5_ARATH Organic cation/carnitine transporter 5 OS=Arabidopsis thaliana GN=OCT5 PE=2 SV=1//0
AT1G79670	844305	178.484	129.664	0.46102	0.26933	1	424.636	245.792	0.78879	0.016565	0.36825	236.131	128.696	0.87562	0.036924	0.24642	427.452	184.751	1.2102	0.0009443	0.028496	RFO1_WAKL22__Wall-associated kinase family protein	-//-
AT1G80110	844351	23.9158	32.4005	-0.43805	0.39561	1	54.041	44.247	0.28848	0.44108	1	42.488	32.1697	0.40135	0.33815	0.83685	54.3982	24.7516	1.136	0.0069259	0.12037	ATPP2-B11_PP2-B11__phloem protein 2-B11	sp|Q949S5|P2B11_ARATH F-box protein PP2-B11 OS=Arabidopsis thaliana GN=PP2B11 PE=1 SV=1//4.66961e-174
AT1G80120	844352	14.8314	16.4483	-0.14929	0.86248	1	102.047	40.6484	1.328	0.00010701	0.0069372	39.0138	16.3306	1.2564	0.0081415	0.085333	102.723	15.3421	2.7432	1.1336e-09	1.8843e-07	Protein of unknown function (DUF567)	sp|Q9SSC7|LOR5_ARATH Protein LURP-one-related 5 OS=Arabidopsis thaliana GN=At1g80120 PE=1 SV=1//1.53771e-135
AT1G80160	844356	1.44291	0.992175	0.54031	1	1	18.5378	11.3428	0.70869	0.31543	1	10.8774	0.983068	3.4679	0.0076929	0.081949	18.6592	1.4924	3.6442	0.0031568	0.071319	GLYI7__Lactoylglutathione lyase / glyoxalase I family protein	-//-
AT1G80840	844424	44.1165	42.1233	0.0667	0.89336	1	17.9493	27.9053	-0.63662	0.25278	1	26.8061	41.8125	-0.64137	0.12455	0.52486	18.0711	45.6453	-1.3368	0.0030868	0.070115	ATWRKY40_WRKY40__WRKY DNA-binding protein 40	sp|Q7VG78|GUAA_HELHP Probable GMP synthase [glutamine-hydrolyzing] OS=Helicobacter hepaticus (strain ATCC 51449 / 3B1) GN=guaA PE=3 SV=1//2.1932e-33
AT2G14247	2745524	93.1057	70.5966	0.39927	0.17445	0.91238	1.49513	0.521972	1.5182	0.77142	1	0.50513	70.0613	-7.1158	4.3026e-21	1.6924e-18	1.50531	96.3288	-5.9998	3.4697e-23	2.5057e-20	Expressed protein	-//-
AT1G54575	2745830	32.6205	46.291	-0.50495	0.1938	0.93203	97.5001	102.773	-0.075981	0.81344	1	98.587	45.9326	1.1019	0.00036796	0.0078756	98.1483	33.7537	1.5399	3.4683e-06	0.00028045		-//-
AT1G77885	2745855	30.4449	23.8689	0.35107	0.4436	1	68.4037	43.5041	0.65292	0.065047	0.83695	41.736	23.6979	0.81653	0.057367	0.33064	68.8633	31.5098	1.1279	0.0021304	0.053243		-//-
AT3G09162	2745877	19.0657	22.7786	-0.2567	0.62349	1	5.50017	17.7419	-1.6896	0.028516	0.52427	17.0121	22.5991	-0.4097	0.45641	0.93391	5.53672	19.7241	-1.8329	0.011713	0.17118		-//-
AT3G53232	2745963	25.761	21.528	0.25897	0.62232	1	76.003	26.2842	1.5319	4.9221e-05	0.003647	25.229	21.3674	0.23967	0.68247	1	76.5081	26.6621	1.5208	3.6822e-05	0.0021421	DVL20_RTFL1__ROTUNDIFOLIA like 1	-//-
AT5G28237	2746023	4.23432	1.0516	2.0095	0.3044	1	36.5334	6.81068	2.4233	6.4547e-05	0.0045763	6.51639	1.04379	2.6422	0.086611	0.42837	36.7746	4.38194	3.0691	3.4876e-06	0.00028093	Pyridoxal-5'-phosphate-dependent enzyme family protein	sp|O50046|TRPB_CAMAC Tryptophan synthase beta chain 2, chloroplastic OS=Camptotheca acuminata GN=TSB PE=2 SV=1//0
AT1G13609	3766721	116.644	88.3549	0.40073	0.12427	0.81909	2.49445	0.98873	1.3351	0.64585	1	0.948545	87.6844	-6.5305	6.3218e-25	3.8762e-22	2.51131	120.699	-5.5868	1.6657e-28	1.7443e-25	Defensin-like (DEFL) family protein	sp|Q2V4N4|DF287_ARATH Defensin-like protein 287 OS=Arabidopsis thaliana GN=At1g13609 PE=2 SV=1//9.27945e-40
AT3G59930	3766907	0.946205	1.48826	-0.6534	0.94472	1	126.178	137.544	-0.12443	0.77015	1	131.971	1.4746	6.4838	8.5675e-34	8.9303e-31	127.008	0.979058	7.0193	5.7667e-09	8.6886e-07		sp|Q2V2Q8|DF208_ARATH Defensin-like protein 208 OS=Arabidopsis thaliana GN=At1g34047 PE=2 SV=2//2.35421e-45
AT1G02850	3767579	14.5482	19.6031	-0.43024	0.52646	1	30.4447	15.9301	0.93444	0.074235	0.89689	15.3002	19.462	-0.34711	0.5872	0.99608	30.6499	15.0563	1.0255	0.049348	0.39766	BGLU11__beta glucosidase 11	sp|Q8RXN9|BGL05_ARATH Putative beta-glucosidase 5 OS=Arabidopsis thaliana GN=BGLU5 PE=5 SV=2//0
AT4G11393	3770126	2.29472	3.09537	-0.4318	0.91577	1	80.0235	110.597	-0.46682	0.10467	1	106.002	3.07065	5.1094	7.6739e-25	4.5708e-22	80.5543	2.3762	5.0832	1.7525e-19	8.9521e-17	Defensin-like (DEFL) family protein	sp|Q2V3J6|DF202_ARATH Putative defensin-like protein 202 OS=Arabidopsis thaliana GN=At4g11393 PE=3 SV=1//7.96938e-34
AT4G36950	3770588	4.28152	4.20639	0.025541	1	1	31.4981	7.1118	2.147	0.00059555	0.029029	6.77466	4.17517	0.69831	0.63191	1	31.7076	4.42958	2.8396	1.132e-05	0.00079027	MAPKKK21__mitogen-activated protein kinase kinase kinase 21	sp|Q9CAD5|YODA_ARATH Mitogen-activated protein kinase kinase kinase YODA OS=Arabidopsis thaliana GN=YDA PE=1 SV=1//9.036e-39
AT5G24318	3770717	10.5498	16.27	-0.625	0.36383	1	27.005	24.6078	0.13411	0.83049	1	23.5902	16.1484	0.54679	0.33345	0.8331	27.1843	10.9125	1.3168	0.019331	0.23564	O-Glycosyl hydrolases family 17 protein	sp|P52409|E13B_WHEAT Glucan endo-1,3-beta-glucosidase OS=Triticum aestivum GN=GLC1 PE=2 SV=1//1.1671e-144
AT1G48745	5007786	19.2792	22.2231	-0.20501	0.71963	1	46.0232	38.8616	0.24402	0.56652	1	37.2515	22.0468	0.75673	0.10631	0.47868	46.328	19.9516	1.2154	0.0057409	0.10665		-//-
AT2G44581	5007961	0.993402	1.66653	-0.7464	0.94914	1	8.00235	2.49943	1.6788	0.16161	1	2.40222	1.65678	0.53599	0.89548	1	8.05543	1.02669	2.972	0.029734	0.30041	RING/U-box superfamily protein	sp|O22755|ATL44_ARATH RING-H2 finger protein ATL44 OS=Arabidopsis thaliana GN=ATL44 PE=2 SV=1//1.41306e-12
AT3G22275	5008022	2.43631	0.496087	2.296	0.5092	1	34.442	4.36647	2.9796	5.777e-06	0.00058008	4.17588	0.491534	3.0867	0.17436	0.62284	34.6739	2.51909	3.7829	6.3084e-08	7.7716e-06		-//-
AT4G33467	5008180	62.6406	45.0404	0.47588	0.15648	0.87669	296.072	131.777	1.1678	1.5041e-05	0.0013432	126.465	44.7009	1.5004	2.5532e-07	1.4744e-05	298.036	64.8348	2.2006	6.5366e-11	1.3291e-08		-//-
AT3G03341	6240770	0.993402	1.66653	-0.7464	0.94914	1	14.4864	18.2389	-0.33232	0.75683	1	17.5675	1.65678	3.4065	0.043286	0.27487	14.5834	1.02669	3.8283	0.00050726	0.018006		-//-
AT2G30760	6240993	7.26173	14.3658	-0.98426	0.28142	1	0	0	NA	NA	NA	0	14.2488	-inf	0.00059213	0.011701	0	7.50965	-inf	0.023731	0.26345		-//-
AT5G03204	6241200	0.496701	0	inf	1	1	7.01075	2.91098	1.2681	0.32356	1	2.78392	0	inf	0.1967	0.65968	7.05682	0.513346	3.781	0.024211	0.26631		-//-
AT1G25422	7922317	13.3413	13.849	-0.05389	1	1	42.4444	15.4081	1.4619	0.002402	0.088435	14.795	13.7515	0.10552	0.91729	1	42.7293	13.8021	1.6303	0.00060563	0.020379		-//-
AT2G03260	814853	98.3356	59.8222	0.71703	0.012113	0.28065	211.385	104.168	1.021	4.9354e-05	0.003647	99.7549	59.3748	0.74854	0.0085763	0.08873	212.796	101.764	1.0642	1.2493e-05	0.00086633	EXS (ERD1/XPR1/SYG1) family protein	sp|Q6R8G5|PHO15_ARATH Phosphate transporter PHO1 homolog 5 OS=Arabidopsis thaliana GN=PHO1-H5 PE=2 SV=2//0
AT2G06050	815160	324.479	250.779	0.37171	0.036144	0.49547	2660.32	579.817	2.1979	2.0178e-15	8.4691e-13	555.692	248.871	1.1589	1.2903e-11	1.8679e-09	2677.99	335.759	2.9957	1.5483e-22	1.046e-19	AtOPR3_DDE1_OPR3__oxophytodienoate-reductase 3	sp|Q9FUP0|OPR3_ARATH 12-oxophytodienoate reductase 3 OS=Arabidopsis thaliana GN=OPR3 PE=1 SV=2//0
AT2G17480	816254	151.276	100.359	0.59201	0.012478	0.28654	327.027	143.14	1.192	4.0787e-07	5.3497e-05	137.13	99.5969	0.46137	0.059369	0.33836	329.2	156.543	1.0724	8.2672e-07	8.0157e-05	ATMLO8_MLO8__Seven transmembrane MLO family protein	sp|O22757|MLO8_ARATH MLO-like protein 8 OS=Arabidopsis thaliana GN=MLO8 PE=1 SV=2//0
AT2G30930	817644	957.166	527.706	0.85904	0.049157	0.56986	2128.97	1848.75	0.20361	0.41253	1	1774.83	523.753	1.7607	5.9402e-08	4.0735e-06	2143.1	990.748	1.1131	0.00088112	0.027177		-//-
AT2G28860	818012	65.3578	112.084	-0.77815	0.0039979	0.14499	146.483	121.559	0.26908	0.29742	1	116.609	111.255	0.067812	0.79932	1	147.457	67.6133	1.1249	3.1696e-05	0.001913	CYP710A4__cytochrome P450, family 710, subfamily A, polypeptide 4	sp|O64698|C7102_ARATH Cytochrome P450 710A2 OS=Arabidopsis thaliana GN=CYP710A2 PE=2 SV=1//0
AT2G34930	818058	52.6571	28.1554	0.90321	0.022501	0.39299	161.783	52.6486	1.6196	1.8432e-08	3.1968e-06	50.4695	27.9395	0.8531	0.033736	0.23257	162.869	54.4938	1.5795	1.3943e-08	1.9865e-06	disease resistance family protein / LRR family protein	sp|C0LGQ5|GSO1_ARATH LRR receptor-like serine/threonine-protein kinase GSO1 OS=Arabidopsis thaliana GN=GSO1 PE=2 SV=1//3.90754e-50
AT2G38470	818429	317.051	177.319	0.83836	0.0037778	0.1392	125.884	256.839	-1.0288	1.1316e-05	0.0010416	246.05	176.069	0.48281	0.16881	0.61256	126.727	328.069	-1.3723	7.7369e-10	1.3067e-07	ATWRKY33_WRKY33__WRKY DNA-binding protein 33	sp|Q8S8P5|WRK33_ARATH Probable WRKY transcription factor 33 OS=Arabidopsis thaliana GN=WRKY33 PE=1 SV=2//0
AT2G38540	818435	109.996	184.743	-0.74807	0.0030591	0.12156	303.47	227.468	0.41589	0.052923	0.7576	218.389	183.393	0.25197	0.39006	0.87817	305.489	113.809	1.4245	3.3476e-10	6.2044e-08	ATLTP1_LP1_LTP1__lipid transfer protein 1	sp|Q9S7I3|NLTP2_ARATH Non-specific lipid-transfer protein 2 OS=Arabidopsis thaliana GN=LTP2 PE=3 SV=1//6.83566e-76
AT2G40080	818596	764.653	595.421	0.36089	0.008782	0.23549	346.673	295.55	0.23017	0.39067	1	283.604	591.024	-1.0593	4.8145e-09	4.3829e-07	348.969	791.211	-1.181	2.7076e-10	5.0629e-08	ELF4__Protein of unknown function (DUF1313)	sp|O04211|ELF4_ARATH Protein EARLY FLOWERING 4 OS=Arabidopsis thaliana GN=ELF4 PE=1 SV=1//1.18682e-59
AT3G55980	818605	256.752	172.023	0.57778	0.047311	0.56001	122.871	206.996	-0.75246	0.0019892	0.077001	198.404	170.795	0.21617	0.45005	0.93069	123.694	265.658	-1.1028	1.7314e-06	0.00015365	ATSZF1_SZF1__salt-inducible zinc finger 1	sp|Q9XEE6|C3H29_ARATH Zinc finger CCCH domain-containing protein 29 OS=Arabidopsis thaliana GN=At2g40140 PE=2 SV=1//0
AT2G40610	818656	876.541	1620.69	-0.88671	0.0024682	0.10554	339.283	735.424	-1.1161	5.5847e-09	1.0752e-06	704.721	1608.36	-1.1905	6.3357e-17	1.7153e-14	341.55	906.725	-1.4086	0.018333	0.22864	ATEXP8_ATEXPA8_ATHEXP ALPHA 1.11_EXP8_EXPA8__expansin A8	sp|O22874|EXPA8_ARATH Expansin-A8 OS=Arabidopsis thaliana GN=EXPA8 PE=2 SV=1//6.04892e-158
AT2G42280	818828	47.0495	26.0522	0.85277	0.044292	0.54628	22.9304	40.1213	-0.8071	0.2684	1	38.3463	25.8519	0.56882	0.35245	0.85041	23.0863	48.6777	-1.0762	0.011629	0.17039	AKS3_FBH4__basic helix-loop-helix (bHLH) DNA-binding superfamily protein	sp|O75643|U520_HUMAN U5 small nuclear ribonucleoprotein 200 kDa helicase OS=Homo sapiens GN=SNRNP200 PE=1 SV=2//0
AT2G42870	818887	193.576	99.0284	0.96699	0.034929	0.48772	442.616	330.843	0.41991	0.077332	0.91327	317.493	98.2987	1.6915	7.85e-13	1.3197e-10	445.553	200.368	1.1529	0.00079344	0.025063	HLH1_PAR1__phy rapidly regulated 1	sp|Q9SJH0|PAR1_ARATH Transcription factor PAR1 OS=Arabidopsis thaliana GN=PAR1 PE=1 SV=1//3.0075e-58
AT2G45820	819190	1058.24	836.402	0.3394	0.0097024	0.24832	2208.06	1322.08	0.73997	0.0025802	0.093359	1268.6	830.099	0.61189	8.7972e-05	0.0024099	2222.71	1095.05	1.0213	4.201e-05	0.0024038	Remorin family protein	sp|O80837|REMO_ARATH Remorin OS=Arabidopsis thaliana GN=DBP PE=1 SV=1//1.54289e-96
AT2G46650	819277	230.069	354.709	-0.62457	0.00027513	0.021658	700.397	410.067	0.77231	4.9978e-05	0.0036673	393.125	352.024	0.15931	0.3606	0.85636	705.084	238.054	1.5665	6.6586e-16	2.4465e-13	ATCB5-C_B5 #1_CB5-C_CYTB5-C__cytochrome B5 isoform C	sp|Q9ZNV4|CYB5C_ARATH Cytochrome B5 isoform C OS=Arabidopsis thaliana GN=CYTB5-C PE=1 SV=1//7.45489e-71
AT1G26558	819956	452.506	273.552	0.72612	0.00057772	0.037637	215.537	184.23	0.22643	0.33471	1	176.637	271.557	-0.62046	0.010895	0.10658	216.968	468.297	-1.1099	7.5488e-08	9.2453e-06	other RNA	sp|Q9SSE5|COL9_ARATH Zinc finger protein CONSTANS-LIKE 9 OS=Arabidopsis thaliana GN=COL9 PE=2 SV=1//0
AT5G28540	820102	1070.84	1735.71	-0.69679	4.8096e-05	0.0054029	536.617	705.225	-0.39419	0.034705	0.59261	676.134	1722.46	-1.3491	4.8036e-20	1.7568e-17	540.228	1107.94	-1.0362	1.4236e-05	0.00096489	BIP1__heat shock protein 70 (Hsp 70) family protein	sp|O65719|HSP7C_ARATH Heat shock 70 kDa protein 3 OS=Arabidopsis thaliana GN=HSP70-3 PE=1 SV=1//0
AT5G04170	820192	402.663	267.403	0.59056	0.00031326	0.023251	863.867	506.37	0.77062	2.7657e-05	0.0021985	485.891	265.427	0.87232	2.3896e-06	0.00010599	869.617	416.703	1.0614	8.3993e-09	1.2476e-06	Calcium-binding EF-hand family protein	sp|Q8W4L0|CML49_ARATH Probable calcium-binding protein CML49 OS=Arabidopsis thaliana GN=CML49 PE=2 SV=1//4.8709e-10
AT3G11420	820315	136.209	96.9846	0.48999	0.038214	0.5093	440.308	229.129	0.94235	6.3444e-06	0.00061927	219.541	96.2719	1.1893	9.4032e-08	6.0878e-06	443.245	140.963	1.6528	1.0547e-14	3.5626e-12	Protein of unknown function (DUF604)	-//-
AT3G12920	820477	63.4452	115.34	-0.86231	0.0025954	0.10852	131.555	90.0046	0.54759	0.082749	0.94051	86.4296	114.459	-0.40523	0.10459	0.47516	132.426	65.6709	1.0119	0.0075147	0.12682	BRG3__SBP (S-ribonuclease binding protein) family protein	sp|Q9LDD1|BRG3_ARATH Probable BOI-related E3 ubiquitin-protein ligase 3 OS=Arabidopsis thaliana GN=BRG3 PE=1 SV=1//0
AT5G03350	820901	245.278	373.177	-0.60544	0.00074648	0.046308	57.0081	100.108	-0.81231	0.0093101	0.24732	95.9996	370.419	-1.9481	2.3734e-21	9.515e-19	57.3867	253.777	-2.1448	4.4666e-15	1.5335e-12	Legume lectin family proteinLegume lectin family protein	sp|Q9LK72|LECT5_ARATH Lectin-like protein At3g16530 OS=Arabidopsis thaliana GN=At3g16530 PE=1 SV=1//2.24692e-167
AT3G17860	821055	163.768	102.222	0.67995	0.016976	0.34053	533.74	273.055	0.96695	0.0013998	0.058056	261.984	101.485	1.3682	1.2481e-09	1.2817e-07	537.277	169.488	1.6645	3.4048e-06	0.00027638	JAI3_JAZ3_TIFY6B__jasmonate-zim-domain protein 3	sp|Q9LVI4|TIF6B_ARATH Protein TIFY 6B OS=Arabidopsis thaliana GN=TIFY6B PE=1 SV=1//0
AT3G18290	821357	685.767	505.645	0.43959	0.0023723	0.1025	183.683	187.296	-0.028104	0.90869	1	179.282	501.795	-1.4849	5.9355e-15	1.3164e-12	184.92	709.632	-1.9402	2.4016e-22	1.5241e-19	BTS_EMB2454__zinc finger protein-related	sp|O14099|YERG_SCHPO Uncharacterized RING finger protein C2F3.16 OS=Schizosaccharomyces pombe (strain 972 / ATCC 24843) GN=SPAC2F3.16 PE=3 SV=1//1.11985e-58
AT3G20810	821629	151.256	77.0637	0.97287	0.02559	0.42232	65.4134	36.1413	0.85594	0.023152	0.4601	34.6025	76.5005	-1.1446	0.0010096	0.017843	65.8526	156.559	-1.2494	0.0066104	0.11653	JMJ30_JMJD5__2-oxoglutarate (2OG) and Fe(II)-dependent oxygenase superfamily protein	sp|Q8RWR1|JMJ30_ARATH Putative lysine-specific demethylase JMJD5 OS=Arabidopsis thaliana GN=JMJD5 PE=2 SV=1//0
AT3G21755	821730	286.248	386.693	-0.43392	0.0074505	0.21245	107.866	143.306	-0.40986	0.11727	1	137.315	383.769	-1.4827	2.0507e-14	4.2328e-12	108.589	296.162	-1.4475	3.0817e-08	4.0087e-06	other RNA	sp|Q9LSY8|U71B2_ARATH UDP-glycosyltransferase 71B2 OS=Arabidopsis thaliana GN=UGT71B2 PE=1 SV=1//0
AT4G13940	821964	1679.88	2162.43	-0.3643	0.0022659	0.098721	3565.14	3536.86	0.011488	0.93405	1	3392.43	2146.27	0.66049	4.9425e-07	2.7044e-05	3588.93	1738.28	1.0459	2.684e-10	5.0629e-08	ATSAHH1_EMB1395_HOG1_MEE58_SAH1_SAHH1__S-adenosyl-L-homocysteine hydrolase	sp|Q9LK36|SAHH2_ARATH Adenosylhomocysteinase 2 OS=Arabidopsis thaliana GN=SAHH2 PE=1 SV=1//0
AT3G25780	822168	621.585	757.791	-0.28585	0.034907	0.48772	1395.1	717.813	0.95869	0.00098564	0.043547	688.482	752.063	-0.12744	0.37571	0.87007	1404.34	643.157	1.1267	0.00022853	0.0097876	AOC3__allene oxide cyclase 3AOC3__allene oxide cyclase 3	sp|Q9LS02|AOC2_ARATH Allene oxide cyclase 2, chloroplastic OS=Arabidopsis thaliana GN=AOC2 PE=1 SV=1//0
AT3G28730	822506	51.7581	26.3106	0.97614	0.01718	0.34209	123.575	60.3928	1.0329	0.0035441	0.11881	57.8727	26.1006	1.1488	0.0036141	0.046976	124.393	53.5624	1.2156	0.00091653	0.027819	ATHMG_HMG_NFD_SSRP1__high mobility group	sp|Q9LHA1|C8D11_ARATH Cytochrome P450 81D11 OS=Arabidopsis thaliana GN=CYP81D11 PE=2 SV=1//0
AT3G44840	823620	53.4842	87.4608	-0.70953	0.01967	0.36794	222.663	122.241	0.86514	0.019393	0.40986	117.137	86.817	0.43215	0.088796	0.43474	224.136	55.3406	2.018	1.3638e-05	0.00093893	S-adenosyl-L-methionine-dependent methyltransferases superfamily protein	sp|Q9FKC8|MT799_ARATH Probable S-adenosylmethionine-dependent methyltransferase At5g37990 OS=Arabidopsis thaliana GN=At5g37990 PE=3 SV=2//3.93867e-81
AT3G46070	823752	43.0759	23.453	0.87711	0.046641	0.55706	19.5139	59.7906	-1.6154	0.00014514	0.0089585	57.3561	23.2728	1.3013	0.0012403	0.020975	19.643	44.571	-1.1821	0.0079365	0.13129	C2H2-type zinc finger family protein	sp|Q42453|ZAT7_ARATH Zinc finger protein ZAT7 OS=Arabidopsis thaliana GN=ZAT7 PE=2 SV=1//5.24462e-111
AT1G68850	824073	649.431	844.999	-0.37977	0.0046236	0.1591	1551.69	1436.31	0.11148	0.75739	1	1377.49	838.544	0.71608	6.0641e-07	3.2361e-05	1561.93	672.02	1.2167	0.012424	0.17797	Peroxidase superfamily protein	sp|Q9SMU8|PER34_ARATH Peroxidase 34 OS=Arabidopsis thaliana GN=PER34 PE=1 SV=1//0
AT3G49780	824140	123.883	65.4574	0.92035	0.00057092	0.037428	362.213	344.931	0.070528	0.79105	1	330.969	64.9638	2.349	9.548e-26	6.0317e-23	364.61	128.198	1.508	6.4955e-05	0.0035174	ATPSK3 (FORMER SYMBOL)_ATPSK4_PSK4__phytosulfokine 4 precursor	sp|Q9M2Y0|PSK3_ARATH Phytosulfokines 3 OS=Arabidopsis thaliana GN=PSK3 PE=2 SV=2//8.69023e-25
AT3G50260	824188	70.1383	36.4881	0.94278	0.005648	0.17975	174.099	87.1437	0.99844	0.0027231	0.098022	83.5451	36.2234	1.2056	0.00024174	0.0056183	175.252	72.5826	1.2717	0.00038234	0.014585	ATERF#011_CEJ1_DEAR1__cooperatively regulated by ethylene and jasmonate 1	sp|Q9SNE1|ERF11_ARATH Ethylene-responsive transcription factor ERF011 OS=Arabidopsis thaliana GN=ERF011 PE=2 SV=1//7.54306e-95
AT3G50970	824261	56.3003	33.4134	0.75272	0.043875	0.54371	368.184	108.243	1.7661	0.026038	0.49273	103.997	33.1585	1.6491	0.0017819	0.02752	370.598	58.2672	2.6691	0.0035575	0.077047	LTI30_XERO2__dehydrin family protein	sp|P42758|XERO2_ARATH Dehydrin Xero 2 OS=Arabidopsis thaliana GN=XERO2 PE=2 SV=1//2.10313e-75
AT3G52800	824446	799.107	410.797	0.95996	2.2994e-07	6.7305e-05	1877.56	1211.93	0.63155	0.00050054	0.02513	1162.56	407.753	1.5115	2.729e-23	1.293e-20	1890.04	826.997	1.1925	5.2885e-08	6.6321e-06	A20/AN1-like zinc finger family protein	sp|Q94B40|SAP6_ARATH Zinc finger A20 and AN1 domain-containing stress-associated protein 6 OS=Arabidopsis thaliana GN=SAP6 PE=2 SV=2//3.13173e-80
AT3G56360	824803	4721.47	3313.15	0.51103	0.006058	0.18617	1405.37	984.519	0.51346	0.0032618	0.11281	944.23	3289.1	-1.8005	6.0858e-07	3.2365e-05	1414.75	4885.91	-1.7881	1.8335e-26	1.6e-23		-//-
AT3G58990	825068	291.121	463.659	-0.67145	2.2583e-05	0.0029517	764.966	445.365	0.78041	3.1035e-05	0.0024302	427.177	460.154	-0.10728	0.4944	0.95486	770.078	301.201	1.3543	6.3052e-13	1.7149e-10	IPMI1__isopropylmalate isomerase 1	sp|Q9LYT7|LEUD2_ARATH 3-isopropylmalate dehydratase small subunit 2 OS=Arabidopsis thaliana GN=IPMI1 PE=1 SV=1//0
AT4G08900	826458	215.24	310.061	-0.5266	0.0070254	0.20535	924.23	567.335	0.70405	0.0001154	0.0073613	544.168	307.786	0.82212	7.5515e-07	3.9248e-05	930.388	222.738	2.0625	1.4254e-26	1.2979e-23	ARGAH1__arginase	sp|Q9ZPF5|ARGI2_ARATH Arginase 2, mitochondrial OS=Arabidopsis thaliana GN=ARGAH2 PE=2 SV=1//0
AT4G12300	826841	725.413	1148.3	-0.66262	0.031379	0.46447	265.806	379.511	-0.51377	0.05644	0.78276	363.357	1139.54	-1.649	1.5051e-19	5.2296e-17	267.583	750.404	-1.4877	0.010507	0.15897	CYP706A4__cytochrome P450, family 706, subfamily A, polypeptide 4	sp|Q42798|C93A1_SOYBN 3,9-dihydroxypterocarpan 6A-monooxygenase OS=Glycine max GN=CYP93A1 PE=1 SV=1//2.40675e-113
AT1G49120	827464	158.796	97.9174	0.69754	0.0029487	0.11945	338.981	189.555	0.83859	0.00012629	0.0079114	181.65	97.1942	0.90222	9.1129e-05	0.0024769	341.235	164.302	1.0544	8.2426e-07	8.0157e-05	CRF9__Integrase-type DNA-binding superfamily protein	sp|O80337|EF100_ARATH Ethylene-responsive transcription factor 1A OS=Arabidopsis thaliana GN=ERF1A PE=1 SV=2//1.52203e-159
AT5G47100	827481	85.4191	49.9599	0.77379	0.010315	0.25582	205.04	95.3547	1.1045	1.4016e-05	0.001257	91.3918	49.6048	0.88158	0.0031086	0.042136	206.401	88.3904	1.2235	8.9409e-07	8.5894e-05	ATCBL9_CBL9__calcineurin B-like protein 9	sp|O81445|CNBL1_ARATH Calcineurin B-like protein 1 OS=Arabidopsis thaliana GN=CBL1 PE=1 SV=3//2.61313e-26
AT4G19420	827683	315.138	223.357	0.49663	0.0052109	0.17038	737.767	923.549	-0.32402	0.074067	0.89537	885.79	221.666	1.9986	2.4431e-33	2.3151e-30	742.683	326.127	1.1873	3.5362e-10	6.4964e-08	Pectinacetylesterase family protein	sp|Q6DBP4|PAE8_ARATH Pectin acetylesterase 8 OS=Arabidopsis thaliana GN=PAE8 PE=2 SV=1//0
AT4G00165	828076	453.801	567.131	-0.32162	0.02907	0.44916	228.032	285.472	-0.32411	0.14847	1	273.983	562.87	-1.0387	4.9114e-10	5.5047e-08	229.547	469.567	-1.0325	2.8938e-07	3.1565e-05	Bifunctional inhibitor/lipid-transfer protein/seed storage 2S albumin superfamily protein	sp|Q8RW93|LBP65_ARATH Putative lipid-binding protein At4g00165 OS=Arabidopsis thaliana GN=At4g00165 PE=2 SV=1//1.42295e-75
AT4G21570	828242	419.2	285.797	0.55265	0.0032823	0.12774	1329.07	475.785	1.482	2.0114e-05	0.0017021	456.872	283.669	0.68758	0.025298	0.19085	1337.88	433.839	1.6247	2.9863e-06	0.00024819	Protein of unknown function (DUF300)	sp|Q54WM0|T1843_DICDI Transmembrane protein 184 homolog DDB_G0279555 OS=Dictyostelium discoideum GN=tmem184C PE=3 SV=1//3.24884e-36
AT1G62180	828288	339.926	194.088	0.80851	5.5897e-06	0.0010101	141.044	143.747	-0.027386	0.91919	1	137.809	192.665	-0.48343	0.030235	0.21609	141.98	351.746	-1.3088	1.8895e-09	2.9313e-07	APR2_APSR_ATAPR2_PRH_PRH43__5'adenylylphosphosulfate reductase 2	sp|P92980|APR3_ARATH 5&apos;-adenylylsulfate reductase 3, chloroplastic OS=Arabidopsis thaliana GN=APR3 PE=2 SV=2//0
AT3G26450	828467	4551.4	5364.13	-0.23703	0.030102	0.45597	11291.1	8907.28	0.34213	0.10676	1	8542.02	5323.84	0.68211	7.6911e-08	5.1226e-06	11366	4709.32	1.2711	4.0807e-06	0.0003177	Polyketide cyclase/dehydrase and lipid transport superfamily proteinPolyketide cyclase/dehydrase and lipid transport superfamily proteinPolyketide cyclase/dehydrase and lipid transport superfamily protein	sp|Q9ZVF3|ML328_ARATH MLP-like protein 328 OS=Arabidopsis thaliana GN=MLP328 PE=2 SV=1//8.22883e-76
AT4G30270	829150	564.848	431.672	0.38793	0.047297	0.56001	1192.61	913.818	0.38414	0.18074	1	877.027	428.452	1.0335	2.0684e-06	9.477e-05	1200.5	584.582	1.0382	0.002186	0.054372	MERI-5_MERI5B_SEN4_XTH24__xyloglucan endotransglucosylase/hydrolase 24	sp|P24806|XTH24_ARATH Xyloglucan endotransglucosylase/hydrolase protein 24 OS=Arabidopsis thaliana GN=XTH24 PE=1 SV=2//0
AT4G33760	829518	275.611	215.141	0.35735	0.048295	0.56705	137.799	159.512	-0.2111	0.40457	1	152.924	213.547	-0.48174	0.023993	0.1845	138.725	285.234	-1.0399	3.3464e-06	0.0002727	tRNA synthetase class II (D, K and N) family protein	sp|F4JJT9|SYDM_ARATH Aspartate--tRNA ligase, chloroplastic/mitochondrial OS=Arabidopsis thaliana GN=At4g33760 PE=2 SV=1//0
AT2G17860	829757	210.271	141.865	0.56773	0.0060261	0.18617	558.336	205.129	1.4446	0.00012456	0.0078264	196.63	140.84	0.48143	0.023297	0.18109	562.031	217.578	1.3691	0.0001985	0.0087155	Pathogenesis-related thaumatin superfamily protein	sp|Q9FSG7|TP1A_MALDO Thaumatin-like protein 1a OS=Malus domestica GN=TL1 PE=1 SV=1//7.3332e-72
AT4G36670	829820	212.665	108.591	0.96968	0.004187	0.14889	441.632	463.805	-0.070673	0.8103	1	445.204	107.809	2.046	4.3066e-10	4.906e-08	444.562	220.103	1.0142	0.00081735	0.025702	AtPLT6_AtPMT6_PLT6_PMT6__Major facilitator superfamily protein	sp|Q8GXR2|PLT6_ARATH Probable polyol transporter 6 OS=Arabidopsis thaliana GN=PLT6 PE=2 SV=2//0
AT4G36900	829843	87.2891	56.6674	0.62328	0.035151	0.48919	443.212	204.09	1.1188	0.0004395	0.022333	195.782	56.2434	1.7995	1.126e-12	1.8629e-10	446.148	90.3379	2.3041	1.2725e-08	1.8379e-06	DEAR4_RAP2.10__related to AP2 10	sp|Q9SW63|RA210_ARATH Ethylene-responsive transcription factor RAP2-10 OS=Arabidopsis thaliana GN=RAP2-10 PE=2 SV=1//7.02535e-83
AT5G56080	830377	49.297	94.9229	-0.94525	0.0014036	0.07167	176.455	286.345	-0.69846	0.0018235	0.072203	274.646	94.1957	1.5438	1.6986e-12	2.7031e-10	177.63	51.0063	1.8001	6.5105e-11	1.3291e-08	ATNAS2_NAS2__nicotianamine synthase 2	sp|Q9FF79|NAS1_ARATH Nicotianamine synthase 1 OS=Arabidopsis thaliana GN=NAS1 PE=2 SV=1//0
AT5G05140	830396	84.7584	52.7194	0.68502	0.024455	0.41165	284.824	145.534	0.96871	2.2173e-05	0.001832	139.571	52.3168	1.4157	3.0093e-07	1.7141e-05	286.726	87.7235	1.7086	8.2275e-13	2.2091e-10	Transcription elongation factor (TFIIS) family protein	sp|Q9FHK9|MD26B_ARATH Probable mediator of RNA polymerase II transcription subunit 26b OS=Arabidopsis thaliana GN=MED26B PE=2 SV=1//0
AT5G07920	830686	77.8742	46.2109	0.75291	0.01755	0.34593	161.202	86.4812	0.89841	0.0054196	0.1658	82.8045	45.8662	0.85228	0.0063432	0.071133	162.289	80.595	1.0098	0.0011704	0.033303	ATDGK1_DGK1__diacylglycerol kinase1	sp|Q39017|DGK1_ARATH Diacylglycerol kinase 1 OS=Arabidopsis thaliana GN=DGK1 PE=1 SV=2//0
AT5G63630	830762	392.817	267.938	0.55196	0.00087823	0.051691	173.466	183.562	-0.08162	0.86005	1	175.735	265.974	-0.59789	0.035798	0.24222	174.646	406.452	-1.2187	3.6017e-05	0.0021248	P-loop containing nucleoside triphosphate hydrolases superfamily protein	sp|Q9FNM7|RH26_ARATH DEAD-box ATP-dependent RNA helicase 26 OS=Arabidopsis thaliana GN=RH26 PE=1 SV=2//0
AT5G09820	830842	107.465	70.2787	0.61271	0.025975	0.42361	44.443	50.6159	-0.18763	0.635	1	48.5107	69.752	-0.52393	0.11513	0.50192	44.7413	111.195	-1.3134	2.2827e-05	0.001462	Plastid-lipid associated protein PAP / fibrillin family protein	sp|Q5M755|PAP7_ARATH Probable plastid-lipid-associated protein 7, chloroplastic OS=Arabidopsis thaliana GN=PAP7 PE=2 SV=1//0
AT5G13740	831219	578.066	447.965	0.36785	0.013552	0.29691	247.864	216.557	0.1948	0.38236	1	207.681	444.563	-1.098	7.3395e-10	7.9691e-08	249.519	598.199	-1.2615	1.0585e-10	2.0912e-08	ZIF1__zinc induced facilitator 1	sp|Q8RWN2|ZIF1_ARATH Protein ZINC INDUCED FACILITATOR 1 OS=Arabidopsis thaliana GN=ZIF1 PE=1 SV=2//0
AT5G17460	831612	138.742	77.0844	0.84789	0.027208	0.43494	424.69	235.293	0.85195	0.0046135	0.14804	225.804	76.5063	1.5614	2.6409e-11	3.575e-09	427.504	143.604	1.5738	2.9908e-05	0.0018326		-//-
AT5G02020	831782	53.201	26.6672	0.99639	0.012291	0.28392	148.582	187.563	-0.33612	0.35521	1	180.128	26.4649	2.7669	3.1712e-08	2.3953e-06	149.566	55.0548	1.4418	8.1743e-05	0.0042375	SIS__	-//-
AT5G19250	832043	55.0934	31.7262	0.79621	0.033147	0.4754	136.675	48.4478	1.4962	0.0097211	0.25311	46.4787	31.496	0.5614	0.15657	0.59087	137.575	57.0129	1.2709	0.021334	0.2484	Glycoprotein membrane precursor GPI-anchored	sp|Q8GUL8|UGPI1_ARATH Uncharacterized GPI-anchored protein At5g19230 OS=Arabidopsis thaliana GN=At5g19230 PE=1 SV=1//8.92854e-102
AT3G05830	832735	51.2614	26.8661	0.93208	0.022444	0.39299	118.997	59.7354	0.99427	0.00087331	0.039414	57.2944	26.6528	1.1041	0.0054445	0.064016	119.789	53.0491	1.1751	7.5668e-05	0.0039946		-//-
AT1G67090	833830	15964.5	19097.9	-0.25855	0.01484	0.31437	7662.11	7453.83	0.039761	0.78204	1	7152.02	18954.5	-1.4061	9.8375e-29	7.5956e-26	7713.25	16518.4	-1.0987	1.1181e-11	2.5733e-09	RBCS1A__ribulose bisphosphate carboxylase small chain 1A	sp|P10796|RBS1B_ARATH Ribulose bisphosphate carboxylase small chain 1B, chloroplastic OS=Arabidopsis thaliana GN=RBCS-1B PE=2 SV=1//1.23623e-122
AT5G47220	834770	64.6251	40.0795	0.68923	0.04824	0.56705	27.5627	26.8061	0.040152	0.97406	1	25.7341	39.7856	-0.62856	0.14671	0.57028	27.7428	66.8617	-1.2691	0.0050138	0.098025	ATERF-2_ATERF2_ERF2__ethylene responsive element binding factor 2	sp|O80341|EF102_ARATH Ethylene-responsive transcription factor 5 OS=Arabidopsis thaliana GN=ERF5 PE=2 SV=1//2.68836e-139
AT5G48490	834905	427.267	327.92	0.38179	0.028513	0.44467	988.031	933.939	0.081229	0.73282	1	896.855	325.481	1.4623	0.00010231	0.0027171	994.598	442.185	1.1695	1.4984e-07	1.6963e-05	Bifunctional inhibitor/lipid-transfer protein/seed storage 2S albumin superfamily protein	sp|Q8W453|DIRL1_ARATH Putative lipid-transfer protein DIR1 OS=Arabidopsis thaliana GN=DIR1 PE=1 SV=1//2.45107e-40
AT5G52300	835307	1024.44	703.276	0.54267	0.011234	0.26862	2538.87	1085.97	1.2252	1.8188e-12	5.697e-10	1040.47	697.788	0.57638	0.018255	0.15253	2555.78	1060.05	1.2696	6.5028e-14	1.9186e-11	LTI65_RD29B__CAP160 protein	sp|Q06738|LTI78_ARATH Low-temperature-induced 78 kDa protein OS=Arabidopsis thaliana GN=LTI78 PE=1 SV=2//0
AT1G65340	835308	64.8139	128.414	-0.98642	0.00017458	0.01518	225.864	89.6682	1.3328	1.3847e-07	2.0041e-05	85.897	127.464	-0.56941	0.030614	0.21775	227.372	67.0523	1.7617	3.3591e-12	8.2764e-10	CYP96A3__cytochrome P450, family 96, subfamily A, polypeptide 3	sp|Q9FVS9|C96AF_ARATH Alkane hydroxylase MAH1 OS=Arabidopsis thaliana GN=CYP96A15 PE=2 SV=1//0
AT4G26140	835789	171.904	98.3153	0.80611	0.00046711	0.031829	378.815	495.755	-0.38814	0.046836	0.71484	475.278	97.57	2.2843	9.9227e-31	8.6191e-28	381.342	177.892	1.1001	1.8649e-07	2.0774e-05	BGAL12__beta-galactosidase 12	sp|Q9SCV8|BGAL4_ARATH Beta-galactosidase 4 OS=Arabidopsis thaliana GN=BGAL4 PE=1 SV=1//0
AT5G57220	835828	42.4624	21.528	0.97997	0.030101	0.45597	15.5475	54.601	-1.8122	8.5978e-05	0.0058742	52.4168	21.3674	1.2946	0.0020174	0.030587	15.6485	43.9517	-1.4899	0.02052	0.24315	CYP81F2__cytochrome P450, family 81, subfamily F, polypeptide 2	sp|O65790|C81F1_ARATH Cytochrome P450 81F1 OS=Arabidopsis thaliana GN=CYP81F1 PE=2 SV=2//0
AT5G58370	835949	65.7129	39.9607	0.7176	0.040907	0.52509	24.9755	35.3985	-0.50318	0.31594	1	33.8505	39.6641	-0.22866	0.65086	1	25.1427	67.9837	-1.435	0.0003371	0.013499	P-loop containing nucleoside triphosphate hydrolases superfamily protein	sp|Q1GJX8|ENGB_RUEST Probable GTP-binding protein EngB OS=Ruegeria sp. (strain TM1040) GN=engB PE=3 SV=1//4.41056e-46
AT5G62360	836357	702.068	457.388	0.61819	1.739e-05	0.0023776	1463.27	334.226	2.1303	3.6655e-05	0.0027871	320.883	453.946	-0.50047	0.003574	0.046684	1472.94	726.53	1.0196	0.013094	0.18331	Plant invertase/pectin methylesterase inhibitor superfamily protein	sp|P17407|21KD_DAUCA 21 kDa protein OS=Daucus carota PE=2 SV=1//2.82224e-45
AT1G05300	837029	237.169	334.571	-0.49639	0.004288	0.1513	1102.37	1666.89	-0.59654	0.00063419	0.030111	1599.12	332.016	2.268	1.8343e-41	2.5493e-38	1109.73	245.437	2.1768	2.8783e-30	3.546e-27	ZIP5__zinc transporter 5 precursor	sp|O23039|ZIP5_ARATH Zinc transporter 5 OS=Arabidopsis thaliana GN=ZIP5 PE=2 SV=1//8.00676e-59
AT1G01470	837071	1344.64	871.898	0.62499	9.6175e-07	0.00022208	3158.02	1399.98	1.1736	1.0038e-10	2.538e-08	1343.78	865.339	0.63496	0.0036144	0.046976	3179.04	1391.46	1.192	1.1447e-12	3.0346e-10	LEA14_LSR3__Late embryogenesis abundant protein	sp|O03983|LEA14_ARATH Probable desiccation-related protein LEA14 OS=Arabidopsis thaliana GN=LEA14 PE=1 SV=1//6.51471e-103
AT1G08900	837410	204.407	132.442	0.62609	0.0025403	0.10708	445.909	286.596	0.63773	0.0015067	0.061636	275.005	131.457	1.0649	2.708e-07	1.5552e-05	448.878	211.54	1.0854	1.1336e-07	1.3264e-05	Major facilitator superfamily protein	sp|Q9SCW7|ERDL1_ARATH Sugar transporter ERD6-like 1 OS=Arabidopsis thaliana GN=SUGTL4 PE=2 SV=2//0
AT1G10140	837551	72.9072	41.8856	0.79961	0.029249	0.44931	214.638	222.655	-0.052905	0.84811	1	213.558	41.5696	2.361	1.8177e-19	6.2122e-17	216.058	75.4615	1.5176	0.00036891	0.014303	Uncharacterised conserved protein UCP031279	-//-
AT1G17420	838314	147.111	103.395	0.50874	0.034536	0.48496	1002.4	237.335	2.0785	2.5627e-08	4.3025e-06	227.226	102.607	1.147	0.00034354	0.0073909	1009.04	152.22	2.7288	5.0119e-12	1.1928e-09	ATLOX3_LOX3__lipoxygenase 3	sp|Q9LNR3|LOX3_ARATH Lipoxygenase 3, chloroplastic OS=Arabidopsis thaliana GN=LOX3 PE=2 SV=1//0
AT1G17620	838339	465.308	291.473	0.67482	0.020531	0.37592	1523.04	670.555	1.1835	5.535e-05	0.0040193	643.411	289.269	1.1533	2.8797e-11	3.8731e-09	1533.14	481.59	1.6706	9.9058e-07	9.3872e-05	Late embryogenesis abundant (LEA) hydroxyproline-rich glycoprotein family	-//-
AT4G26930	838438	101.79	63.4731	0.68138	0.014418	0.30829	51.5388	128.535	-1.3184	1.2946e-05	0.0011756	123.311	62.9977	0.96893	0.00041699	0.0087543	51.8795	105.347	-1.0219	0.00083037	0.026034	AtMYB97_MYB97__myb domain protein 97	sp|O49782|MYB51_ARATH Transcription factor MYB51 OS=Arabidopsis thaliana GN=MYB51 PE=1 SV=2//0
AT1G74100	838440	97.6479	140.638	-0.52632	0.025972	0.42361	222.68	120.56	0.88523	0.0048969	0.1543	115.336	139.57	-0.27515	0.43023	0.91366	224.176	101.034	1.1498	1.5953e-06	0.00014339	ATSOT16_ATST5A_CORI-7_SOT16__sulfotransferase 16	sp|Q9FZ80|SOT17_ARATH Cytosolic sulfotransferase 17 OS=Arabidopsis thaliana GN=SOT17 PE=1 SV=1//0
AT1G20450	838632	4534.11	2360.67	0.94162	0.00089991	0.052533	11261	4841.17	1.2179	4.1164e-05	0.0030963	4645.8	2342.92	0.98762	2.3223e-07	1.3604e-05	11335.6	4692.69	1.2724	7.4436e-05	0.0039466	ERD10_LTI29_LTI45__Dehydrin family protein	sp|P31168|COR47_ARATH Dehydrin COR47 OS=Arabidopsis thaliana GN=COR47 PE=1 SV=2//8.36102e-102
AT1G23050	838913	71.9116	44.9216	0.67882	0.042711	0.53796	148.505	152.51	-0.0384	0.89493	1	146.273	44.5795	1.7142	1.0719e-09	1.1118e-07	149.492	74.4084	1.0065	0.0001762	0.0079359	hydroxyproline-rich glycoprotein family protein	-//-
AT1G28610	840045	53.3426	81.7869	-0.61658	0.045459	0.55189	136.001	72.8598	0.90043	0.0016632	0.066355	69.7718	81.173	-0.21836	0.49686	0.95603	136.905	55.1977	1.3105	4.7133e-06	0.00036291	GDSL-like Lipase/Acylhydrolase superfamily protein	sp|Q9C857|GDL16_ARATH GDSL esterase/lipase At1g31550 OS=Arabidopsis thaliana GN=At1g31550 PE=2 SV=1//0
AT3G19320	841398	540.409	677.347	-0.32584	0.026443	0.42783	243.147	620.31	-1.3512	2.2704e-05	0.0018685	593.983	672.324	-0.17873	0.4454	0.92685	244.781	559.254	-1.192	1.2862e-09	2.1211e-07	Leucine-rich repeat (LRR) family protein	sp|Q8W3M4|Y4744_ARATH Uncharacterized protein At4g06744 OS=Arabidopsis thaliana GN=At4g06744 PE=2 SV=1//1.32241e-97
AT1G10970	842387	233.241	338.658	-0.53801	0.0017942	0.083601	1222.61	1645.54	-0.4286	0.013774	0.32334	1578.31	336.069	2.2316	4.6241e-48	8.0332e-45	1230.8	241.351	2.3504	3.1035e-35	4.6427e-32	ATZIP4_ZIP4__zinc transporter 4 precursor	sp|Q8LE59|IRT3_ARATH Fe(2+) transport protein 3, chloroplastic OS=Arabidopsis thaliana GN=IRT3 PE=2 SV=3//0
AT1G11670	842485	200.454	137.224	0.54673	0.0098239	0.24986	1542.4	336.213	2.1977	1.5125e-31	3.1742e-28	322.242	136.19	1.2425	4.7429e-10	5.3737e-08	1552.69	207.417	2.9042	8.0047e-52	2.0955e-48	MATE efflux family protein	sp|Q9LYT3|TT12_ARATH Protein TRANSPARENT TESTA 12 OS=Arabidopsis thaliana GN=TT12 PE=2 SV=1//4.38368e-146
AT1G63350	842560	79.67	47.9575	0.73228	0.023885	0.40629	38.4316	55.3939	-0.52744	0.16619	1	53.0682	47.5894	0.15721	0.67812	1	38.6905	82.4314	-1.0912	0.0013408	0.03729	Disease resistance protein (CC-NBS-LRR class) family	sp|Q9SI85|DRL14_ARATH Probable disease resistance protein At1g62630 OS=Arabidopsis thaliana GN=At1g62630 PE=3 SV=2//0
AT1G70690	843406	21.4076	41.945	-0.97038	0.027002	0.43265	69.5808	59.5697	0.22411	0.58583	1	57.1093	41.6303	0.45609	0.20348	0.67035	70.0394	22.1479	1.661	0.0039751	0.082392	HWI1_PDLP5__Receptor-like protein kinase-related family protein	sp|Q8GUJ2|CRRS2_ARATH Cysteine-rich repeat secretory protein 2 OS=Arabidopsis thaliana GN=CRRSP2 PE=1 SV=1//0
AT1G70700	843407	555.879	354.662	0.64833	0.0024491	0.10546	3833.97	1200.93	1.6747	2.9397e-22	2.4677e-19	1151.51	352.1	1.7095	6.7266e-29	5.3934e-26	3859.51	575.252	2.7462	7.8976e-54	2.7567e-50	JAZ9_TIFY7__TIFY domain/Divergent CCT motif family protein	sp|Q8W4J8|TIF7_ARATH Protein TIFY 7 OS=Arabidopsis thaliana GN=TIFY7 PE=1 SV=2//0
AT1G73870	843723	37.5403	67.2428	-0.84094	0.014705	0.31247	110.987	155.17	-0.48346	0.059676	0.79909	148.698	66.742	1.1557	7.251e-06	0.00028575	111.726	38.8395	1.5244	1.1961e-06	0.00011133	BBX16_COL7__B-box type zinc finger protein with CCT domain	sp|Q9C9A9|COL7_ARATH Zinc finger protein CONSTANS-LIKE 7 OS=Arabidopsis thaliana GN=COL7 PE=2 SV=1//0
AT1G36070	844142	170.175	91.0523	0.90225	0.00010887	0.010774	385.911	187.251	1.0433	1.1725e-06	0.00013594	179.545	90.3792	0.99028	2.6377e-05	0.00087699	388.481	176.088	1.1415	5.4865e-08	6.8395e-06	Transducin/WD40 repeat-like superfamily protein	sp|Q9Y7K5|YGI3_SCHPO Uncharacterized WD repeat-containing protein C2A9.03 OS=Schizosaccharomyces pombe (strain 972 / ATCC 24843) GN=SPBC2A9.03 PE=3 SV=2//5.57536e-37
AT5G62865	10723117	107.301	65.7338	0.70696	0.0086693	0.23337	242.968	128.264	0.92165	8.4708e-05	0.0058284	123.165	65.2617	0.91628	0.015945	0.13967	244.585	111.041	1.1392	1.3803e-06	0.00012734		-//-
AT2G15080	822523	1.39571	4.64305	-1.7341	0.31643	1	0	14.3642	-inf	5.0313e-05	0.003679	13.7848	4.60598	1.5815	0.071522	0.37988	0	1.44477	-inf	0.50044	1	AtRLP19_RLP19__receptor like protein 19	sp|Q9C9H7|RLP12_ARATH Receptor-like protein 12 OS=Arabidopsis thaliana GN=RLP12 PE=2 SV=2//2.82328e-07
AT3G49340	824096	0	3.03595	-inf	0.15115	0.87036	0	10.7104	-inf	0.00061667	0.029681	10.2489	3.00993	1.7677	0.095169	0.45208	0	0	NA	NA	NA	Cysteine proteinases superfamily protein	sp|Q9FJ47|SAG12_ARATH Senescence-specific cysteine protease SAG12 OS=Arabidopsis thaliana GN=SAG12 PE=1 SV=1//8.47571e-116
AT3G60470	825218	0	2.10319	-inf	0.3189	1	0	5.29998	-inf	0.030345	0.54946	5.06271	2.08759	1.2781	0.39514	0.8819	0	0	NA	NA	NA	Plant protein of unknown function (DUF247)	-//-
AT4G30640	829187	0.899007	2.6587	-1.5643	0.59465	1	0	4.88844	-inf	0.042383	0.67301	4.68101	2.63985	0.82637	0.60118	1	0	0.931425	-inf	0.72027	1	RNI-like superfamily protein	sp|Q9M096|FBL19_ARATH Putative F-box/LRR-repeat protein 19 OS=Arabidopsis thaliana GN=FBL19 PE=4 SV=1//0
AT4G23210	828430	0.449504	2.59928	-2.5317	0.41397	1	0.503528	17.9628	-5.1568	2.9568e-05	0.0023328	17.259	2.57912	2.7424	0.0024064	0.03507	0.5067	0.465713	0.12169	1	1	CRK13__cysteine-rich RLK (RECEPTOR-like protein kinase) 13CRK13__cysteine-rich RLK (RECEPTOR-like protein kinase) 13CRK13__cysteine-rich RLK (RECEPTOR-like protein kinase) 13CRK13__cysteine-rich RLK (RECEPTOR-like protein kinase) 13CRK13__cysteine-rich RLK (RECEPTOR-like protein kinase) 13	sp|O65482|CRK23_ARATH Putative cysteine-rich receptor-like protein kinase 23 OS=Arabidopsis thaliana GN=CRK23 PE=2 SV=1//0
AT3G48640	824024	2.83861	4.14697	-0.54687	0.77912	1	0.999328	17.2752	-4.1116	0.00016177	0.0097274	16.5687	4.11445	2.0097	0.015587	0.13734	1.006	2.93717	-1.5458	0.52266	1		sp|Q9LVR3|U496G_ARATH UPF0496 protein At5g66670 OS=Arabidopsis thaliana GN=At5g66670 PE=2 SV=1//2.37646e-06
AT4G08700	834118	3.83202	10.0793	-1.3952	0.16887	0.89924	0.999328	15.1873	-3.9258	0.00054862	0.02709	14.5482	10.0071	0.53981	0.44981	0.93053	1.006	3.96387	-1.9783	0.31984	0.89871	ATPUP13__Drug/metabolite transporter superfamily protein	sp|Q9FLL4|PUP12_ARATH Putative purine permease 12 OS=Arabidopsis thaliana GN=PUP12 PE=3 SV=1//0
AT4G23300	828431	0.899007	3.53203	-1.9741	0.4073	1	0.495799	6.97632	-3.8146	0.032951	0.57421	6.70153	3.50146	0.93653	0.49818	0.95603	0.499305	0.931425	-0.89952	1	1	CRK22__cysteine-rich RLK (RECEPTOR-like protein kinase) 22	sp|O65483|CRK24_ARATH Cysteine-rich receptor-like protein kinase 24 OS=Arabidopsis thaliana GN=CRK24 PE=3 SV=2//4.67434e-09
AT5G45180	838508	3.78482	5.07972	-0.42452	0.78054	1	0.495799	6.81068	-3.78	0.034091	0.58594	6.51639	5.03679	0.37157	0.81958	1	0.499305	3.91623	-2.9715	0.19058	0.74562	Flavin-binding monooxygenase family protein	sp|Q9LMA1|FMO1_ARATH Probable flavin-containing monooxygenase 1 OS=Arabidopsis thaliana GN=FMO1 PE=2 SV=1//0
AT5G22380	823560	3.73762	2.53986	0.55737	0.82903	1	1.49513	19.7997	-3.7271	0.0033219	0.11354	18.9206	2.51839	2.9094	0.010469	0.10319	1.50531	3.8686	-1.3618	0.46412	0.99705	NAC090_anac090__NAC domain containing protein 90	sp|Q9M290|NAC61_ARATH Putative NAC domain-containing protein 61 OS=Arabidopsis thaliana GN=NAC061 PE=2 SV=1//3.89274e-153
AT2G04515	814990	3.33532	7.79785	-1.2253	0.28209	1	2.00638	26.3644	-3.7159	6.1652e-06	0.00060582	25.2404	7.73736	1.7058	0.0067526	0.074561	2.01941	3.45052	-0.77288	0.72898	1		-//-
AT3G28540	822488	1.4901	6.19074	-2.0547	0.14946	0.86759	0.999328	12.6879	-3.6663	0.0024222	0.088867	12.1459	6.14131	0.98386	0.25574	0.74556	1.006	1.54004	-0.61433	1	1	P-loop containing nucleoside triphosphate hydrolases superfamily protein	sp|Q54DY9|BCS1B_DICDI Probable mitochondrial chaperone BCS1-B OS=Dictyostelium discoideum GN=bcsl1b PE=3 SV=1//4.92012e-26
AT4G13820	827022	1.39571	6.6274	-2.2474	0.12955	0.82738	0.495799	6.28871	-3.6649	0.046531	0.71391	6.01126	6.57212	-0.12869	0.97329	1	0.499305	1.44477	-1.5328	0.78396	1	Leucine-rich repeat (LRR) family proteinLeucine-rich repeat (LRR) family protein	sp|Q9C9H7|RLP12_ARATH Receptor-like protein 12 OS=Arabidopsis thaliana GN=RLP12 PE=2 SV=2//4.89013e-110
AT3G48860	828610	2.48351	2.53986	-0.032371	1	1	0.503528	6.34393	-3.6552	0.045941	0.70943	6.07297	2.51839	1.2699	0.36568	0.86125	0.5067	2.56673	-2.3407	0.60281	1	SCD2__	sp|Q8RWD5|SCD2_ARATH Coiled-coil domain-containing protein SCD2 OS=Arabidopsis thaliana GN=SCD2 PE=1 SV=1//2.78995e-132
AT5G59616	836089	5.53564	14.8619	-1.4248	0.16273	0.89021	3.98185	44.6585	-3.4874	1.9198e-08	3.3024e-06	42.8697	14.7403	1.5402	0.0015584	0.024838	4.00923	5.73145	-0.51558	0.70473	1	Interleukin-1 receptor-associated kinase 4 protein	sp|Q9FN93|Y5596_ARATH Probable LRR receptor-like serine/threonine-protein kinase At5g59680 OS=Arabidopsis thaliana GN=At5g59680 PE=2 SV=1//0
AT4G23210	828415	0	3.59146	-inf	0.1016	0.76287	0.999328	9.31012	-3.2198	0.017961	0.38658	8.91861	3.56219	1.3241	0.22531	0.70546	1.006	0	inf	0.69441	1	CRK13__cysteine-rich RLK (RECEPTOR-like protein kinase) 13CRK13__cysteine-rich RLK (RECEPTOR-like protein kinase) 13CRK13__cysteine-rich RLK (RECEPTOR-like protein kinase) 13CRK13__cysteine-rich RLK (RECEPTOR-like protein kinase) 13CRK13__cysteine-rich RLK (RECEPTOR-like protein kinase) 13	sp|O65468|CRK8_ARATH Cysteine-rich receptor-like protein kinase 8 OS=Arabidopsis thaliana GN=CRK8 PE=3 SV=2//0
AT5G47850	834836	0.946205	2.59928	-1.4579	0.59498	1	1.00706	8.43181	-3.0657	0.030844	0.55339	8.09349	2.57912	1.6499	0.17134	0.6166	1.0134	0.979058	0.049738	1	1	CCR4__CRINKLY4 related 4	sp|Q9FIJ6|ACCR4_ARATH Serine/threonine-protein kinase-like protein CCR4 OS=Arabidopsis thaliana GN=CCR4 PE=1 SV=1//0
AT3G23010	821887	4.32872	19.8228	-2.1951	0.13727	0.845	1.9832	15.654	-2.9806	0.0023933	0.088269	14.9916	19.6556	-0.39079	0.68014	1	1.99722	4.47721	-1.1646	0.50212	1	AtRLP36_RLP36__receptor like protein 36	sp|Q9C9H7|RLP12_ARATH Receptor-like protein 12 OS=Arabidopsis thaliana GN=RLP12 PE=2 SV=2//3.37553e-06
AT4G23620	828461	1.39571	9.20598	-2.7216	0.14432	0.86052	2.50218	19.609	-2.9703	0.00061835	0.029681	18.7858	9.14551	1.0385	0.10571	0.47719	2.51871	1.44477	0.80184	0.80797	1	Ribosomal protein L25/Gln-tRNA synthetase, anti-codon-binding domain	sp|Q6DST1|Y1465_ARATH Late embryogenesis abundant protein At1g64065 OS=Arabidopsis thaliana GN=At1g64065 PE=2 SV=1//3.27097e-07
AT5G52740	835351	1.84521	2.97652	-0.68984	0.82382	1	3.01344	22.8512	-2.9228	0.00026436	0.014755	21.94	2.9492	2.8952	0.00043013	0.0089848	3.03281	1.91048	0.66672	0.82207	1	Copper transport protein family	-//-
AT1G52800	841713	2.93301	2.04377	0.52115	0.92951	1	1.49513	10.876	-2.8628	0.016056	0.36037	10.434	2.02686	2.364	0.038229	0.25236	1.50531	3.03244	-1.0104	0.69696	1	2-oxoglutarate (2OG) and Fe(II)-dependent oxygenase superfamily protein	sp|Q945B6|AOP1L_ARATH Probable 2-oxoglutarate-dependent dioxygenase AOP1.2 OS=Arabidopsis thaliana GN=AOP1.2 PE=2 SV=1//2.11869e-79
AT1G21130	838707	14.7617	9.96046	0.56757	0.50712	1	3.01344	21.8073	-2.8553	0.00043927	0.022333	20.9297	9.88567	1.0821	0.094734	0.45151	3.03281	15.2839	-2.3333	0.081805	0.51495	IGMT4__O-methyltransferase family proteinIGMT4__O-methyltransferase family protein	sp|Q8W013|COMT1_CATRO Caffeic acid 3-O-methyltransferase OS=Catharanthus roseus GN=COMT1 PE=2 SV=1//2.71357e-99
AT5G39680	833963	11.5432	18.0554	-0.64538	0.33181	1	12.0151	86.0696	-2.8407	1.5199e-11	4.253e-09	82.4228	17.9267	2.2009	4.8828e-09	4.4066e-07	12.0942	11.9392	0.018611	1	1	EMB2744__Pentatricopeptide repeat (PPR) superfamily protein	sp|Q93Z27|CML45_ARATH Probable calcium-binding protein CML45 OS=Arabidopsis thaliana GN=CML45 PE=1 SV=1//2.65908e-114
AT4G03480	827913	10.5026	19.0683	-0.86042	0.17129	0.90527	4.50857	32.1613	-2.8346	2.0562e-05	0.0017261	30.8586	18.9155	0.70611	0.17838	0.63105	4.53811	10.8649	-1.2595	0.18045	0.72654	Ankyrin repeat family protein	sp|Q6AWW5|Y5262_ARATH Ankyrin repeat-containing protein At5g02620 OS=Arabidopsis thaliana GN=At5g02620 PE=1 SV=1//1.28283e-09
AT2G43570	818959	15.6832	85.1848	-2.4414	0.12973	0.82804	28.5465	198.293	-2.7962	5.2526e-20	3.4447e-17	190.164	84.4602	1.1709	0.040721	0.26372	28.734	16.2259	0.82446	0.17841	0.72347	CHI__chitinase, putative	sp|Q06209|CHI4_BRANA Basic endochitinase CHB4 OS=Brassica napus PE=1 SV=2//1.24831e-94
AT5G53110	835391	2.88581	5.75407	-0.99561	0.46737	1	2.49445	17.2752	-2.7919	0.0021581	0.081749	16.5687	5.7105	1.5368	0.047471	0.29219	2.51131	2.98481	-0.24919	1	1	RING/U-box superfamily protein	sp|P0CH01|AT21A_ARATH Putative RING-H2 finger protein ATL21A OS=Arabidopsis thaliana GN=ATL21A PE=3 SV=1//3.28092e-69
AT3G44350	832299	0.496701	4.82132	-3.279	0.11636	0.80646	2.48673	17.0543	-2.7778	0.0022301	0.083869	16.3218	4.78816	1.7693	0.023748	0.18338	2.50392	0.513346	2.2862	0.4266	0.9764	NAC061_anac061__NAC domain containing protein 61	sp|Q9FMR3|NAC90_ARATH NAC domain-containing protein 90 OS=Arabidopsis thaliana GN=NAC090 PE=2 SV=1//2.3069e-162
AT1G51790	841605	5.13333	8.53162	-0.73292	0.52284	1	3.49378	21.9428	-2.6509	0.00069265	0.032519	21.0028	8.4718	1.3098	0.040306	0.26204	3.51732	5.31337	-0.59515	0.68557	1	Leucine-rich repeat protein kinase family protein	sp|Q9FZB1|Y5188_ARATH Probable LRR receptor-like serine/threonine-protein kinase At1g51880 OS=Arabidopsis thaliana GN=At1g51880 PE=2 SV=1//0
AT2G27660	817312	9.81716	9.5238	0.043768	1	1	5.49244	34.4399	-2.6486	2.369e-05	0.0019195	33.0139	9.45486	1.8039	0.0011367	0.019634	5.52933	10.161	-0.87787	0.33844	0.91112	Cysteine/Histidine-rich C1 domain family protein	-//-
AT2G14610	815949	143.96	273.393	-0.92531	0.41634	1	119.09	744.549	-2.6443	2.5282e-35	5.8953e-32	713.667	271.07	1.3966	0.0054305	0.06396	119.877	148.907	-0.31285	0.62736	1	ATPR1_PR 1_PR1__pathogenesis-related gene 1	sp|P33154|PR1_ARATH Pathogenesis-related protein 1 OS=Arabidopsis thaliana GN=At2g14610 PE=1 SV=1//6.84655e-115
AT1G35230	840412	9.91155	24.6441	-1.3141	0.10011	0.75983	20.0252	124.475	-2.636	3.4685e-07	4.6069e-05	119.556	24.4438	2.2901	2.7385e-05	0.00090764	20.1571	10.2563	0.97478	0.12739	0.63524	AGP5__arabinogalactan protein 5	sp|Q8LCE4|AGP5_ARATH Classical arabinogalactan protein 5 OS=Arabidopsis thaliana GN=AGP5 PE=2 SV=2//8.79631e-17
AT5G09300	830788	1.44291	3.65088	-1.3393	0.49908	1	2.49445	15.4634	-2.6321	0.0056864	0.17212	14.8567	3.62291	2.0359	0.022302	0.17525	2.51131	1.4924	0.75081	0.80748	1	Thiamin diphosphate-binding fold (THDP-binding) superfamily protein	sp|Q84VY5|DPNP4_ARATH Probable SAL4 phosphatase OS=Arabidopsis thaliana GN=SAL4 PE=2 SV=1//0
AT2G40740	818669	2.83861	5.75407	-1.0194	0.46789	1	2.00638	12.3867	-2.6261	0.013926	0.32581	11.8877	5.7105	1.0578	0.23466	0.71605	2.01941	2.93717	-0.5405	0.86732	1	ATWRKY55_WRKY55__WRKY DNA-binding protein 55	sp|Q9SHB5|WRK55_ARATH WRKY transcription factor 55 OS=Arabidopsis thaliana GN=WRKY55 PE=2 SV=1//0
AT4G35025	829655	4.73102	7.91669	-0.74274	0.51502	1	1.51059	9.31012	-2.6237	0.035387	0.5989	8.91861	7.85881	0.18251	0.88584	1	1.5201	4.89529	-1.6872	0.29695	0.87654		sp|Q5XF57|Y5576_ARATH Probable receptor-like serine/threonine-protein kinase At5g57670 OS=Arabidopsis thaliana GN=At5g57670 PE=2 SV=1//1.12813e-80
AT2G29100	817459	1.84521	2.6587	-0.52694	0.92459	1	2.50218	15.3529	-2.6173	0.0057643	0.17331	14.7333	2.63985	2.4806	0.0080785	0.084891	2.51871	1.91048	0.39875	0.97805	1	ATGLR2.9_GLR2.9__glutamate receptor 2.9ATGLR2.9_GLR2.9__glutamate receptor 2.9	sp|Q9C5V5|GLR28_ARATH Glutamate receptor 2.8 OS=Arabidopsis thaliana GN=GLR2.8 PE=2 SV=2//0
AT4G00700	828031	4.23432	13.4538	-1.6678	0.47959	1	11.9997	71.6553	-2.5781	6.2146e-09	1.1645e-06	68.7387	13.3321	2.3662	5.2872e-06	0.00021697	12.0795	4.38194	1.4629	0.1026	0.57602	C2 calcium/lipid-binding plant phosphoribosyltransferase family protein	sp|B8XCH5|QKY_ARATH Protein QUIRKY OS=Arabidopsis thaliana GN=QKY PE=2 SV=1//6.71735e-18
AT3G56550	824822	4.68383	5.8135	-0.31172	0.88332	1	1.49513	8.89857	-2.5733	0.045239	0.70313	8.53691	5.77123	0.56484	0.59442	0.99717	1.50531	4.84766	-1.6872	0.29846	0.8784	Pentatricopeptide repeat (PPR) superfamily protein	sp|Q9LXY5|PP284_ARATH Pentatricopeptide repeat-containing protein At3g56550 OS=Arabidopsis thaliana GN=PCMP-H80 PE=2 SV=1//0
AT4G21830	828272	6.22113	16.3502	-1.3941	0.18161	0.92019	6.01142	35.7047	-2.5703	2.6377e-05	0.0021128	34.2711	16.2149	1.0797	0.044329	0.27902	6.05082	6.43533	-0.088883	1	1	ATMSRB7_MSRB7__methionine sulfoxide reductase B7	sp|O49707|MSRB8_ARATH Peptide methionine sulfoxide reductase B8 OS=Arabidopsis thaliana GN=MSRB8 PE=2 SV=1//2.6495e-93
AT5G26690	832720	6.17393	7.85727	-0.34784	0.77558	1	6.02688	35.785	-2.5699	2.2165e-05	0.001832	34.2825	7.79809	2.1363	0.00018654	0.0045114	6.06561	6.38769	-0.074642	1	1	Heavy metal transport/detoxification superfamily protein	-//-
AT5G07870	834294	6.03234	8.29393	-0.45934	0.68958	1	6.97983	41.0599	-2.5565	7.6153e-06	0.00073309	39.3955	8.22889	2.2593	3.95e-05	0.0012217	7.02724	6.2448	0.1703	0.96145	1	HXXXD-type acyl-transferase family protein	sp|Q9SND9|Y3028_ARATH Uncharacterized acetyltransferase At3g50280 OS=Arabidopsis thaliana GN=At3g50280 PE=3 SV=1//2.6224e-67
AT1G33950	840292	2.48351	1.98435	0.32371	1	1	1.50286	8.73293	-2.5388	0.046222	0.71168	8.35177	1.96614	2.0867	0.096769	0.45548	1.5127	2.56673	-0.7628	0.87347	1	Avirulence induced gene (AIG1) family protein	sp|P54120|AIG1_ARATH Protein AIG1 OS=Arabidopsis thaliana GN=AIG1 PE=2 SV=1//2.90178e-104
AT5G22570	832320	5.58283	11.3893	-1.0286	0.25444	1	2.50991	14.1433	-2.4944	0.0096273	0.25302	13.5379	11.2995	0.26074	0.76167	1	2.52611	5.77908	-1.1939	0.37361	0.93656	ATWRKY38_WRKY38__WRKY DNA-binding protein 38	sp|Q8GWF1|WRK38_ARATH Probable WRKY transcription factor 38 OS=Arabidopsis thaliana GN=WRKY38 PE=1 SV=1//1.99079e-178
AT5G60950	836216	12.6558	27.0831	-1.0976	0.058167	0.6096	9.0326	50.4503	-2.4817	1.0906e-06	0.00012786	48.3255	26.89	0.84572	0.031733	0.22244	9.09102	13.0982	-0.52685	0.50477	1	COBL5__COBRA-like protein 5 precursor	sp|Q9FME5|COBL5_ARATH COBRA-like protein 5 OS=Arabidopsis thaliana GN=COBL5 PE=2 SV=1//1.55978e-149
AT1G21130	838708	12.7974	14.2857	-0.15872	0.8794	1	7.51428	41.5819	-2.4682	1.06e-05	0.00097994	39.9006	14.1823	1.4923	0.002133	0.031944	7.56352	13.2411	-0.80789	0.30991	0.88972	IGMT4__O-methyltransferase family proteinIGMT4__O-methyltransferase family protein	sp|Q9FK25|OMT1_ARATH Flavone 3&apos;-O-methyltransferase 1 OS=Arabidopsis thaliana GN=OMT1 PE=1 SV=1//3.5141e-100
AT1G56140	842064	10.9522	22.6598	-1.0489	0.10916	0.7853	7.97916	43.8855	-2.4594	5.9049e-06	0.0005901	42.0057	22.4776	0.90209	0.067197	0.36547	8.03325	11.3306	-0.49617	0.5842	1	Leucine-rich repeat transmembrane protein kinase	sp|C0LGH2|Y1561_ARATH Probable LRR receptor-like serine/threonine-protein kinase At1g56130 OS=Arabidopsis thaliana GN=At1g56130 PE=2 SV=2//0
AT2G13810	815864	3.92641	9.60393	-1.2904	0.42735	1	4.50857	24.3067	-2.4306	0.00082349	0.037733	23.3319	9.52132	1.2931	0.060484	0.34282	4.53811	4.05913	0.16092	0.97233	1	ALD1_AtALD1_EDTS5__AGD2-like defense response protein 1	sp|Q9ZQI7|ALD1_ARATH Aminotransferase ALD1 OS=Arabidopsis thaliana GN=ALD1 PE=1 SV=2//0
AT5G52390	835315	0.899007	8.67118	-3.2698	0.059805	0.61804	2.48673	13.3755	-2.4273	0.015136	0.34564	12.8362	8.59898	0.57798	0.52078	0.96486	2.50392	0.931425	1.4267	0.6251	1	PAR1 protein	-//-
AT4G38560	830013	2.83861	6.68683	-1.2361	0.32287	1	2.50218	13.4307	-2.4243	0.015007	0.34458	12.8979	6.63284	0.95944	0.27061	0.76272	2.51871	2.93717	-0.22174	1	1	Arabidopsis phospholipase-like protein (PEARLI 4) family	-//-
AT1G45229	6240863	2.83861	3.7103	-0.38635	0.90883	1	2.50218	13.3755	-2.4183	0.015108	0.34537	12.8362	3.68364	1.801	0.050454	0.30338	2.51871	2.93717	-0.22174	1	1		-//-
AT4G23160	823729	101.412	185.699	-0.87273	0.00087236	0.051691	80.9378	431.794	-2.4155	7.15e-25	7.8973e-22	414.043	184.277	1.1679	3.2609e-10	3.8191e-08	81.479	104.966	-0.36542	0.25059	0.82182	CRK8__cysteine-rich RLK (RECEPTOR-like protein kinase) 8	sp|Q9LZU4|CRK4_ARATH Cysteine-rich receptor-like protein kinase 4 OS=Arabidopsis thaliana GN=CRK4 PE=2 SV=1//0
AT1G07620	837275	2.29472	3.53203	-0.62218	0.77842	1	5.00437	26.3394	-2.396	0.00057384	0.028137	25.2907	3.50146	2.8526	0.00015677	0.0038952	5.03742	2.3762	1.084	0.49111	1	ATOBGM_TRM32__GTP-binding protein Obg/CgtA	sp|F4HSD5|TRM32_ARATH Protein TRM32 OS=Arabidopsis thaliana GN=TRM32 PE=2 SV=1//0
AT3G13950	820608	3.83202	12.0844	-1.657	0.35874	1	6.01142	30.8965	-2.3617	0.00019374	0.011421	29.6015	11.979	1.3052	0.060665	0.34348	6.05082	3.96387	0.61022	0.6418	1		-//-
AT4G19970	834512	8.42145	19.6031	-1.2189	0.079893	0.69477	8.50588	43.6146	-2.3583	1.2996e-05	0.0011756	41.8594	19.462	1.1049	0.014011	0.12777	8.56213	8.71626	-0.025738	1	1		sp|P0C042|Y4597_ARATH Uncharacterized protein At4g15970 OS=Arabidopsis thaliana GN=At4g15970 PE=2 SV=1//1.89939e-100
AT1G34420	840345	2.88581	8.67118	-1.5873	0.19653	0.93573	4.49311	22.796	-2.343	0.0016093	0.064822	21.8783	8.59898	1.3473	0.045043	0.28207	4.52332	2.98481	0.59975	0.71843	1	leucine-rich repeat transmembrane protein kinase family protein	sp|O22938|PXC3_ARATH Leucine-rich repeat receptor-like tyrosine-protein kinase PXC3 OS=Arabidopsis thaliana GN=PXC3 PE=2 SV=1//9.34903e-127
AT5G11920	831065	3.33532	11.0922	-1.7336	0.32955	1	3.49378	17.6867	-2.3398	0.0054768	0.16682	16.9504	10.9959	0.62435	0.52563	0.96742	3.51732	3.45052	0.027663	1	1	AtcwINV6_cwINV6__6-&1-fructan exohydrolase	sp|Q8W4S6|INV6_ARATH Beta-fructofuranosidase, insoluble isoenzyme CWINV6 OS=Arabidopsis thaliana GN=CWINV6 PE=2 SV=1//0
AT5G43900	834413	20.4614	30.3775	-0.5701	0.24368	0.99607	9.99328	50.0137	-2.3233	4.2714e-06	0.00044376	47.9941	30.1486	0.67077	0.098458	0.46001	10.06	21.1688	-1.0733	0.092106	0.54489	ATMYA2_MYA2_XI-2_XI-6__myosin 2	sp|Q8R1Q9|RBSK_MOUSE Ribokinase OS=Mus musculus GN=Rbks PE=2 SV=1//8.04949e-06
AT1G20480	838635	5.86602	12.6786	-1.1119	0.18106	0.91973	3.50151	17.22	-2.298	0.0068323	0.19767	16.507	12.5862	0.39123	0.564	0.98509	3.52471	6.06488	-0.78297	0.66676	1	AMP-dependent synthetase and ligase family protein	sp|Q9C7Q1|SAU66_ARATH Auxin-responsive protein SAUR66 OS=Arabidopsis thaliana GN=SAUR66 PE=2 SV=1//6.55216e-12
AT5G24210	832487	7.47524	20.4971	-1.4552	0.12009	0.81376	12.5109	61.0252	-2.2862	5.7896e-07	7.3637e-05	58.5012	20.3293	1.5249	0.00023844	0.0055663	12.5935	7.7372	0.7028	0.39747	0.95604	alpha/beta-Hydrolases superfamily protein	sp|Q680C0|GDL62_ARATH GDSL esterase/lipase At4g10955 OS=Arabidopsis thaliana GN=At4g10955 PE=2 SV=1//1.65992e-55
AT1G67980	843126	2.93301	1.54768	0.92227	0.76108	1	3.51697	16.698	-2.2473	0.0085539	0.23313	16.0018	1.53533	3.3816	0.00091675	0.016492	3.53951	3.03244	0.22307	0.9781	1	CCOAMT__caffeoyl-CoA 3-O-methyltransferase	sp|Q9C9W3|CAMT1_ARATH Putative caffeoyl-CoA O-methyltransferase At1g67980 OS=Arabidopsis thaliana GN=At1g67980 PE=2 SV=1//1.63603e-168
AT5G52770	835353	24.0102	37.9763	-0.66145	0.14905	0.86738	24.5724	112.138	-2.1902	4.3821e-10	1.0106e-07	107.567	37.698	1.5127	9.8653e-07	4.9319e-05	24.7322	24.8469	-0.0066772	1	1	Copper transport protein familyCopper transport protein family	-//-
AT1G23830	838995	9.01254	18.4921	-1.0369	0.13306	0.83546	13.0454	58.7216	-2.1704	7.9611e-05	0.0055374	56.3962	18.3575	1.6192	0.00024679	0.0057037	13.1298	9.32487	0.49369	0.65074	1		-//-
AT4G21380	842890	19.3511	35.1988	-0.86311	0.11924	0.81218	21.9929	98.5668	-2.1641	3.7029e-09	7.6185e-07	94.4339	34.9367	1.4346	8.3037e-06	0.00032057	22.1395	20.0363	0.14401	0.91057	1	ARK3_RK3__receptor kinase 3	sp|Q39086|SD17_ARATH Receptor-like serine/threonine-protein kinase SD1-7 OS=Arabidopsis thaliana GN=SD17 PE=1 SV=1//0
AT5G37450	825779	5.67723	9.22669	-0.70063	0.46262	1	4.99664	22.274	-2.1563	0.0032331	0.11233	21.3731	9.15124	1.2238	0.066675	0.3641	5.03002	5.87435	-0.22386	0.9279	1	Leucine-rich repeat protein kinase family protein	sp|Q9XEC6|CRK36_ARATH Cysteine-rich receptor-like protein kinase 36 OS=Arabidopsis thaliana GN=CRK36 PE=1 SV=1//0
AT5G52770	835352	43.9277	70.3175	-0.67875	0.045437	0.55189	28.9496	127.767	-2.1419	1.3283e-10	3.2414e-08	122.609	69.807	0.81262	0.0023743	0.034808	29.1446	45.4548	-0.6412	0.12193	0.62443	Copper transport protein familyCopper transport protein family	-//-
AT5G55170	835610	7.71123	5.25799	0.55245	0.66057	1	4.50084	19.8298	-2.1394	0.005865	0.17583	19.0326	5.21897	1.8666	0.013135	0.12208	4.53072	7.97536	-0.81581	0.47304	0.99877	ATSUMO3_SUM3_SUMO 3_SUMO3__small ubiquitin-like modifier 3	sp|Q9FLP5|SUMO3_ARATH Small ubiquitin-related modifier 3 OS=Arabidopsis thaliana GN=SUMO3 PE=1 SV=1//1.36935e-75
AT3G09010	820053	12.0871	14.6035	-0.27284	0.68899	1	4.01277	17.6315	-2.1355	0.0089123	0.24009	16.8887	14.4917	0.22083	0.76445	1	4.03881	12.5002	-1.6299	0.20729	0.77431	Protein kinase superfamily protein	sp|C0LGG8|Y5343_ARATH Probable LRR receptor-like serine/threonine-protein kinase At1g53430 OS=Arabidopsis thaliana GN=At1g53430 PE=1 SV=1//1.54749e-91
AT1G02930	839295	122.696	200.341	-0.70736	0.0061208	0.1876	60.1374	261.185	-2.1187	3.7608e-16	1.7539e-13	250.439	198.824	0.33297	0.095574	0.45305	60.5304	126.928	-1.0683	0.07591	0.49465	ATGST1_ATGSTF3_ATGSTF6_ERD11_GST1_GSTF6__glutathione S-transferase 6	sp|Q9SRY5|GSTF7_ARATH Glutathione S-transferase F7 OS=Arabidopsis thaliana GN=GSTF7 PE=2 SV=3//6.33156e-139
AT5G18475	831965	24.3653	41.1311	-0.7554	0.091373	0.72982	15.5244	67.2086	-2.1141	2.1344e-05	0.0017775	64.5514	40.8294	0.66084	0.077504	0.40013	15.6264	25.2173	-0.69044	0.20168	0.76138	Pentatricopeptide repeat (PPR) superfamily protein	sp|O64793|Y1675_ARATH G-type lectin S-receptor-like serine/threonine-protein kinase At1g67520 OS=Arabidopsis thaliana GN=At1g67520 PE=2 SV=3//1.07014e-35
AT2G23740	816907	4.23432	8.41278	-0.99045	0.36802	1	2.99025	12.7983	-2.0976	0.031255	0.55681	12.2694	8.35035	0.55515	0.50299	0.95724	3.01062	4.38194	-0.54151	0.77364	1	SUVR5__nucleic acid binding;sequence-specific DNA binding transcription factors;zinc ion binding	sp|O64827|SUVR5_ARATH Histone-lysine N-methyltransferase SUVR5 OS=Arabidopsis thaliana GN=SUVR5 PE=1 SV=3//3.81777e-40
AT5G09995	830860	7.97194	9.90104	-0.31265	0.76833	1	4.00504	17.0293	-2.0881	0.013148	0.31248	16.3721	9.82495	0.73672	0.32462	0.82308	4.03141	8.25054	-1.0332	0.32981	0.90173		sp|Q8LD63|PEP5_ARATH Elicitor peptide 5 OS=Arabidopsis thaliana GN=PEP5 PE=3 SV=1//2.72302e-51
AT1G58420	842211	9.15414	9.58322	-0.066087	1	1	5.98051	25.0495	-2.0664	0.0097727	0.25373	24.0839	9.51559	1.3397	0.063766	0.35401	6.02124	9.46777	-0.65296	0.52776	1	Uncharacterised conserved protein UCP031279	-//-
AT3G28560	822481	9.95875	16.8463	-0.75839	0.39766	1	9.50521	39.3836	-2.0508	0.00015678	0.0094543	37.7567	16.7064	1.1763	0.017339	0.14759	9.56814	10.3039	-0.10688	0.9675	1	BCS1 AAA-type ATPaseBCS1 AAA-type ATPase	sp|Q54DY9|BCS1B_DICDI Probable mitochondrial chaperone BCS1-B OS=Dictyostelium discoideum GN=bcsl1b PE=3 SV=1//2.26909e-27
AT1G73805	843716	58.4759	70.6767	-0.27339	0.3722	1	36.4175	150.227	-2.0444	3.6351e-11	9.9074e-09	143.955	70.1278	1.0376	6.8716e-05	0.0019437	36.6637	60.5111	-0.72285	0.049296	0.39766	SARD1__Calmodulin binding protein-like	sp|Q9C9T2|SARD1_ARATH Protein SAR DEFICIENT 1 OS=Arabidopsis thaliana GN=SARD1 PE=1 SV=1//0
AT2G24600	837573	17.5756	19.7634	-0.16926	0.84316	1	19.9711	81.4072	-2.0272	2.6892e-07	3.7129e-05	78.151	19.5949	1.9958	0.00014972	0.0037335	20.1053	18.184	0.1449	0.82585	1	Ankyrin repeat family protein	sp|Q6AWW5|Y5262_ARATH Ankyrin repeat-containing protein At5g02620 OS=Arabidopsis thaliana GN=At5g02620 PE=1 SV=1//4.65407e-21
AT2G26440	817184	97.1512	179.567	-0.88622	7.9901e-05	0.0083025	69.9607	283.595	-2.0192	1.0635e-15	4.7485e-13	271.885	178.196	0.60953	0.0022201	0.033009	70.4277	100.52	-0.51327	0.084036	0.5225	PME12__Plant invertase/pectin methylesterase inhibitor superfamily	sp|O48711|PME12_ARATH Probable pectinesterase/pectinesterase inhibitor 12 OS=Arabidopsis thaliana GN=PME12 PE=2 SV=1//0
AT3G47570	823862	8.96535	17.8772	-0.99569	0.15454	0.87395	4.01277	16.176	-2.0112	0.016765	0.37112	15.4967	17.7445	-0.19541	0.80784	1	4.03881	9.27724	-1.1998	0.2345	0.80194	Leucine-rich repeat protein kinase family protein	sp|C0LGP4|Y3475_ARATH Probable LRR receptor-like serine/threonine-protein kinase At3g47570 OS=Arabidopsis thaliana GN=At3g47570 PE=2 SV=1//0
AT2G33051	822088	0.496701	5.51638	-3.4733	0.26377	1	4.5163	18.0983	-2.0026	0.011203	0.27856	17.3321	5.4676	1.6645	0.03457	0.23614	4.54551	0.513346	3.1464	0.14649	0.67292	other RNA	sp|Q9C9H7|RLP12_ARATH Receptor-like protein 12 OS=Arabidopsis thaliana GN=RLP12 PE=2 SV=2//8.99649e-125
AT4G25110	828614	9.55644	19.1664	-1.004	0.13776	0.84534	7.49109	30.0182	-2.0026	0.0011277	0.048897	28.7763	19.0312	0.59652	0.22551	0.70546	7.54134	9.88585	-0.39054	0.71053	1	AtMC2_AtMCP1c_MC2_MCP1c__metacaspase 2	sp|Q7XJE5|MCA2_ARATH Metacaspase-2 OS=Arabidopsis thaliana GN=AMC2 PE=1 SV=1//0
AT4G08180	817653	4.68383	7.73842	-0.72435	0.51627	1	2.97479	11.92	-2.0025	0.047729	0.717	11.4443	7.67664	0.57608	0.54254	0.97409	2.99583	4.84766	-0.69433	0.66621	1	ORP1C__OSBP(oxysterol binding protein)-related protein 1C	sp|O80866|ORP1A_ARATH Oxysterol-binding protein-related protein 1A OS=Arabidopsis thaliana GN=ORP1A PE=2 SV=1//0
AT1G02920	839515	202.935	345.345	-0.76702	0.00028655	0.0222	138.712	543.089	-1.9691	2.3262e-16	1.1623e-13	521.06	342.702	0.60449	0.00037232	0.0079202	139.624	209.958	-0.58855	0.16704	0.70819	ATGST11_ATGSTF7_ATGSTF8_GST11_GSTF7__glutathione S-transferase 7	sp|P42760|GSTF6_ARATH Glutathione S-transferase F6 OS=Arabidopsis thaliana GN=GSTF6 PE=2 SV=2//4.44548e-138
AT5G26170	832686	5.72443	10.3377	-0.85271	0.34551	1	6.48404	25.0194	-1.9481	0.0035028	0.11788	23.9719	10.2558	1.2249	0.045981	0.28614	6.52794	5.92198	0.14055	0.96306	1	ATWRKY50_WRKY50__WRKY DNA-binding protein 50	sp|Q8VWQ5|WRK50_ARATH Probable WRKY transcription factor 50 OS=Arabidopsis thaliana GN=WRKY50 PE=2 SV=1//4.00103e-105
AT5G42010	834206	5.63003	4.20639	0.42056	0.79175	1	3.49378	13.265	-1.9248	0.038577	0.63862	12.7128	4.17517	1.6064	0.073766	0.388	3.51732	5.82672	-0.72821	0.59023	1	Transducin/WD40 repeat-like superfamily protein	sp|Q498F0|WDR44_XENLA WD repeat-containing protein 44 OS=Xenopus laevis GN=wdr44 PE=2 SV=1//5.76621e-46
AT5G64870	832596	43.6917	46.092	-0.077156	0.87697	1	38.0208	142.267	-1.9037	9.2436e-10	2.0637e-07	136.467	45.7447	1.5769	2.7941e-08	2.1259e-06	38.2726	45.2166	-0.24054	0.54127	1	SPFH/Band 7/PHB domain-containing membrane-associated protein familySPFH/Band 7/PHB domain-containing membrane-associated protein family	sp|Q501E6|FLOT1_ARATH Flotillin-like protein 1 OS=Arabidopsis thaliana GN=FLOT1 PE=2 SV=1//0
AT4G14716	817180	9.69803	13.4925	-0.47639	0.51966	1	5.00437	18.6754	-1.8999	0.013616	0.3204	17.8989	13.3871	0.41903	0.54232	0.97409	5.03742	10.0287	-0.99338	0.43548	0.98268	ARD1_ATARD1_SGB3__acireductone dioxygenase 1	sp|O48707|MTND1_ARATH 1,2-dihydroxy-3-keto-5-methylthiopentene dioxygenase 1 OS=Arabidopsis thaliana GN=ARD1 PE=2 SV=1//6.79582e-146
AT4G12020	826406	111.061	196.928	-0.82631	0.0001432	0.013345	95.3624	355.717	-1.8992	5.9639e-16	2.7208e-13	341.067	195.444	0.8033	2.0315e-05	0.00069885	96.0032	114.92	-0.25948	0.35145	0.92049	ATWRKY19_MAPKKK11_MEKK4_WRKY19__protein kinase family protein	sp|Q39008|M3K1_ARATH Mitogen-activated protein kinase kinase kinase 1 OS=Arabidopsis thaliana GN=MEKK1 PE=1 SV=2//3.07657e-23
AT4G36270	829785	10.8106	12.0637	-0.15823	0.89841	1	4.48538	16.698	-1.8964	0.02048	0.42418	16.0018	11.9733	0.41842	0.55254	0.97634	4.51593	11.1877	-1.3088	0.15295	0.68347	ATP binding	sp|Q8BMD7|MORC4_MOUSE MORC family CW-type zinc finger protein 4 OS=Mus musculus GN=Morc4 PE=2 SV=2//3.58112e-52
AT2G45120	825229	4.63663	6.86509	-0.5662	0.6833	1	6.47631	23.84	-1.8801	0.0060721	0.18066	22.8885	6.81502	1.7478	0.0091726	0.093598	6.52054	4.80002	0.44195	0.75934	1	C2H2-like zinc finger protein	sp|Q9M202|ZAT9_ARATH Zinc finger protein ZAT9 OS=Arabidopsis thaliana GN=ZAT9 PE=2 SV=1//1.62685e-175
AT1G06700	841616	7.61684	11.2705	-0.56528	0.48758	1	3.50151	12.7983	-1.8699	0.047252	0.71678	12.2694	11.1781	0.13439	0.95319	1	3.52471	7.8801	-1.1607	0.3048	0.88496	Protein kinase superfamily protein	sp|C0LGG6|Y5189_ARATH Probable LRR receptor-like protein kinase At1g51890 OS=Arabidopsis thaliana GN=At1g51890 PE=2 SV=2//0
AT5G48400	819940	17.7891	24.5046	-0.46206	0.41156	1	13.4948	49.1354	-1.8644	0.0001071	0.0069372	47.169	24.3166	0.9559	0.025173	0.19069	13.5848	18.4116	-0.43862	0.48609	1	ATGLR1.2_GLR1.2__Glutamate receptor family protein	sp|Q8LGN1|GLR14_ARATH Glutamate receptor 1.4 OS=Arabidopsis thaliana GN=GLR1.4 PE=2 SV=2//0
AT5G42380	834244	11.3545	5.75407	0.9806	0.28468	1	7.50655	27.2177	-1.8583	0.003447	0.11677	26.1159	5.7105	2.1932	0.0010166	0.017938	7.55613	11.7487	-0.63678	0.45282	0.994	CML37__calmodulin like 37	sp|Q9FIH9|CML37_ARATH Calcium-binding protein CML37 OS=Arabidopsis thaliana GN=CML37 PE=2 SV=1//6.2826e-106
AT4G10990	826701	13.1053	16.9444	-0.37066	0.62822	1	14.4941	51.8807	-1.8397	7.9686e-05	0.0055374	49.7678	16.8221	1.5649	0.00037462	0.0079528	14.5908	13.5639	0.10528	0.94474	1	transposable element gene	sp|Q9C7A2|Y3236_ARATH Ankyrin repeat-containing protein At3g12360 OS=Arabidopsis thaliana GN=At3g12360 PE=2 SV=1//4.14743e-10
AT1G72240	843556	8.51584	10.3971	-0.28796	0.76642	1	8.49042	29.8526	-1.8139	0.0024335	0.089126	28.5912	10.3165	1.4706	0.01033	0.10235	8.54734	8.81152	-0.043915	1	1		-//-
AT5G10380	830902	200.285	359.815	-0.8452	0.050031	0.57093	360.779	1251.89	-1.7949	1.0392e-21	8.3881e-19	1200.88	356.98	1.7502	5.0703e-19	1.6262e-16	363.164	207.211	0.80952	0.041004	0.35856	ATRING1_RING1__RING/U-box superfamily protein	sp|Q9LX93|ATL55_ARATH E3 ubiquitin-protein ligase RING1 OS=Arabidopsis thaliana GN=ATL55 PE=1 SV=1//0
AT4G19500	834178	49.3218	29.1863	0.75693	0.050886	0.57481	29.5072	102.356	-1.7945	1.9967e-07	2.8122e-05	98.043	28.9776	1.7585	8.2864e-08	5.4323e-06	29.703	51.0433	-0.78111	0.047315	0.38738	nucleoside-triphosphatases;transmembrane receptors;nucleotide binding;ATP binding	sp|F4I594|RLM1A_ARATH Disease resistance protein RML1A OS=Arabidopsis thaliana GN=RLM1A PE=3 SV=1//0
AT5G64870	832597	10.2667	6.50856	0.65756	0.6193	1	16.4619	56.2472	-1.7727	7.0332e-05	0.0049364	53.9437	6.45067	3.0639	7.1564e-09	6.2266e-07	16.5732	10.6267	0.64115	0.36217	0.92839	SPFH/Band 7/PHB domain-containing membrane-associated protein familySPFH/Band 7/PHB domain-containing membrane-associated protein family	sp|Q4V3D6|FLOT2_ARATH Flotillin-like protein 2 OS=Arabidopsis thaliana GN=FLOT2 PE=2 SV=1//0
AT2G24850	817022	64.4363	87.5203	-0.44174	0.13515	0.84019	34.0003	115.19	-1.7604	1.1774e-07	1.7401e-05	110.587	86.8777	0.34812	0.20847	0.67932	34.2264	66.6712	-0.96196	0.0082782	0.13481	TAT_TAT3__tyrosine aminotransferase 3	sp|Q9SK47|TAT3_ARATH Probable aminotransferase TAT3 OS=Arabidopsis thaliana GN=TAT3 PE=2 SV=1//0
AT1G70170	839026	30.5145	45.7742	-0.58504	0.14347	0.85826	15.4548	51.986	-1.7501	0.0060865	0.18067	49.7289	45.4354	0.13027	0.71182	1	15.5598	31.568	-1.0206	0.050249	0.40059	MMP__matrix metalloproteinase	sp|Q5XF51|3MMP_ARATH Metalloendoproteinase 3-MMP OS=Arabidopsis thaliana GN=3MMP PE=1 SV=1//0
AT5G57650	820117	6.57624	1.11102	2.5654	0.091604	0.73023	7.49109	25.185	-1.7493	0.0071875	0.20644	24.157	1.10452	4.451	2.113e-06	9.66e-05	7.54134	6.80577	0.14806	0.96016	1	eukaryotic translation initiation factor-related	sp|Q8RWU3|RVE8_ARATH Protein REVEILLE 8 OS=Arabidopsis thaliana GN=RVE8 PE=2 SV=1//1.94633e-176
AT5G16170	831475	11.1185	20.1199	-0.85566	0.22403	0.97256	5.46925	18.3191	-1.7439	0.023599	0.46459	17.5789	19.9593	-0.18321	0.74212	1	5.50714	11.5105	-1.0636	0.31106	0.89117	Core-2/I-branching beta-1,6-N-acetylglucosaminyltransferase family protein	-//-
AT3G09020	820054	30.137	33.6511	-0.15912	0.76136	1	18.0034	59.9813	-1.7362	5.2569e-05	0.0038306	57.491	33.4014	0.78343	0.033454	0.23123	18.1229	31.187	-0.78313	0.11572	0.60625	alpha 1,4-glycosyltransferase family protein	sp|P0C8Q4|Y4990_ARATH Uncharacterized protein At4g19900 OS=Arabidopsis thaliana GN=At4g19900 PE=2 SV=1//3.95878e-33
AT5G52800	835358	43.7389	68.6329	-0.64998	0.049913	0.57081	31.9708	106.482	-1.7358	3.5819e-07	4.7276e-05	102.185	68.1009	0.58543	0.045061	0.2821	32.1848	45.2642	-0.49199	0.22341	0.7882	DNA primases	sp|Q485R8|PY2CR_COLP3 Delta(1)-pyrroline-2-carboxylate reductase OS=Colwellia psychrerythraea (strain 34H / ATCC BAA-681) GN=lhpI PE=1 SV=1//4.26223e-46
AT4G28370	828955	20.9581	32.7985	-0.64612	0.16587	0.89581	28.0276	91.706	-1.7102	2.0852e-06	0.00023654	88.0181	32.5455	1.4353	2.3085e-05	0.00078126	28.2125	21.6822	0.37983	0.44655	0.99057	FLY1__RING/U-box superfamily protein	sp|O49447|ADT3_ARATH ADP,ATP carrier protein 3, mitochondrial OS=Arabidopsis thaliana GN=AAC3 PE=2 SV=1//0
AT4G23140	828420	5.03894	4.32523	0.22034	0.90127	1	9.46656	30.9518	-1.7091	0.0033543	0.11409	29.6632	4.29662	2.7874	2.9112e-05	0.00095574	9.53116	5.2181	0.86913	0.43815	0.98422	CRK6__cysteine-rich RLK (RECEPTOR-like protein kinase) 6	sp|Q0PW40|CRK13_ARATH Cysteine-rich receptor-like protein kinase 13 OS=Arabidopsis thaliana GN=CRK13 PE=2 SV=1//0
AT2G46070	839523	7.52244	19.4843	-1.373	0.050288	0.57233	14.9899	48.6385	-1.6981	0.00029531	0.016174	46.6136	19.3405	1.2691	0.0034834	0.045729	15.0901	7.78483	0.95486	0.20168	0.76138	ATMPK12_MAPK12_MPK12__mitogen-activated protein kinase 12	sp|Q9LMM5|MPK11_ARATH Mitogen-activated protein kinase 11 OS=Arabidopsis thaliana GN=MPK11 PE=1 SV=1//3.34751e-58
AT2G15020	815991	21.0053	36.9455	-0.81464	0.069243	0.65747	12.9835	41.2204	-1.6667	0.013999	0.32617	39.4183	36.6599	0.10466	0.82734	1	13.0707	21.7298	-0.73334	0.23247	0.80022		-//-
AT5G13320	831173	17.6228	20.2982	-0.20391	0.72789	1	28.0121	88.3784	-1.6576	4.2666e-06	0.00044376	84.6902	20.1414	2.072	2.2295e-08	1.7278e-06	28.1977	18.2317	0.62913	0.21667	0.78638	AtGH3.12_GDG1_GH3.12_PBS3_WIN3__Auxin-responsive GH3 family protein	sp|Q9LYU4|GH312_ARATH 4-substituted benzoates-glutamate ligase GH3.12 OS=Arabidopsis thaliana GN=GH3.12 PE=1 SV=1//0
AT5G08240	830720	22.9449	27.4811	-0.26027	0.5755	1	21.9852	69.0705	-1.6515	3.4086e-05	0.0026396	66.1627	27.2658	1.2789	0.00062188	0.012096	22.1321	23.7356	-0.10091	0.91613	1		sp|Q9FMY4|Y5316_ARATH Uncharacterized protein At5g23160 OS=Arabidopsis thaliana GN=At5g23160 PE=2 SV=1//6.49923e-47
AT1G21380	844033	38.5831	33.3333	0.21101	0.66833	1	22.9691	70.8875	-1.6258	4.3071e-05	0.0032167	68.037	33.092	1.0398	0.0034206	0.045024	23.1233	39.9402	-0.78849	0.17266	0.71422	Target of Myb protein 1	sp|Q5SRX1|TM1L2_MOUSE TOM1-like protein 2 OS=Mus musculus GN=Tom1l2 PE=2 SV=1//1.72807e-29
AT3G26480	822252	6.03234	7.24234	-0.26374	0.86701	1	6.49949	19.9955	-1.6213	0.026027	0.49273	19.2178	7.1851	1.4194	0.049964	0.30165	6.54273	6.2448	0.067238	1	1	Transducin family protein / WD-40 repeat family protein	sp|Q9SZA7|DRL29_ARATH Probable disease resistance protein At4g33300 OS=Arabidopsis thaliana GN=At4g33300 PE=2 SV=3//1.57697e-45
AT2G17040	816209	93.7687	123.91	-0.40212	0.10672	0.77882	61.0208	183.678	-1.5898	6.5497e-09	1.2164e-06	176.02	122.985	0.51725	0.020347	0.16467	61.4255	97.022	-0.65948	0.029837	0.30086	NAC036_anac036__NAC domain containing protein 36	sp|Q9ZVH0|FEZ_ARATH Protein FEZ OS=Arabidopsis thaliana GN=FEZ PE=2 SV=1//3.24895e-51
AT2G18680	816384	74.5389	57.5614	0.37289	0.27379	1	70.5106	209.801	-1.5731	2.4161e-09	5.1739e-07	201.226	57.1107	1.817	6.4884e-13	1.1087e-10	70.9788	77.1444	-0.12017	0.68894	1		-//-
AT3G44220	823546	18.9713	16.27	0.2216	0.75662	1	10.4659	30.5402	-1.545	0.0072434	0.20766	29.2815	16.1484	0.85859	0.099815	0.46271	10.5372	19.6288	-0.89748	0.1674	0.70819	Late embryogenesis abundant (LEA) hydroxyproline-rich glycoprotein family	sp|Q9SJ52|YLS9_ARATH Protein YLS9 OS=Arabidopsis thaliana GN=YLS9 PE=2 SV=1//3.63815e-16
AT2G04430	814983	8.37425	14.048	-0.74633	0.3438	1	11.4652	33.0949	-1.5293	0.0057425	0.1729	31.7454	13.9394	1.1874	0.025147	0.19062	11.5432	8.66862	0.41316	0.65246	1	NUDT5_atnudt5__nudix hydrolase homolog 5	sp|Q9SJC6|NUDT5_ARATH Nudix hydrolase 5 OS=Arabidopsis thaliana GN=NUDT5 PE=2 SV=3//0
AT1G09080	837429	7.07294	7.50073	-0.084722	0.96456	1	17.0118	49.0751	-1.5285	0.0096795	0.25302	46.945	7.43373	2.6588	0.00099984	0.017739	17.1243	7.31912	1.2263	0.087595	0.53081	BIP3__Heat shock protein 70 (Hsp 70) family protein	sp|Q8H1B3|MD37B_ARATH Probable mediator of RNA polymerase II transcription subunit 37b OS=Arabidopsis thaliana GN=MED37B PE=1 SV=1//0
AT1G73810	843717	9.20133	8.90886	0.046601	1	1	9.02487	25.7622	-1.5133	0.015289	0.34875	24.7239	8.84188	1.4835	0.017408	0.14794	9.08363	9.5154	-0.066996	1	1	Core-2/I-branching beta-1,6-N-acetylglucosaminyltransferase family protein	-//-
AT1G09932	837526	14.265	22.8974	-0.68271	0.31755	1	31.0178	88.4888	-1.5124	1.9691e-05	0.0016758	84.8136	22.7205	1.9003	1.5831e-07	9.6497e-06	31.2231	14.7705	1.0799	0.08917	0.5371	Phosphoglycerate mutase family protein	sp|Q8GY96|PGM_ARATH Phosphoglycerate mutase-like protein OS=Arabidopsis thaliana GN=PGM PE=2 SV=1//1.22414e-60
AT2G31865	817744	17.8835	15.3373	0.22159	0.7378	1	22.0239	62.6162	-1.5075	0.00021103	0.012214	59.9663	15.2261	1.9776	2.9638e-06	0.00012953	22.1691	18.5068	0.26049	0.6735	1	PARG2__poly(ADP-ribose) glycohydrolase 2	sp|Q8VYA1|PARG2_ARATH Probable poly(ADP-ribose) glycohydrolase 2 OS=Arabidopsis thaliana GN=PARG2 PE=2 SV=1//0
AT3G26270	822224	48.6588	72.7205	-0.57966	0.066127	0.64549	54.475	151.682	-1.4774	3.0425e-07	4.1462e-05	145.347	72.1546	1.0103	9.5791e-05	0.0025701	54.8384	50.35	0.12319	0.74844	1	CYP71B25__cytochrome P450, family 71, subfamily B, polypeptide 25CYP71B25__cytochrome P450, family 71, subfamily B, polypeptide 25	sp|Q9LTL8|C71BO_ARATH Cytochrome P450 71B24 OS=Arabidopsis thaliana GN=CYP71B24 PE=2 SV=1//0
AT1G66870	843006	74.6311	117.404	-0.65364	0.039732	0.51574	83.9513	233.004	-1.4727	5.1628e-09	1.0032e-06	223.324	116.491	0.93892	2.0034e-05	0.00069351	84.5118	77.2133	0.1303	0.65464	1	Carbohydrate-binding X8 domain superfamily protein	sp|P0C5E2|Y1839_ARATH Probable serine/threonine-protein kinase At1g18390 OS=Arabidopsis thaliana GN=At1g18390 PE=2 SV=2//4.47663e-144
AT1G02360	837724	12.6086	25.1195	-0.9944	0.089265	0.72089	12.5264	34.6056	-1.466	0.0062006	0.18354	33.1991	24.9296	0.41328	0.39021	0.87817	12.6083	13.0506	-0.049734	0.98407	1	Chitinase family protein	sp|Q5NB11|CHI10_ORYSJ Chitinase 10 OS=Oryza sativa subsp. japonica GN=Cht10 PE=2 SV=1//1.01872e-127
AT5G46040	834646	9.10694	11.2705	-0.30751	0.7052	1	10.4891	28.894	-1.4619	0.013364	0.31654	27.7547	11.1781	1.3121	0.028707	0.2087	10.5594	9.42013	0.1647	0.87482	1	Major facilitator superfamily protein	sp|Q9FNL7|PTR3_ARATH Protein NRT1/ PTR FAMILY 5.2 OS=Arabidopsis thaliana GN=NPF5.2 PE=2 SV=1//0
AT1G24145	839027	31.272	34.0284	-0.12187	0.79824	1	51.5156	141.248	-1.4551	8.5085e-07	0.00010145	135.407	33.7715	2.0034	2.21e-11	3.0714e-09	51.8573	32.3565	0.68049	0.079656	0.50784		-//-
AT1G01680	839251	5.32212	6.25016	-0.23189	0.87809	1	12.0383	32.9292	-1.4517	0.0075714	0.21443	31.5603	6.20203	2.3473	0.00014124	0.003582	12.1164	5.5039	1.1384	0.35123	0.92049	ATPUB54_PUB54__plant U-box 54	sp|Q9LQ92|PUB54_ARATH U-box domain-containing protein 54 OS=Arabidopsis thaliana GN=PUB54 PE=2 SV=1//0
AT4G12426	824212	237.644	353.099	-0.57127	0.0011862	0.064199	220.223	601.881	-1.4505	8.0249e-13	2.5909e-10	577.143	350.472	0.71963	1.0301e-05	0.00038555	221.676	245.939	-0.14985	0.64982	1	transposable element gene	sp|Q9SCS6|HR4_ARATH RPW8-like protein 4 OS=Arabidopsis thaliana GN=HR4 PE=2 SV=1//3.61602e-140
AT3G13080	820498	8.56304	6.30958	0.44058	0.70127	1	10.4968	28.5878	-1.4454	0.034999	0.59518	27.3341	6.26276	2.1258	0.0061662	0.069733	10.5667	8.85916	0.25429	0.79591	1	ABCC3_ATMRP3_MRP3__multidrug resistance-associated protein 3	sp|Q9LK62|AB7C_ARATH ABC transporter C family member 7 OS=Arabidopsis thaliana GN=ABCC7 PE=1 SV=1//0
AT3G09940	820155	16.5822	19.6031	-0.24145	0.73218	1	8.02554	21.8073	-1.4421	0.032077	0.56568	20.9297	19.462	0.10489	0.88551	1	8.07762	17.1573	-1.0868	0.12339	0.62812	ATMDAR3_MDAR2_MDAR3_MDHAR__monodehydroascorbate reductase	sp|Q9SR59|MDAR1_ARATH Probable monodehydroascorbate reductase, cytoplasmic isoform 1 OS=Arabidopsis thaliana GN=At3g09940 PE=2 SV=1//0
AT5G07650	830670	38.9607	55.7346	-0.51655	0.16763	0.89911	26.401	71.4595	-1.4365	0.00060139	0.029215	68.4415	55.321	0.30704	0.32392	0.8217	26.5815	40.3213	-0.60112	0.23572	0.80375	Actin-binding FH2 protein	sp|Q9FF15|FH16_ARATH Formin-like protein 16 OS=Arabidopsis thaliana GN=FH16 PE=3 SV=2//0
AT1G08450	837365	280.74	445.838	-0.66729	4.2442e-05	0.0049001	291.873	787.746	-1.4324	1.3879e-13	4.7747e-11	754.982	442.513	0.77072	5.9724e-07	3.2089e-05	293.82	290.494	0.016422	0.93946	1	AtCRT3_CRT3_EBS2_PSL1__calreticulin 3	sp|O04153|CALR3_ARATH Calreticulin-3 OS=Arabidopsis thaliana GN=CRT3 PE=1 SV=2//0
AT2G29090	817457	19.5624	13.1153	0.57684	0.38142	1	19.0491	51.2734	-1.4285	0.0045776	0.14734	49.0889	13.0171	1.915	3.5076e-05	0.0011079	19.1733	20.2374	-0.077929	0.96428	1	CYP707A2__cytochrome P450, family 707, subfamily A, polypeptide 2	sp|O81077|ABAH2_ARATH Abscisic acid 8&apos;-hydroxylase 2 OS=Arabidopsis thaliana GN=CYP707A2 PE=2 SV=1//0
AT4G39830	830142	11.1657	11.2497	-0.010823	1	1	16.5005	43.4239	-1.396	0.0067984	0.19706	41.7246	11.1724	1.901	0.0027976	0.039116	16.6102	11.5582	0.52315	0.46558	0.99806	Cupredoxin superfamily protein	sp|P14133|ASO_CUCSA L-ascorbate oxidase OS=Cucumis sativus PE=1 SV=1//0
AT5G44582	5008301	10.8106	21.6469	-1.0017	0.11643	0.80646	11.4961	30.2391	-1.3953	0.0143	0.33015	29.0232	21.4888	0.43362	0.39149	0.87952	11.5728	11.1877	0.048816	1	1		-//-
AT2G26190	829442	139.638	166.948	-0.25771	0.236	0.98676	93.4255	243.358	-1.3812	2.2023e-08	3.7273e-06	233.253	165.671	0.49357	0.016865	0.14463	94.0504	144.509	-0.61965	0.016955	0.21785	calmodulin-binding family protein	-//-
AT1G64500	842758	49.8634	77.1645	-0.62996	0.10225	0.76353	50.9812	131.882	-1.3712	4.9027e-06	0.00050208	126.426	76.5727	0.72339	0.0062712	0.070679	51.321	51.5779	-0.0072021	0.99973	1	Glutaredoxin family protein	sp|Q9FLE8|Y5986_ARATH Uncharacterized protein At5g39865 OS=Arabidopsis thaliana GN=At5g39865 PE=2 SV=1//1.08641e-36
AT5G26731	832715	11.2353	12.1825	-0.11677	0.93205	1	12.9835	33.4813	-1.3667	0.015037	0.34489	32.1774	12.0947	1.4117	0.01941	0.15956	13.0707	11.6164	0.17017	0.86665	1		-//-
AT2G26560	817197	187.306	183.373	0.030614	0.87229	1	212.693	544.354	-1.3558	1.1207e-08	1.9763e-06	522.317	182.039	1.5207	2.0701e-12	3.2205e-10	214.098	193.859	0.14326	0.7448	1	PLA IIA_PLA2A_PLAII alpha_PLP2__phospholipase A 2A	sp|O48723|PLP2_ARATH Patatin-like protein 2 OS=Arabidopsis thaliana GN=PLP2 PE=1 SV=1//0
AT2G25000	817039	9.10694	14.9808	-0.71807	0.3075	1	9.00941	22.9616	-1.3497	0.039165	0.64163	22.0634	14.8617	0.57005	0.37606	0.8705	9.06883	9.42013	-0.05483	1	1	ATWRKY60_WRKY60__WRKY DNA-binding protein 60	sp|Q9SK33|WRK60_ARATH Probable WRKY transcription factor 60 OS=Arabidopsis thaliana GN=WRKY60 PE=1 SV=1//0
AT1G76930	838728	158.583	182.485	-0.20254	0.32394	1	108.145	274.997	-1.3465	2.3535e-06	0.00025859	263.606	181.085	0.54172	0.0068172	0.075031	108.882	164.074	-0.59159	0.18918	0.74282	ATEXT1_ATEXT4_EXT1_EXT4_ORG5__extensin 4	sp|Q9FS16|EXTN3_ARATH Extensin-3 OS=Arabidopsis thaliana GN=EXT3 PE=2 SV=3//2.25557e-12
AT3G23280	827080	99.6841	98.5917	0.015897	0.92992	1	129.579	328.63	-1.3426	6.7934e-09	1.2506e-06	314.862	97.8679	1.6858	7.6416e-16	1.9193e-13	130.437	103.161	0.33845	0.27166	0.84824	XBAT35__XB3 ortholog 5 in Arabidopsis thaliana	sp|Q9FPH0|XB34_ARATH Putative E3 ubiquitin-protein ligase XBAT34 OS=Arabidopsis thaliana GN=XBAT34 PE=2 SV=1//0
AT2G45920	819200	7.92475	6.25016	0.34247	0.78051	1	9.95463	25.1298	-1.336	0.0306	0.5517	24.0953	6.20203	1.9579	0.0036255	0.047062	10.0231	8.20291	0.28912	0.81757	1	U-box domain-containing protein	sp|Q683D5|PUB37_ARATH U-box domain-containing protein 37 OS=Arabidopsis thaliana GN=PUB37 PE=2 SV=1//0
AT5G42440	834250	23.1584	42.4798	-0.87524	0.056335	0.60039	18.0111	45.3461	-1.3321	0.0044954	0.14536	43.5599	42.1768	0.046552	0.94501	1	18.1303	23.9631	-0.40241	0.47293	0.99877	Protein kinase superfamily protein	sp|Q9ZVR7|PSKR1_ARATH Phytosulfokine receptor 1 OS=Arabidopsis thaliana GN=PSKR1 PE=2 SV=4//4.7599e-75
AT3G52430	824408	133.343	222.505	-0.73869	0.00026785	0.021327	126.984	318.386	-1.3261	6.1004e-09	1.1534e-06	305.057	220.81	0.46627	0.012987	0.12099	127.829	137.963	-0.11006	0.69428	1	ATPAD4_PAD4__alpha/beta-Hydrolases superfamily protein	sp|Q9S745|PAD4_ARATH Lipase-like PAD4 OS=Arabidopsis thaliana GN=PAD4 PE=1 SV=1//0
AT3G61880	825361	14.9505	27.1426	-0.86036	0.1541	0.87395	17.9724	45.0148	-1.3246	0.0045591	0.14699	43.1897	26.9507	0.68036	0.098678	0.46026	18.0933	15.4744	0.22557	0.76405	1	CYP78A9__cytochrome p450 78a9	sp|Q9SLP1|C78A9_ARATH Cytochrome P450 78A9 OS=Arabidopsis thaliana GN=CYP78A9 PE=2 SV=1//0
AT1G65510	842863	2.34191	2.59928	-0.15043	1	1	10.0242	25.0746	-1.3227	0.030581	0.5517	24.0336	2.57912	3.2201	5.771e-05	0.001685	10.0896	2.42383	2.0575	0.070132	0.47487		-//-
AT5G56630	828733	47.5462	71.8057	-0.59477	0.069132	0.65723	37.5328	93.6482	-1.3191	0.0022458	0.084011	89.6409	71.2816	0.33063	0.29472	0.79054	37.7806	49.1911	-0.38075	0.34067	0.91248	PFK7__phosphofructokinase 7	sp|Q94AA4|PFKA3_ARATH ATP-dependent 6-phosphofructokinase 3 OS=Arabidopsis thaliana GN=PFK3 PE=1 SV=1//0
AT1G03850	839392	58.7816	51.1717	0.20002	0.68196	1	77.1183	191.979	-1.3158	7.2536e-06	0.00070474	184.203	50.7815	1.8589	1.2605e-12	2.0641e-10	77.6251	60.8075	0.35227	0.53636	1	ATGRXS13_GRXS13__Glutaredoxin family protein	sp|Q84TF4|GRS13_ARATH Monothiol glutaredoxin-S13 OS=Arabidopsis thaliana GN=GRXS13 PE=2 SV=2//3.23581e-80
AT2G20142	2745551	13.4604	14.1669	-0.073799	1	1	18.5223	46.0036	-1.3125	0.0043611	0.14212	44.1382	14.0608	1.6503	0.00052102	0.010515	18.6444	13.9344	0.42009	0.55385	1	Toll-Interleukin-Resistance (TIR) domain family protein	sp|Q40392|TMVRN_NICGU TMV resistance protein N OS=Nicotiana glutinosa GN=N PE=1 SV=1//2.62815e-30
AT2G46700	824099	11.7568	13.6113	-0.21132	0.81881	1	8.51361	21.0645	-1.307	0.049287	0.72789	20.1777	13.5086	0.57889	0.34513	0.84205	8.56953	12.1668	-0.50566	0.53601	1	ATCRK3_CRK3__CDPK-related kinase 3	sp|Q9SG12|CAMK6_ARATH CDPK-related kinase 6 OS=Arabidopsis thaliana GN=CRK6 PE=1 SV=1//0
AT2G25140	817052	25.9498	37.9763	-0.54938	0.22501	0.97384	12.4645	30.8163	-1.3059	0.019989	0.41741	29.59	37.698	-0.34938	0.42015	0.90447	12.5492	26.8526	-1.0975	0.050341	0.40093	CLPB-M_CLPB4_HSP98.7__casein lytic proteinase B4	sp|Q8VYJ7|CLPB4_ARATH Chaperone protein ClpB4, mitochondrial OS=Arabidopsis thaliana GN=CLPB4 PE=2 SV=1//0
AT2G15360	816031	31.4383	21.0914	0.57587	0.22898	0.97995	19.5062	48.0863	-1.3017	0.022167	0.44774	45.9964	20.9366	1.1355	0.030292	0.2162	19.6356	32.5365	-0.72859	0.12984	0.63907		sp|Q9SJP2|FUT4_ARATH Probable fucosyltransferase 4 OS=Arabidopsis thaliana GN=FUT4 PE=2 SV=2//0
AT3G25882	822184	22.3538	28.1554	-0.33289	0.49612	1	20.9627	51.5796	-1.299	0.0030981	0.108	49.5095	27.9395	0.8254	0.044636	0.28028	21.1039	23.1269	-0.13206	0.86123	1	NIMIN-2__NIM1-interacting 2	sp|Q9LUA3|NIMI2_ARATH Protein NIM1-INTERACTING 2 OS=Arabidopsis thaliana GN=NIMIN-2 PE=1 SV=1//1.40851e-70
AT5G48657	2746202	13.2941	21.0914	-0.66587	0.27955	1	16.5005	40.563	-1.2977	0.0069297	0.19949	38.8401	20.9366	0.89152	0.044746	0.28056	16.6102	13.7544	0.27217	0.69667	1	defense protein-related	sp|Q8GYN5|RIN4_ARATH RPM1-interacting protein 4 OS=Arabidopsis thaliana GN=RIN4 PE=1 SV=1//7.97104e-07
AT4G21120	827860	2.38911	2.48044	-0.054121	1	1	9.51294	23.318	-1.2935	0.043237	0.68223	22.3834	2.45767	3.1871	0.00015846	0.0039234	9.57553	2.47146	1.954	0.070872	0.47604	AAT1_CAT1__amino acid transporter 1	sp|Q84MA5|CAAT1_ARATH Cationic amino acid transporter 1 OS=Arabidopsis thaliana GN=CAT1 PE=1 SV=1//0
AT4G02410	828035	43.667	76.7072	-0.81282	0.012025	0.27986	25.5176	62.2598	-1.2868	0.0011985	0.050709	59.6463	76.1362	-0.35215	0.27546	0.76744	25.6864	45.1796	-0.81467	0.055514	0.42185	AtLPK1_LPK1_LecRK-IV.3__Concanavalin A-like lectin protein kinase family protein	sp|O81291|LRK44_ARATH L-type lectin-domain containing receptor kinase IV.4 OS=Arabidopsis thaliana GN=LECRK44 PE=3 SV=1//0
AT4G11900	826797	59.3277	73.8108	-0.31513	0.31773	1	41.4528	100.68	-1.2802	8.5134e-05	0.0058387	96.4042	73.2534	0.3962	0.14965	0.57667	41.7307	61.3949	-0.55701	0.11854	0.61542	S-locus lectin protein kinase family protein	sp|Q9T058|Y4119_ARATH G-type lectin S-receptor-like serine/threonine-protein kinase At4g11900 OS=Arabidopsis thaliana GN=At4g11900 PE=2 SV=1//0
AT3G53810	818348	271.561	384.766	-0.50271	0.0027268	0.11334	223.826	541.774	-1.2753	3.3111e-10	7.8962e-08	519.042	381.907	0.44263	0.0056183	0.065287	225.323	280.99	-0.31852	0.13904	0.65952	LecRK-IV.2__Concanavalin A-like lectin protein kinase family proteinLecRK-IV.2__Concanavalin A-like lectin protein kinase family protein	sp|O80939|LRK41_ARATH L-type lectin-domain containing receptor kinase IV.1 OS=Arabidopsis thaliana GN=LECRK41 PE=2 SV=1//0
AT1G52520	841683	19.6815	17.6989	0.15318	0.83486	1	11.0003	26.4749	-1.2671	0.031808	0.56284	25.3639	17.5623	0.53029	0.3338	0.83339	11.0734	20.3697	-0.87932	0.15601	0.68929	FRS6__FAR1-related sequence 6	sp|Q9SSQ4|FRS6_ARATH Protein FAR1-RELATED SEQUENCE 6 OS=Arabidopsis thaliana GN=FRS6 PE=2 SV=1//0
AT1G21280	838723	249.519	390.225	-0.64516	0.0001521	0.013891	215.716	515.183	-1.256	6.1778e-06	0.00060582	493.392	387.27	0.34939	0.078408	0.4029	217.164	258.238	-0.24992	0.24921	0.81997		sp|Q9LMP1|WAK2_ARATH Wall-associated receptor kinase 2 OS=Arabidopsis thaliana GN=WAK2 PE=1 SV=1//0
AT4G13820	827015	85.9158	97.2844	-0.17928	0.48815	1	61.966	146.277	-1.2392	1.5526e-05	0.0013748	140.323	96.532	0.53967	0.033956	0.2339	62.3797	88.9038	-0.51117	0.096538	0.55726	Leucine-rich repeat (LRR) family proteinLeucine-rich repeat (LRR) family protein	sp|Q9C9H7|RLP12_ARATH Receptor-like protein 12 OS=Arabidopsis thaliana GN=RLP12 PE=2 SV=2//2.11964e-136
AT1G74430	843785	23.1584	43.9888	-0.9256	0.030939	0.46208	29.5304	69.4069	-1.2329	0.022667	0.45521	66.6953	43.6571	0.61137	0.17967	0.63355	29.7252	23.9631	0.31087	0.5363	1	ATMYB95_ATMYBCP66_MYB95__myb domain protein 95	sp|O13737|YDR2_SCHPO Uncharacterized endoplasmic reticulum membrane protein C16E8.02 OS=Schizosaccharomyces pombe (strain 972 / ATCC 24843) GN=SPAC16E8.02 PE=4 SV=2//8.46364e-23
AT2G29100	817460	33.8746	41.5678	-0.29526	0.4978	1	25.0141	58.606	-1.2283	0.0022948	0.085389	56.1104	41.2602	0.44352	0.20026	0.66583	25.1797	35.0556	-0.47738	0.29326	0.87366	ATGLR2.9_GLR2.9__glutamate receptor 2.9ATGLR2.9_GLR2.9__glutamate receptor 2.9	sp|Q8LGN0|GLR27_ARATH Glutamate receptor 2.7 OS=Arabidopsis thaliana GN=GLR2.7 PE=2 SV=3//0
AT1G13080	837865	33.07	63.4938	-0.94109	0.0082571	0.22491	51.5002	120.404	-1.2252	6.1996e-05	0.0044253	115.476	63.0034	0.87409	0.0019024	0.029097	51.8425	34.2194	0.59932	0.12152	0.62381	CYP71B2__cytochrome P450, family 71, subfamily B, polypeptide 2	sp|O65788|C71B2_ARATH Cytochrome P450 71B2 OS=Arabidopsis thaliana GN=CYP71B2 PE=2 SV=2//0
AT1G16800	838251	19.8231	17.0245	0.21957	0.77655	1	10.9926	25.1298	-1.1929	0.048406	0.72302	24.0953	16.8886	0.5127	0.38548	0.87686	11.0661	20.5126	-0.89037	0.15547	0.6883	P-loop containing nucleoside triphosphate hydrolases superfamily protein	sp|Q00416|SEN1_YEAST Helicase SEN1 OS=Saccharomyces cerevisiae (strain ATCC 204508 / S288c) GN=SEN1 PE=1 SV=2//2.37732e-88
AT4G27440	835507	54.4528	74.0485	-0.44346	0.14888	0.86738	55.916	126.287	-1.1754	0.00057846	0.028297	121.268	73.4963	0.72245	0.021588	0.17148	56.2919	56.3303	-0.00098301	0.9915	1	PORB__protochlorophyllide oxidoreductase B	sp|Q42536|PORA_ARATH Protochlorophyllide reductase A, chloroplastic OS=Arabidopsis thaliana GN=PORA PE=1 SV=2//3.87402e-12
AT3G02410	831443	42.0825	47.5208	-0.17534	0.64358	1	30.9792	69.8936	-1.1739	0.0015963	0.064656	66.9261	47.1586	0.50505	0.12673	0.52916	31.1862	43.5443	-0.48158	0.24881	0.81956	ICME-LIKE2__alpha/beta-Hydrolases superfamily protein	sp|Q94AS5|ICME_ARATH Isoprenylcysteine alpha-carbonyl methylesterase ICME OS=Arabidopsis thaliana GN=ICME PE=2 SV=1//2.68492e-21
AT3G28570	831644	33.5667	45.5365	-0.43999	0.26771	1	25.9671	58.4404	-1.1703	0.0085396	0.23312	55.9253	45.1925	0.30742	0.36706	0.86179	26.1413	34.7327	-0.40996	0.3782	0.94059	P-loop containing nucleoside triphosphate hydrolases superfamily protein	sp|Q54DY9|BCS1B_DICDI Probable mitochondrial chaperone BCS1-B OS=Dictyostelium discoideum GN=bcsl1b PE=3 SV=1//2.65563e-08
AT2G25440	822093	39.2686	78.317	-0.99595	0.11325	0.79788	40.9106	91.5404	-1.1619	0.0006057	0.029356	87.833	77.6887	0.17706	0.75516	1	41.187	40.6441	0.019144	1	1	AtRLP20_RLP20__receptor like protein 20	sp|Q9C9H7|RLP12_ARATH Receptor-like protein 12 OS=Arabidopsis thaliana GN=RLP12 PE=2 SV=2//4.60205e-101
AT1G74310	843770	15.4944	30.0209	-0.95422	0.064831	0.64036	15.0208	33.396	-1.1527	0.026386	0.49759	32.0037	29.7842	0.10369	0.87671	1	15.1197	16.0354	-0.084833	0.93338	1	ATHSP101_HOT1_HSP101__heat shock protein 101	-//-
AT1G74710	843810	54.6664	64.5454	-0.23966	0.43592	1	81.4568	180.692	-1.1494	1.5282e-05	0.0013589	173.387	64.0472	1.4368	2.047e-08	1.6164e-06	82.0005	56.5578	0.53591	0.086128	0.52726	ATICS1_EDS16_ICS1_SID2__ADC synthase superfamily protein	sp|Q9S7H8|ICS1_ARATH Isochorismate synthase 1, chloroplastic OS=Arabidopsis thaliana GN=ICS1 PE=1 SV=2//0
AT4G01720	828001	25.5723	28.512	-0.15699	0.82932	1	29.0191	64.2976	-1.1478	0.011857	0.28834	61.7674	28.3039	1.1258	0.013704	0.12536	29.2111	26.4716	0.14207	0.85057	1	AtWRKY47_WRKY47__WRKY family transcription factor	sp|Q9ZSI7|WRK47_ARATH Probable WRKY transcription factor 47 OS=Arabidopsis thaliana GN=WRKY47 PE=2 SV=2//0
AT1G67520	820848	6.17393	9.22669	-0.57962	0.53665	1	12.4568	27.298	-1.1319	0.046571	0.71391	26.1273	9.15124	1.5135	0.012897	0.12057	12.5418	6.38769	0.97338	0.23324	0.80101	lectin protein kinase family protein	sp|Q9LW83|CE101_ARATH G-type lectin S-receptor-like serine/threonine-protein kinase CES101 OS=Arabidopsis thaliana GN=CES101 PE=2 SV=2//0
AT1G16510	838221	15.2337	22.7786	-0.58042	0.29445	1	16.9886	37.1602	-1.1292	0.023653	0.46522	35.663	22.5991	0.65816	0.1732	0.62018	17.1021	15.7602	0.11789	0.8805	1	SAUR41__SAUR-like auxin-responsive protein family	sp|Q9SA49|SAU41_ARATH Auxin-responsive protein SAUR41 OS=Arabidopsis thaliana GN=SAUR41 PE=2 SV=1//1.36102e-85
AT5G26920	832750	108.058	75.0199	0.52647	0.04381	0.54356	72.517	158.327	-1.1265	3.6486e-05	0.0027843	151.678	74.4737	1.0262	3.7086e-05	0.0011588	72.9982	111.83	-0.61537	0.029016	0.29667	CBP60G__Cam-binding protein 60-like G	sp|F4K2R6|CB60G_ARATH Calmodulin-binding protein 60 G OS=Arabidopsis thaliana GN=CBP60G PE=1 SV=1//0
AT2G05510	815093	20.6996	26.1117	-0.33509	0.68639	1	30.9251	67.4243	-1.1245	0.0030351	0.10683	64.6359	25.9127	1.3187	0.00050697	0.010261	31.1344	21.4334	0.53865	0.51277	1	Glycine-rich protein family	-//-
AT5G57060	828712	24.4597	32.3024	-0.40123	0.3969	1	25.5254	55.5897	-1.1229	0.0068393	0.19767	53.3654	32.054	0.7354	0.062467	0.34917	25.6938	25.3126	0.021564	1	1		-//-
AT5G13580	818520	14.0515	25.8533	-0.87962	0.12662	0.82163	13.5025	29.3306	-1.1192	0.041025	0.66019	28.0861	25.664	0.13011	0.78283	1	13.5922	14.543	-0.097548	0.92409	1	ABCG6__ABC-2 type transporter family protein	sp|O80946|AB1G_ARATH ABC transporter G family member 1 OS=Arabidopsis thaliana GN=ABCG1 PE=2 SV=1//0
AT2G30150	817566	51.331	65.0208	-0.34107	0.29452	1	51.0198	110.758	-1.1183	0.0037443	0.12512	106.024	64.533	0.71629	0.020056	0.16328	51.358	53.1073	-0.048321	0.93933	1	UDP-Glycosyltransferase superfamily protein	sp|O64733|U87A2_ARATH UDP-glycosyltransferase 87A2 OS=Arabidopsis thaliana GN=UGT87A2 PE=1 SV=1//0
AT3G50410	836364	58.3568	78.2161	-0.42257	0.15504	0.87495	59.4639	128.585	-1.1126	0.00014772	0.0090643	123.21	77.6165	0.66669	0.011542	0.11124	59.861	60.3788	-0.012426	1	1	OBP1__OBF binding protein 1	sp|Q8W1E3|CDF1_ARATH Cyclic dof factor 1 OS=Arabidopsis thaliana GN=CDF1 PE=1 SV=2//0
AT2G41250	818724	46.9551	52.1846	-0.15234	0.68685	1	80.5425	173.294	-1.1054	0.00010508	0.0068912	165.979	51.7703	1.6808	1.3745e-07	8.5792e-06	81.0758	48.5825	0.73884	0.022535	0.25656	Haloacid dehalogenase-like hydrolase (HAD) superfamily protein	sp|Q5HZL9|HDHD3_XENLA Haloacid dehalogenase-like hydrolase domain-containing protein 3 OS=Xenopus laevis GN=hdhd3 PE=2 SV=1//6.81974e-19
AT4G28490	828967	47.1686	57.5587	-0.28721	0.59817	1	38.5321	82.8325	-1.1041	0.0014756	0.060599	79.4309	57.1543	0.47484	0.17645	0.62718	38.7867	48.81	-0.33162	0.3925	0.95085	HAE_RLK5__Leucine-rich receptor-like protein kinase family protein	sp|P47735|RLK5_ARATH Receptor-like protein kinase 5 OS=Arabidopsis thaliana GN=RLK5 PE=1 SV=1//0
AT1G47720	841183	14.9505	20.5359	-0.45795	0.4819	1	14.0215	30.0734	-1.1008	0.043521	0.68569	28.8381	20.3843	0.50051	0.32016	0.81746	14.1136	15.4744	-0.13279	0.86558	1	OSB1__Primosome PriB/single-strand DNA-binding	sp|Q9SX99|OSB1_ARATH Protein OSB1, mitochondrial OS=Arabidopsis thaliana GN=OSB1 PE=1 SV=1//4.86687e-170
AT2G19130	816430	33.4251	47.9368	-0.5202	0.19619	0.93526	28.9805	62.1192	-1.1	0.048402	0.72302	59.4109	47.5837	0.32026	0.45205	0.93194	29.1741	34.5898	-0.24566	0.59364	1	S-locus lectin protein kinase family protein	sp|O64477|Y2913_ARATH G-type lectin S-receptor-like serine/threonine-protein kinase At2g19130 OS=Arabidopsis thaliana GN=At2g19130 PE=2 SV=1//0
[truncated: 490 more rows]
