# Supplementary material for: The Arabidopsis Cys2/His2 zinc finger transcription factor ZAT18 is a positive regulator of plant tolerance to drought stress
Source: J Exp Bot. 2017 Jun 6;68(11):2991–3005. doi: 10.1093/jxb/erx157 (PMC5853917; doi:10.1093/jxb/erx157)
Supplement: erx157_suppl_supplementary_tables3 [file erx157_suppl_supplementary_tables3.xlsx]

## Sheet: Sheet1
Ath_geneid	Gene_id	log2FoldChange(ZAT18-control vs. WT-control)	pval	log2FoldChange(ZAT18-drought vs. WT-drought)	pval	log2FoldChange (WT-drought vs. WT-control)	pval	log2FoldChange (ZAT18-drought vs. ZAT18-control)	pval	Annotation	Blast swiss prot
AT3G53600	824528	inf	1.2509e-16	6.0538	4.4764e-23	inf	0.56855	0.75163	0.015304	ZAT18_C2H2-type zinc finger family protein	sp|Q9SLD4|ZAT11_ARATH Zinc finger protein ZAT11 OS=Arabidopsis thaliana GN=ZAT11 PE=2 SV=1//7.66849e-74
AT1G12040	842542	inf	0.046538	3.3373	0.011919	inf	0.74693	0.49695	0.63206	LRX1__leucine-rich repeat/extensin 1	sp|O48809|LRX2_ARATH Leucine-rich repeat extensin-like protein 2 OS=Arabidopsis thaliana GN=LRX2 PE=2 SV=1//0
AT5G63450	824011	5.0304	8.1393e-18	2.3099	2.1951e-14	3.9065	1.7028e-05	1.1951	5.219e-06	CYP94B1__cytochrome P450, family 94, subfamily B, polypeptide 1	sp|Q9SMP5|C94B3_ARATH Cytochrome P450 94B3 OS=Arabidopsis thaliana GN=CYP94B3 PE=2 SV=1//0
AT2G17660	816273	4.487	5.3506e-07	1.6096	0.00017425	3.1189	0.00044458	0.25492	0.53069	RPM1-interacting protein 4 (RIN4) family protein	sp|Q8GYN5|RIN4_ARATH RPM1-interacting protein 4 OS=Arabidopsis thaliana GN=RIN4 PE=1 SV=1//6.04828e-06
AT1G09950	837529	3.8597	0.00033477	2.3111	1.1633e-21	3.6906	7.9682e-10	2.1507	5.3462e-20	RAS1__RESPONSE TO ABA AND SALT 1	sp|Q39162|TGA4_ARATH Transcription factor TGA4 OS=Arabidopsis thaliana GN=TGA4 PE=1 SV=2//1.53909e-09
AT1G22470	838853	3.6767	6.8955e-07	1.2564	0.046823	1.9038	0.095138	-0.5074	0.27716		-//-
AT1G02400	839508	3.4631	6.706e-07	2.0154	2.1394e-06	2.3992	0.0084852	0.96482	0.0077106	ATGA2OX4_ATGA2OX6_DTA1_GA2OX6__gibberellin 2-oxidase 6	sp|Q9FZ21|G2OX6_ARATH Gibberellin 2-beta-dioxygenase 6 OS=Arabidopsis thaliana GN=GA2OX6 PE=2 SV=1//0
AT5G48070	829151	3.3672	0.0035864	1.7976	8.2585e-05	2.2218	0.0055628	0.66017	0.2466	ATXTH20_XTH20__xyloglucan endotransglucosylase/hydrolase 20	sp|Q9M0D2|XTH18_ARATH Probable xyloglucan endotransglucosylase/hydrolase protein 18 OS=Arabidopsis thaliana GN=XTH18 PE=2 SV=1//0
AT2G34600	818025	3.2131	0.00016284	2.263	5.4862e-21	4.5363	5.2731e-17	3.5983	2.2307e-41	JAZ7_TIFY5B__jasmonate-zim-domain protein 7	sp|O64687|TIF5B_ARATH Protein TIFY 5B OS=Arabidopsis thaliana GN=TIFY 5B PE=2 SV=1//1.57847e-77
AT2G27090	817250	3.1829	1.0974e-08	1.4015	1.1171e-09	1.7818	0.0071898	0.0075028	0.98965	Protein of unknown function (DUF630 and DUF632)	sp|Q9SJ52|YLS9_ARATH Protein YLS9 OS=Arabidopsis thaliana GN=YLS9 PE=2 SV=1//5.32044e-15
AT1G12610	837817	3.1165	4.7371e-13	2.3615	1.7232e-15	1.8749	0.00076262	1.1274	9.2437e-06	DDF1__Integrase-type DNA-binding superfamily protein	sp|Q9LN86|DRE1F_ARATH Dehydration-responsive element-binding protein 1F OS=Arabidopsis thaliana GN=DREB1F PE=2 SV=1//2.40732e-131
AT3G47720	836372	3.0516	0.00087717	1.2337	0.012573	2.8323	0.003244	1.0233	0.02934	SRO4__similar to RCD one 4	sp|Q9FJJ3|SRO5_ARATH Probable inactive poly [ADP-ribose] polymerase SRO5 OS=Arabidopsis thaliana GN=SRO5 PE=1 SV=1//8.92601e-156
AT1G02660	839544	3.008	0.00038774	1.1453	3.9423e-10	2.5122	1.365e-36	0.65987	0.060992	alpha/beta-Hydrolases superfamily protein	-//-
AT5G02200	830832	2.9568	0.0064497	1.5301	0.048776	1.7646	0.22491	0.35241	0.58246	FHL__far-red-elongated hypocotyl1-like	-//-
AT5G08790	820789	2.7606	2.0699e-08	2.1042	1.0643e-12	2.2812	2.3589e-05	1.6366	2.1524e-09	ATAF2_anac081__NAC (No Apical Meristem) domain transcriptional regulator superfamily proteinATAF2_anac081__NAC (No Apical Meristem) domain transcriptional regulator superfamily protein	sp|Q9LDY8|NAC55_ARATH NAC domain-containing protein 55 OS=Arabidopsis thaliana GN=NAC055 PE=2 SV=1//0
AT4G34412	829591	2.7497	2.9551e-05	1.9675	7.1893e-14	3.7098	0.00033629	2.9419	5.8137e-26		sp|Q9SZ06|EF109_ARATH Ethylene-responsive transcription factor ERF109 OS=Arabidopsis thaliana GN=ERF109 PE=1 SV=1//5.37569e-121
AT1G15010	838066	2.6722	1.6294e-12	2.1774	2.1506e-06	3.207	2.0903e-10	2.7204	3.3376e-08		-//-
AT5G41080	834110	2.6265	0.0075175	1.5768	7.1852e-07	0.42954	0.30658	-0.61119	0.33881	AtGDPD2_GDPD2__PLC-like phosphodiesterases superfamily protein	sp|Q9FLM1|GDPD2_ARATH Glycerophosphodiester phosphodiesterase GDPD2 OS=Arabidopsis thaliana GN=GDPD2 PE=2 SV=1//0
AT1G56660	842121	2.2485	2.1288e-11	1.072	4.2185e-06	1.904	3.0877e-13	0.73739	0.003386		-//-
AT3G45960	823740	2.2296	0.019167	1.2172	0.00041801	1.9536	3.3075e-10	0.94948	0.05978	ATEXLA3_ATEXPL3_ATHEXP BETA 2.3_EXLA3_EXPL3__expansin-like A3	sp|Q9LZT4|EXLA1_ARATH Expansin-like A1 OS=Arabidopsis thaliana GN=EXLA1 PE=2 SV=1//5.84873e-168
AT3G21620	837748	2.1647	3.8393e-06	1.6705	4.0557e-14	1.1482	3.0791e-05	0.66348	0.0040524	ERD (early-responsive to dehydration stress) family protein	sp|B5TYT3|CSCL7_ARATH CSC1-like protein At1g11960 OS=Arabidopsis thaliana GN=At1g11960 PE=2 SV=1//0
AT2G37940	824569	2.1213	6.1347e-07	1.6246	1.512e-15	1.5189	5.0096e-08	1.0311	1.0394e-07	AtIPCS2_ERH1__Arabidopsis Inositol phosphorylceramide synthase 2	sp|Q9M325|IPCS1_ARATH Phosphatidylinositol:ceramide inositolphosphotransferase 1 OS=Arabidopsis thaliana GN=IPCS1 PE=2 SV=1//0
AT2G35290	818096	2.1176	2.4785e-05	1.3711	5.5679e-05	1.799	0.00079579	1.0626	0.00094269	SAUR79__	-//-
AT2G17840	816293	2.1151	7.2906e-06	1.6856	4.0308e-23	1.4301	6.7946e-11	1.0094	6.2228e-07	ERD7__Senescence/dehydration-associated protein-related	sp|A0JNJ3|SPG20_BOVIN Spartin OS=Bos taurus GN=SPG20 PE=2 SV=1//1.24288e-06
AT5G17850	831653	2.0784	3.6708e-10	1.3326	1.3245e-06	1.3415	0.00045283	0.60461	0.016165	Sodium/calcium exchanger family protein	sp|Q9FKP2|CCX2_ARATH Cation/calcium exchanger 2 OS=Arabidopsis thaliana GN=CCX2 PE=3 SV=1//0
AT4G10010	840268	1.922	0.028616	1.1432	0.00129	1.6731	0.0019858	0.90346	0.021568	Protein kinase superfamily protein	sp|F4I114|Y1960_ARATH Probable serine/threonine-protein kinase At1g09600 OS=Arabidopsis thaliana GN=At1g09600 PE=3 SV=1//2.49128e-08
AT3G16857	820941	1.884	1.28e-06	1.7291	4.8801e-09	1.2269	0.0059612	1.0807	6.5162e-05	ARR1_RR1__response regulator 1	sp|Q9LIB6|COBL8_ARATH COBRA-like protein 8 OS=Arabidopsis thaliana GN=COBL8 PE=2 SV=1//0
AT1G65390	842851	1.8026	0.013461	2.2498	6.8704e-11	0.48239	0.50029	0.94063	0.0093545	ATPP2-A5_PP2-A5__phloem protein 2 A5	sp|Q9C5Q9|P2A05_ARATH Protein PHLOEM PROTEIN 2-LIKE A5 OS=Arabidopsis thaliana GN=PP2A5 PE=2 SV=1//0
AT4G31800	829308	1.7646	0.0031927	2.5394	1.1799e-05	1.4281	0.0029927	2.2149	7.573e-05	ATWRKY18_WRKY18__WRKY DNA-binding protein 18	sp|Q9C5T4|WRK18_ARATH WRKY transcription factor 18 OS=Arabidopsis thaliana GN=WRKY18 PE=1 SV=2//0
AT4G35985	829753	1.721	1.1607e-06	1.3075	6.2848e-07	1.6087	9.5125e-06	1.2059	1.8489e-06	Senescence/dehydration-associated protein-related	-//-
AT1G22340	838845	1.6599	0.01516	1.4059	0.028879	0.30173	0.78023	0.058811	0.98282	AtUGT85A7_UGT85A7__UDP-glucosyl transferase 85A7	sp|Q9LMF1|U85A3_ARATH UDP-glycosyltransferase 85A3 OS=Arabidopsis thaliana GN=UGT85A3 PE=2 SV=2//0
AT2G43230	825104	1.6013	0.010216	1.3436	4.4795e-05	1.2607	8.7599e-10	1.0116	0.014181	Protein kinase superfamily protein	sp|B9DFG5|PTI13_ARATH PTI1-like tyrosine-protein kinase 3 OS=Arabidopsis thaliana GN=PTI13 PE=1 SV=1//0
AT5G05440	830427	1.5818	0.0067097	1.445	0.0016171	0.76587	0.034476	0.63668	0.18815	PYL5_RCAR8__Polyketide cyclase/dehydrase and lipid transport superfamily protein	sp|Q9FLB1|PYL5_ARATH Abscisic acid receptor PYL5 OS=Arabidopsis thaliana GN=PYL5 PE=1 SV=1//1.52261e-146
AT1G53590	820685	1.5604	0.045075	2.0196	5.9494e-06	1.3262	0.10999	1.7947	2.1068e-05	NTMC2T6.1_NTMC2TYPE6.1__Calcium-dependent lipid-binding (CaLB domain) family protein	sp|Q93XX4|C2D61_ARATH C2 domain-containing protein At1g53590 OS=Arabidopsis thaliana GN=NTMC2T6.1 PE=1 SV=2//0
AT2G39975	818586	1.5556	0.0036213	1.1575	3.1131e-08	1.6449	7.6627e-13	1.2562	2.2554e-05		sp|Q9FF86|DCR_ARATH BAHD acyltransferase DCR OS=Arabidopsis thaliana GN=DCR PE=2 SV=1//8.92607e-62
AT5G51790	835253	1.551	0.0011596	1.1477	0.001537	1.196	0.018986	0.80316	0.016898	basic helix-loop-helix (bHLH) DNA-binding superfamily protein	sp|Q9FLI0|BH120_ARATH Transcription factor bHLH120 OS=Arabidopsis thaliana GN=BHLH120 PE=2 SV=2//2.924e-139
AT2G01300	814658	1.5412	1.5863e-05	1.1565	0.010566	0.53366	0.31113	0.15875	0.65624		-//-
AT1G22030	844121	1.5244	0.020186	1.1628	0.010936	1.2358	0.075613	0.88272	0.036937		-//-
AT4G18280	827554	1.4538	1.8188e-08	1.298	1.8802e-11	1.0233	0.0068227	0.87588	1.1484e-06	glycine-rich cell wall protein-related	-//-
AT1G72520	843584	1.3851	1.0838e-05	1.8977	1.2419e-16	1.5046	0.00055985	2.03	1.4509e-19	ATLOX4_LOX4__PLAT/LH2 domain-containing lipoxygenase family protein	sp|Q9FNX8|LOX4_ARATH Lipoxygenase 4, chloroplastic OS=Arabidopsis thaliana GN=LOX4 PE=2 SV=1//0
AT4G20860	827834	1.256	0.0015597	1.155	0.0019923	1.207	0.0023404	1.117	0.0036791	FAD-binding Berberine family protein	sp|A6P6V9|CBDAS_CANSA Cannabidiolic acid synthase OS=Cannabis sativa GN=CBDAS PE=1 SV=1//6.60377e-147
AT5G23340	832399	1.1998	0.011309	1.3878	0.00044465	0.47145	0.41594	0.66788	0.05678	RNI-like superfamily protein	sp|Q9FMW6|GEML6_ARATH GEM-like protein 6 OS=Arabidopsis thaliana GN=At5g23350 PE=2 SV=2//1.23339e-159
AT1G51090	841532	1.173	3.2479e-09	1.5644	2.7154e-06	0.39664	0.16868	0.796	0.0048483	Heavy metal transport/detoxification superfamily protein	-//-
AT4G38400	829997	1.1677	0.029364	1.1453	4.3902e-07	0.88137	0.00069521	0.86791	0.0099185	ATEXLA2_ATEXPL2_ATHEXP BETA 2.2_EXLA2_EXPL2__expansin-like A2	sp|Q9SVE5|EXLA2_ARATH Expansin-like A2 OS=Arabidopsis thaliana GN=EXLA2 PE=2 SV=1//7.46331e-162
AT5G03040	820128	1.1584	0.014307	1.2043	0.010861	-0.0087994	1	0.047046	0.9466	iqd2__IQ-domain 2	sp|Q9SF32|IQD1_ARATH Protein IQ-DOMAIN 1 OS=Arabidopsis thaliana GN=IQD1 PE=1 SV=1//0
AT1G20440	838633	1.1535	5.1895e-05	1.5857	0.00042695	1.2087	4.5556e-17	1.6502	0.00042094	AtCOR47_COR47_RD17__cold-regulated 47	sp|P42759|ERD10_ARATH Dehydrin ERD10 OS=Arabidopsis thaliana GN=ERD10 PE=1 SV=1//4.45951e-134
AT1G11740	837718	1.0933	0.014999	1.562	0.00099219	-0.66958	0.23382	-0.19519	0.5862	ankyrin repeat family protein	sp|Q5F259|AN13B_MOUSE Ankyrin repeat domain-containing protein 13B OS=Mus musculus GN=Ankrd13b PE=2 SV=1//1.46347e-36
AT1G10260	831159	1.0545	0.0098534	1.1159	1.6183e-07	1.3774	2.2224e-08	1.4488	1.6062e-08	transposable element gene	sp|Q9LYV6|GEML5_ARATH GEM-like protein 5 OS=Arabidopsis thaliana GN=At5g13200 PE=1 SV=1//0
AT1G19180	838501	1.0459	1.8955e-05	1.5998	0.00043569	0.95061	0.00014678	1.5155	0.00060622	AtJAZ1_JAZ1_TIFY10A__jasmonate-zim-domain protein 1	sp|Q9LMA8|TI10A_ARATH Protein TIFY 10A OS=Arabidopsis thaliana GN=TIFY10A PE=1 SV=1//1.36017e-30
AT3G05490	819714	1.0338	0.0099791	1.1292	0.00075981	0.94957	0.0045851	1.0526	0.0036977	RALFL22__ralf-like 22	sp|Q9MA62|RLF22_ARATH Protein RALF-like 22 OS=Arabidopsis thaliana GN=RALFL22 PE=3 SV=1//7.81756e-51
AT2G19440	842784	1.0306	0.00014249	1.2219	4.7251e-07	0.11477	0.64756	0.31607	0.15934	O-Glycosyl hydrolases family 17 protein	sp|Q6NKW9|E138_ARATH Glucan endo-1,3-beta-glucosidase 8 OS=Arabidopsis thaliana GN=At1g64760 PE=1 SV=2//0
AT2G23120	816844	1.0286	6.1452e-09	1.3065	0.00041649	1.1098	2.2223e-05	1.3961	0.00018524	Late embryogenesis abundant protein, group 6	-//-
AT2G32150	817774	1.0259	1.6263e-05	1.7434	8.5196e-14	1.492	1.9015e-18	2.2193	1.8906e-17	Haloacid dehalogenase-like hydrolase (HAD) superfamily protein	sp|Q09893|YAI5_SCHPO Uncharacterized protein C24B11.05 OS=Schizosaccharomyces pombe (strain 972 / ATCC 24843) GN=SPAC24B11.05 PE=3 SV=1//4.23074e-12
AT3G20040	841468	1.0204	0.00081655	1.1215	1.6465e-05	0.36655	0.19477	0.47976	0.046506	ATHXK4_HKL2__Hexokinase	sp|Q9LPS1|HXK3_ARATH Hexokinase-3 OS=Arabidopsis thaliana GN=At1g50460 PE=1 SV=1//0
AT3G51970	824360	1.0081	0.025232	1.1594	0.037425	0.44641	0.41436	0.60506	0.19899	ASAT1_ATASAT1_ATSAT1__acyl-CoA sterol acyl transferase 1	sp|Q9SV07|ASAT1_ARATH Acyl-CoA--sterol O-acyltransferase 1 OS=Arabidopsis thaliana GN=ASAT1 PE=1 SV=1//0
AT2G34940	827757	-1.0214	0.028068	-1.4212	1.6373e-05	1.4078	9.1896e-06	1.0189	0.027274	BP80-3;2_VSR3;2_VSR5__VACUOLAR SORTING RECEPTOR 5BP80-3;2_VSR3;2_VSR5__VACUOLAR SORTING RECEPTOR 5	sp|Q8L7E3|VSR7_ARATH Vacuolar-sorting receptor 7 OS=Arabidopsis thaliana GN=VSR7 PE=2 SV=2//0
AT3G44450	823570	-1.0686	0.00037935	-1.0539	0.0041544	-0.95924	0.00033049	-0.93262	0.075955		-//-
AT3G01080	821213	-1.0908	0.045973	-1.5301	0.0022724	0.46939	0.28771	0.039928	1	ATWRKY58_WRKY58__WRKY DNA-binding protein 58	sp|Q93WU7|WRK58_ARATH Probable WRKY transcription factor 58 OS=Arabidopsis thaliana GN=WRKY58 PE=2 SV=2//0
AT1G58300	843308	-1.1009	0.038114	-1.7746	0.00025246	0.56802	0.17507	-0.095978	0.92406	HO4__heme oxygenase 4	sp|Q9C9L4|HMOX3_ARATH Heme oxygenase 3, chloroplastic OS=Arabidopsis thaliana GN=HO3 PE=1 SV=1//2.79897e-163
AT3G46130	836099	-1.1103	0.0042388	-1.0574	0.00012384	1.3495	5.0605e-06	1.4137	0.00014179	ATMYB48_ATMYB48-1_ATMYB48-2_ATMYB48-3_MYB48__myb domain protein 48	sp|Q4JL84|MYB59_ARATH Transcription factor MYB59 OS=Arabidopsis thaliana GN=MYB59 PE=2 SV=2//3.2657e-147
AT3G56710	824838	-1.1161	0.00089403	-1.8039	1.8578e-09	0.038973	0.84199	-0.6385	0.067355	SIB1__sigma factor binding protein 1	sp|Q9LDH1|SIB1_ARATH Sigma factor binding protein 1, chloroplastic OS=Arabidopsis thaliana GN=SIB1 PE=1 SV=1//8.95238e-65
AT2G34940	839974	-1.124	0.04425	-2.0576	2.1451e-06	1.1788	0.0020811	0.25508	0.75309	BP80-3;2_VSR3;2_VSR5__VACUOLAR SORTING RECEPTOR 5BP80-3;2_VSR3;2_VSR5__VACUOLAR SORTING RECEPTOR 5	sp|Q9FYH7|VSR6_ARATH Vacuolar-sorting receptor 6 OS=Arabidopsis thaliana GN=VSR6 PE=2 SV=3//0
AT2G21220	830041	-1.1291	0.00028867	-1.3978	7.7755e-10	0.057234	0.86141	-0.20262	0.66853	SAUR12__SAUR-like auxin-responsive protein family	sp|P33081|AX15A_SOYBN Auxin-induced protein 15A OS=Glycine max PE=2 SV=1//4.46368e-21
AT3G24500	822041	-1.1346	0.010698	-1.0384	0.046624	-0.50681	0.23258	-0.39921	0.51738	ATMBF1C_MBF1C__multiprotein bridging factor 1C	sp|Q9LV58|MBF1C_ARATH Multiprotein-bridging factor 1c OS=Arabidopsis thaliana GN=MBF1C PE=1 SV=1//2.12479e-102
AT1G56550	827905	-1.1426	0.030013	-1.6552	0.0047006	-0.13642	0.78838	-0.63919	0.3626	RGXT3__RhamnoGalacturonan speciﬁc Xylosyltransferase 1	sp|Q9ZSJ0|RGXT2_ARATH UDP-D-xylose:L-fucose alpha-1,3-D-xylosyltransferase 2 OS=Arabidopsis thaliana GN=RGXT2 PE=1 SV=1//0
AT3G26830	822222	-1.1981	0.0014283	-1.8438	1.0203e-10	1.4966	6.737e-09	0.8607	0.033068	CYP71B15_PAD3__Cytochrome P450 superfamily protein	sp|Q9LTM0|C71BN_ARATH Cytochrome P450 71B23 OS=Arabidopsis thaliana GN=CYP71B23 PE=2 SV=1//0
AT2G44300	819037	-1.2172	3.614e-08	-1.0667	7.9437e-07	0.8054	1.7466e-05	0.96534	0.00012033	Bifunctional inhibitor/lipid-transfer protein/seed storage 2S albumin superfamily protein	sp|O64864|YLS3_ARATH Protein YLS3 OS=Arabidopsis thaliana GN=YLS3 PE=2 SV=1//8.95952e-129
AT3G47480	823902	-1.2287	0.048754	-1.4649	3.8427e-05	0.41391	0.33724	0.18823	0.75914	Calcium-binding EF-hand family protein	sp|Q9SN89|CML47_ARATH Probable calcium-binding protein CML47 OS=Arabidopsis thaliana GN=CML47 PE=2 SV=1//2.62214e-89
AT2G33060	827026	-1.2447	0.0050531	-1.5734	0.00072747	0.052962	0.88545	-0.26366	0.71542	AtRLP27_RLP27__receptor like protein 27AtRLP27_RLP27__receptor like protein 27	sp|Q9C9H7|RLP12_ARATH Receptor-like protein 12 OS=Arabidopsis thaliana GN=RLP12 PE=2 SV=2//1.13819e-180
AT5G46230	834665	-1.2544	0.047472	-1.1469	0.048884	0.19689	0.7418	0.31365	0.73059	Protein of unknown function, DUF538	-//-
AT3G51420	824307	-1.2572	0.024823	-1.0056	0.012796	0.94766	0.016458	1.2085	0.055454	ATSSL4_SSL4__strictosidine synthase-like 4ATSSL4_SSL4__strictosidine synthase-like 4	sp|Q9SD05|SSL6_ARATH Protein STRICTOSIDINE SYNTHASE-LIKE 6 OS=Arabidopsis thaliana GN=SSL6 PE=2 SV=1//0
AT2G04450	814985	-1.2733	0.021308	-2.6268	7.1051e-08	0.9851	0.011663	-0.35786	0.68109	ATNUDT6_ATNUDX6_NUDT6_NUDX6__nudix hydrolase homolog 6	sp|Q9SJC4|NUDT6_ARATH Nudix hydrolase 6 OS=Arabidopsis thaliana GN=NUDT6 PE=1 SV=1//0
AT5G44568	5008297	-1.274	2.0051e-05	-1.7132	5.3736e-06	0.28407	0.35954	-0.14706	0.71343		-//-
AT2G02930	827931	-1.2878	3.0261e-25	-2.0948	9.1462e-19	0.20934	0.13059	-0.58869	0.1007	ATGSTF3_GST16_GSTF3__glutathione S-transferase F3	sp|P46422|GSTF2_ARATH Glutathione S-transferase F2 OS=Arabidopsis thaliana GN=GSTF2 PE=1 SV=3//4.22147e-141
AT4G23205	828421	-1.3041	0.0032386	-1.5079	4.6643e-06	1.1302	0.0001759	0.93649	0.048917	other RNA	sp|Q8H199|CRK14_ARATH Cysteine-rich receptor-like protein kinase 14 OS=Arabidopsis thaliana GN=CRK14 PE=2 SV=2//0
AT5G55470	835639	-1.3302	0.02393	-2.7226	2.909e-09	1.3676	0.00033355	-0.01701	1	ATNHX3_NHX3__Na+/H+ (sodium hydrogen) exchanger 3	sp|Q8W453|DIRL1_ARATH Putative lipid-transfer protein DIR1 OS=Arabidopsis thaliana GN=DIR1 PE=1 SV=1//3.55244e-09
AT1G79680	843309	-1.3479	8.4874e-05	-1.2272	0.0005425	0.020532	1	0.15054	0.75805	ATWAKL10_WAKL10__WALL ASSOCIATED KINASE (WAK)-LIKE 10	sp|Q9C9L5|WAKLH_ARATH Wall-associated receptor kinase-like 9 OS=Arabidopsis thaliana GN=WAKL9 PE=2 SV=1//0
AT2G32170	817775	-1.3608	2.9411e-07	-1.608	4.7576e-09	0.061069	0.79724	-0.17505	0.61966	S-adenosyl-L-methionine-dependent methyltransferases superfamily protein	sp|Q5BJZ6|CARME_RAT Carnosine N-methyltransferase OS=Rattus norvegicus PE=1 SV=1//1.45978e-79
AT4G21366	827890	-1.3821	2.6419e-05	-1.4936	3.6302e-05	-0.043761	0.84695	-0.14659	0.78886	Protein kinase superfamily protein	sp|O81905|SD18_ARATH Receptor-like serine/threonine-protein kinase SD1-8 OS=Arabidopsis thaliana GN=SD18 PE=1 SV=1//0
AT2G45840	825300	-1.3982	0.0015646	-2.0975	4.3636e-09	0.5356	0.10931	-0.15251	0.78831	Arabidopsis thaliana protein of unknown function (DUF821)	sp|B0X1Q4|RUMI_CULQU O-glucosyltransferase rumi homolog OS=Culex quinquefasciatus GN=CPIJ013394 PE=3 SV=1//1.51464e-20
AT5G54470	835535	-1.4208	0.046832	-1.5957	0.017051	0.39888	0.4484	0.23697	0.8702	BBX29__B-box type zinc finger family protein	sp|Q9LJB7|BBX32_ARATH B-box zinc finger protein 32 OS=Arabidopsis thaliana GN=BBX32 PE=1 SV=1//5.95414e-08
AT1G24147	5007719	-1.4462	3.5455e-11	-1.3973	9.5667e-09	0.095902	0.63884	0.15382	0.59487		-//-
AT5G35525	838053	-1.4581	0.014109	-2.8967	2.0458e-46	0.85968	0.0012075	-0.56917	0.42848	PLAC8 family protein	sp|Q9LQU2|PCR1_ARATH Protein PLANT CADMIUM RESISTANCE 1 OS=Arabidopsis thaliana GN=PCR1 PE=1 SV=1//3.66389e-107
AT2G46430	819252	-1.4693	1.7924e-06	-2.1639	7.3281e-11	0.25554	0.31865	-0.4282	0.32865	ATCNGC3_CNGC3_CNGC3.C__cyclic nucleotide gated channel 3ATCNGC3_CNGC3_CNGC3.C__cyclic nucleotide gated channel 3	sp|Q9SKD6|CNG11_ARATH Cyclic nucleotide-gated ion channel 11 OS=Arabidopsis thaliana GN=CNGC11 PE=2 SV=2//0
AT2G03090	843288	-1.4827	0.00046864	-1.306	4.2535e-12	-1.2472	6.7927e-05	-1.0593	0.14707	ATEXP15_ATEXPA15_ATHEXP ALPHA 1.3_EXP15_EXPA15__expansin A15	sp|Q9C554|EXPA1_ARATH Expansin-A1 OS=Arabidopsis thaliana GN=EXPA1 PE=2 SV=1//3.18005e-157
AT5G45380	834574	-1.49	0.018103	-2.0616	2.4858e-09	1.6359	1.2666e-06	1.0763	0.044947	ATDUR3_DUR3__solute:sodium symporters;urea transmembrane transporters	sp|F4KD71|DUR3_ARATH Urea-proton symporter DUR3 OS=Arabidopsis thaliana GN=DUR3 PE=1 SV=1//0
AT4G23280	828416	-1.5173	6.9826e-13	-1.6865	4.9842e-11	-0.20937	0.29107	-0.36756	0.34964	CRK20__cysteine-rich RLK (RECEPTOR-like protein kinase) 20	sp|O65469|CRK9_ARATH Putative cysteine-rich receptor-like protein kinase 9 OS=Arabidopsis thaliana GN=CRK9 PE=5 SV=1//4.27424e-159
AT1G13750	837935	-1.5479	3.7234e-05	-1.4534	0.00066943	-0.34541	0.28335	-0.2405	0.66943	Purple acid phosphatases superfamily protein	sp|Q9LMX4|PPA1_ARATH Probable inactive purple acid phosphatase 1 OS=Arabidopsis thaliana GN=PAP1 PE=2 SV=1//0
AT3G28040	822428	-1.5522	6.3813e-16	-1.3665	3.8941e-09	-0.35386	0.042948	-0.15735	0.6588	Leucine-rich receptor-like protein kinase family protein	sp|Q9LRT1|Y3804_ARATH Probably inactive leucine-rich repeat receptor-like protein kinase At3g28040 OS=Arabidopsis thaliana GN=At3g28040 PE=2 SV=1//0
AT1G47890	820272	-1.5579	4.3129e-06	-2.5127	6.6682e-15	0.79953	0.001224	-0.1436	0.80808	AtRLP7_RLP7__receptor like protein 7	sp|Q9C9H7|RLP12_ARATH Receptor-like protein 12 OS=Arabidopsis thaliana GN=RLP12 PE=2 SV=2//4.02834e-156
AT3G05370	821886	-1.582	0.012931	-1.7513	0.015943	-0.29995	0.59064	-0.45919	0.676	AtRLP31_RLP31__receptor like protein 31	sp|Q9C9H7|RLP12_ARATH Receptor-like protein 12 OS=Arabidopsis thaliana GN=RLP12 PE=2 SV=2//0
AT5G38260	827551	-1.5905	3.6984e-05	-2.5033	3.4774e-12	0.81625	0.0038484	-0.087266	0.97594	Protein kinase superfamily proteinProtein kinase superfamily protein	sp|D7SFH9|GPDL2_ARATH Glycerophosphodiester phosphodiesterase protein kinase domain-containing GDPDL2 OS=Arabidopsis thaliana GN=GDPDL2 PE=1 SV=1//1.00061e-132
AT1G31580	840047	-1.6392	5.7684e-48	-1.8302	2.9887e-16	0.2172	0.16133	0.035052	0.87902	CXC750_ECS1__ECS1	-//-
AT1G55910	842041	-1.6431	4.4256e-07	-1.9138	1.0471e-06	-0.31676	0.25076	-0.57776	0.24808	ZIP11__zinc transporter 11 precursor	sp|Q94EG9|ZIP11_ARATH Zinc transporter 11 OS=Arabidopsis thaliana GN=ZIP11 PE=2 SV=1//0
AT3G56400	818670	-1.658	2.9968e-07	-2.0974	3.1513e-06	-1.0248	0.00038407	-1.4516	0.0035918	ATWRKY70_WRKY70__WRKY DNA-binding protein 70	sp|Q93WU8|WRK54_ARATH Probable WRKY transcription factor 54 OS=Arabidopsis thaliana GN=WRKY54 PE=2 SV=2//0
AT4G22300	10723040	-1.6628	3.8233e-05	-1.2997	0.00037397	0.31533	0.33319	0.6871	0.16008	SOBER1__carboxylesterases	sp|Q84WK4|SOBR1_ARATH Carboxylesterase SOBER1 OS=Arabidopsis thaliana GN=SOBER1 PE=1 SV=1//6.64547e-166
AT1G58225	842190	-1.6726	0.0096724	-3.1176	9.8942e-14	1.9516	3.5246e-08	0.51626	0.57105		-//-
AT5G38850	842139	-1.6743	0.04208	-2.5529	1.5806e-05	1.2865	0.010232	0.41687	0.75888	Disease resistance protein (TIR-NBS-LRR class)	sp|F4J339|RPP1_ARATH Probable disease resistance protein RPP1 OS=Arabidopsis thaliana GN=RPP1 PE=2 SV=1//1.46385e-56
AT2G31230	817680	-1.7007	0.0043937	-1.6354	0.010147	-1.7117	0.00059063	-1.634	0.21288	ATERF15_ERF15__ethylene-responsive element binding factor 15	sp|Q8VYM0|ERF93_ARATH Ethylene-responsive transcription factor 15 OS=Arabidopsis thaliana GN=ERF15 PE=2 SV=1//9.04906e-121
AT4G01010	819251	-1.7173	2.471e-06	-1.7498	4.4953e-07	0.33671	0.23994	0.31419	0.53957	ATCNGC13_CNGC13__cyclic nucleotide-gated channel 13	sp|Q9SKD7|CNGC3_ARATH Probable cyclic nucleotide-gated ion channel 3 OS=Arabidopsis thaliana GN=CNGC3 PE=2 SV=2//0
AT3G15356	831863	-1.7189	9.3723e-23	-1.9443	7.4257e-23	0.78507	3.1595e-07	0.57002	0.012588	Legume lectin family protein	sp|Q9LZF5|LECT6_ARATH Lectin-like protein At5g03350 OS=Arabidopsis thaliana GN=At5g03350 PE=1 SV=1//0
AT1G76960	844031	-1.7262	0.0011258	-2.013	9.8777e-26	1.9057	3.3117e-28	1.6283	0.0060695		-//-
AT4G11490	828422	-1.7347	0.025942	-1.898	0.0050413	0.45726	0.4532	0.3019	0.86212	CRK33__cysteine-rich RLK (RECEPTOR-like protein kinase) 33	sp|Q8W4G6|CRK15_ARATH Cysteine-rich receptor-like protein kinase 15 OS=Arabidopsis thaliana GN=CRK15 PE=2 SV=2//0
AT4G11890	826796	-1.7959	1.0855e-05	-2.1616	2.7513e-13	1.4818	8.3162e-09	1.1263	0.021761	ARCK1_CRK45__Protein kinase superfamily protein	sp|Q8GY82|CRK45_ARATH Cysteine-rich receptor-like protein kinase 45 OS=Arabidopsis thaliana GN=CRK45 PE=1 SV=1//0
AT4G08850	840475	-1.8076	5.0582e-14	-2.8275	9.2317e-11	0.91929	0.0017723	-0.08865	0.81213	Leucine-rich repeat receptor-like protein kinase family protein	sp|Q9LP24|Y1571_ARATH Probable leucine-rich repeat receptor-like protein kinase At1g35710 OS=Arabidopsis thaliana GN=At1g35710 PE=2 SV=1//0
AT1G21245	838721	-1.8103	1.9081e-14	-2.7175	3.4258e-16	0.21862	0.32297	-0.67708	0.0069195	Protein kinase superfamily proteinProtein kinase superfamily protein	sp|Q39191|WAK1_ARATH Wall-associated receptor kinase 1 OS=Arabidopsis thaliana GN=WAK1 PE=1 SV=2//0
AT2G41100	818708	-1.8538	2.5621e-50	-2.0089	2.0761e-29	-0.17676	0.17061	-0.32229	0.067874	ATCAL4_TCH3__Calcium-binding EF hand family protein	sp|P30187|CML10_ARATH Calmodulin-like protein 10 OS=Arabidopsis thaliana GN=CML10 PE=2 SV=1//2.43158e-136
AT2G18660	816381	-1.8575	0.00025487	-3.1705	6.3687e-30	2.7403	1.0712e-22	1.4353	0.071061	AtPNP-A_PNP-A__plant natriuretic peptide A	sp|Q9ZV52|EGC2_ARATH EG45-like domain containing protein 2 OS=Arabidopsis thaliana GN=EGC2 PE=2 SV=2//5.2117e-89
AT5G55450	835638	-1.8983	1.8745e-17	-2.5782	1.3242e-23	0.28661	0.13479	-0.38421	0.25091	Bifunctional inhibitor/lipid-transfer protein/seed storage 2S albumin superfamily protein	sp|Q8W453|DIRL1_ARATH Putative lipid-transfer protein DIR1 OS=Arabidopsis thaliana GN=DIR1 PE=1 SV=1//5.32324e-08
AT5G56590	829057	-1.9292	1.394e-05	-1.3916	0.0027661	-0.51857	0.14255	0.029482	0.99832	O-Glycosyl hydrolases family 17 protein	sp|Q8VYE5|E1312_ARATH Glucan endo-1,3-beta-glucosidase 12 OS=Arabidopsis thaliana GN=At4g29360 PE=1 SV=1//1.08845e-32
AT4G05040	827085	-1.9556	5.7035e-47	-2.7219	1.2698e-39	-0.76282	5.9069e-08	-1.5183	1.6732e-12	ankyrin repeat family protein	sp|Q6AWW5|Y5262_ARATH Ankyrin repeat-containing protein At5g02620 OS=Arabidopsis thaliana GN=At5g02620 PE=1 SV=1//3.33892e-18
AT2G32140	838585	-2.0248	7.1666e-39	-1.9225	2.1169e-21	-0.20662	0.15759	-0.094615	0.69549	transmembrane receptors	-//-
AT5G60900	836211	-2.0328	1.1532e-07	-2.1073	1.31e-08	0.29029	0.29215	0.22771	0.67316	RLK1__receptor-like protein kinase 1	sp|Q39202|RLK1_ARATH G-type lectin S-receptor-like serine/threonine-protein kinase RLK1 OS=Arabidopsis thaliana GN=RLK1 PE=2 SV=2//0
AT2G47140	819326	-2.0383	8.0543e-08	-2.9756	3.5281e-18	0.93773	0.0002584	0.0094093	1	AtSDR5_SDR5__NAD(P)-binding Rossmann-fold superfamily protein	sp|O80713|SDR3A_ARATH Short-chain dehydrogenase reductase 3a OS=Arabidopsis thaliana GN=SDR3a PE=2 SV=1//1.90926e-172
AT5G01750	815943	-2.0485	2.4418e-51	-3.3834	3.2692e-67	0.43318	0.0012217	-0.89174	0.0010701	Protein of unknown function (DUF567)	sp|Q9ZQR8|LURP1_ARATH Protein LURP1 OS=Arabidopsis thaliana GN=LURP1 PE=2 SV=1//1.04275e-146
AT3G48090	823963	-2.0965	0.00016671	-2.7149	7.3331e-07	0.34823	0.38973	-0.25841	0.86115	ATEDS1_EDS1__alpha/beta-Hydrolases superfamily protein	sp|Q9SU71|EDSBC_ARATH Protein EDS1B OS=Arabidopsis thaliana GN=EDS1B PE=1 SV=1//0
AT5G42530	817089	-2.1256	1.7119e-68	-2.3993	4.9492e-18	0.52864	0.0075424	0.26359	0.4752		-//-
AT5G10760	830943	-2.2055	0.00025511	-2.9617	5.9638e-53	1.0804	3.4599e-06	0.33363	0.23932	Eukaryotic aspartyl protease family protein	sp|Q9LHE3|ASPG2_ARATH Protein ASPARTIC PROTEASE IN GUARD CELL 2 OS=Arabidopsis thaliana GN=ASPG2 PE=2 SV=1//1.82627e-66
AT3G22231	821791	-2.2491	2.0194e-77	-2.6878	1.0975e-50	-0.18017	0.15385	-0.60945	0.0011179	PCC1__pathogen and circadian controlled 1	sp|Q94C26|PCC1_ARATH Cysteine-rich and transmembrane domain-containing protein PCC1 OS=Arabidopsis thaliana GN=PCC1 PE=1 SV=1//7.69273e-20
AT2G33060	822092	-2.3066	0.013527	-3.7123	1.2483e-21	1.1363	0.0014703	-0.26102	0.7629	AtRLP27_RLP27__receptor like protein 27AtRLP27_RLP27__receptor like protein 27	sp|Q9C9H7|RLP12_ARATH Receptor-like protein 12 OS=Arabidopsis thaliana GN=RLP12 PE=2 SV=2//2.20415e-121
AT3G57260	824893	-2.3276	0.0049265	-3.4306	3.1802e-63	1.9904	1.3627e-23	0.89712	0.00085325	AtBG2_AtPR2_BG2_BGL2_PR-2_PR2__beta-1,3-glucanase 2	sp|P33157|E13A_ARATH Glucan endo-1,3-beta-glucosidase, acidic isoform OS=Arabidopsis thaliana GN=BG2 PE=1 SV=2//0
AT5G24530	832524	-2.3808	8.9225e-10	-2.4102	2.0297e-29	1.0087	1.1782e-09	0.98955	0.00044103	DMR6__2-oxoglutarate (2OG) and Fe(II)-dependent oxygenase superfamily protein	sp|Q06942|FL3H_MALDO Naringenin,2-oxoglutarate 3-dioxygenase OS=Malus domestica PE=2 SV=1//1.56275e-59
AT4G23210	828413	-2.3833	9.9185e-09	-2.9763	9.8609e-21	1.3632	4.422e-08	0.78024	0.29594	CRK13__cysteine-rich RLK (RECEPTOR-like protein kinase) 13CRK13__cysteine-rich RLK (RECEPTOR-like protein kinase) 13CRK13__cysteine-rich RLK (RECEPTOR-like protein kinase) 13CRK13__cysteine-rich RLK (RECEPTOR-like protein kinase) 13CRK13__cysteine-rich RLK (RECEPTOR-like protein kinase) 13	sp|Q9C5S9|CRK6_ARATH Cysteine-rich receptor-like protein kinase 6 OS=Arabidopsis thaliana GN=CRK6 PE=1 SV=1//0
AT5G54610	835550	-2.435	3.8623e-18	-3.4833	2.2947e-27	0.27971	0.18524	-0.75775	0.12454	ANK_BDA1__ankyrin	sp|Q9ZU96|Y2168_ARATH Ankyrin repeat-containing protein At2g01680 OS=Arabidopsis thaliana GN=At2g01680 PE=2 SV=1//5.43486e-13
AT1G75050	843842	-2.4589	2.874e-06	-3.7998	2.5479e-78	1.5374	9.9546e-23	0.20605	0.42619	Pathogenesis-related thaumatin superfamily protein	sp|P28493|PR5_ARATH Pathogenesis-related protein 5 OS=Arabidopsis thaliana GN=At1g75040 PE=1 SV=1//1.97036e-162
AT5G59662	836088	-2.5039	2.8365e-09	-3.3697	1.9415e-13	0.18709	0.52443	-0.66666	0.41412	other RNA	sp|Q9FN94|RLK7_ARATH Receptor-like protein kinase At5g59670 OS=Arabidopsis thaliana GN=At5g59670 PE=1 SV=1//0
AT5G23510	828414	-2.5136	0.010666	-2.4513	8.3807e-05	1.2391	0.02059	1.3128	0.3324		sp|Q8L7G3|CRK7_ARATH Cysteine-rich receptor-like protein kinase 7 OS=Arabidopsis thaliana GN=CRK7 PE=2 SV=1//0
AT1G13490	837907	-2.5511	0.0016421	-3.2384	1.5062e-11	0.95674	0.020457	0.28135	0.78537	Protein of unknown function (DUF1262)	-//-
AT3G22235	821788	-2.6403	1.8675e-99	-3.0736	1.7142e-62	-0.18483	0.14537	-0.60892	0.0086592		sp|Q94C26|PCC1_ARATH Cysteine-rich and transmembrane domain-containing protein PCC1 OS=Arabidopsis thaliana GN=PCC1 PE=1 SV=1//2.25973e-40
AT4G23210	828412	-2.6588	6.3096e-06	-3.121	1.4895e-07	0.33867	0.3847	-0.11053	1	CRK13__cysteine-rich RLK (RECEPTOR-like protein kinase) 13CRK13__cysteine-rich RLK (RECEPTOR-like protein kinase) 13CRK13__cysteine-rich RLK (RECEPTOR-like protein kinase) 13CRK13__cysteine-rich RLK (RECEPTOR-like protein kinase) 13CRK13__cysteine-rich RLK (RECEPTOR-like protein kinase) 13	sp|Q9C5S8|CRK5_ARATH Cysteine-rich receptor-like protein kinase 5 OS=Arabidopsis thaliana GN=CRK5 PE=1 SV=1//0
AT2G25510	834260	-2.6709	1.6344e-111	-2.8028	5.2156e-31	0.094492	0.55546	-0.028602	0.9146		-//-
AT2G33030	817828	-2.7448	1.0517e-16	-3.0047	3.3524e-23	0.72077	0.00096427	0.47174	0.36353	AtRLP25_RLP25__receptor like protein 25	sp|Q9C9H7|RLP12_ARATH Receptor-like protein 12 OS=Arabidopsis thaliana GN=RLP12 PE=2 SV=2//1.08158e-144
AT4G20110	818059	-3.1524	0.027043	-3.2508	0.030811	0.14405	0.97311	0.049738	1	BP80-3;1_VSR3;1_VSR7__VACUOLAR SORTING RECEPTOR 7	sp|O64758|VSR5_ARATH Vacuolar-sorting receptor 5 OS=Arabidopsis thaliana GN=VSR5 PE=2 SV=1//0
AT4G10500	826642	-3.2233	0.036976	-3.8733	4.1642e-15	1.556	0.0013615	0.91653	0.51403	2-oxoglutarate (2OG) and Fe(II)-dependent oxygenase superfamily protein	sp|Q05965|FL3H_MATIN Naringenin,2-oxoglutarate 3-dioxygenase (Fragment) OS=Matthiola incana GN=FHT PE=2 SV=1//1.53555e-63
AT3G57240	824891	-3.2294	5.4236e-12	-5.2332	6.1197e-25	0.65361	0.019812	-1.3422	0.23336	AtBG3_BG3__beta-1,3-glucanase 3	sp|P52408|E13B_PRUPE Glucan endo-1,3-beta-glucosidase, basic isoform OS=Prunus persica GN=GNS1 PE=3 SV=1//4.14981e-140
AT2G23010	820402	-3.8111	0.044427	-4.6489	0.00080224	0.94826	0.25513	0.12169	1	SCPL9__serine carboxypeptidase-like 9	sp|Q9C7D4|SCP16_ARATH Serine carboxypeptidase-like 16 OS=Arabidopsis thaliana GN=SCPL16 PE=2 SV=1//0
AT1G21245	838719	-5.1208	0.023136	-4.5849	5.8412e-09	1.0189	0.095582	1.5662	0.7637	Protein kinase superfamily proteinProtein kinase superfamily protein	sp|Q9LMN8|WAK3_ARATH Wall-associated receptor kinase 3 OS=Arabidopsis thaliana GN=WAK3 PE=2 SV=2//0
AT4G04510	825780	-inf	0.045842	-2.6459	0.0045901	1.6896	0.041746	inf	0.22005	CRK38__cysteine-rich RLK (RECEPTOR-like protein kinase) 38	sp|Q9XEC7|CRK37_ARATH Cysteine-rich receptor-like protein kinase 37 OS=Arabidopsis thaliana GN=CRK37 PE=3 SV=1//0
